# Supplementary material for: Developing a predictive model for anticipating technology convergence: A transformer-based model and supervised learning approach
Source: PLoS One. 2025 Jun 26;20(6):e0326417. doi: 10.1371/journal.pone.0326417 (PMC12200714; doi:10.1371/journal.pone.0326417)
Supplement: S1 Data — (XLSX) [file pone.0326417.s002.xlsx]

## Sheet: Sheet1
	node_1	node_2	Y	cn	jc	pa	aa	ra	hdi	lhn	katz	ac	lp	cs	cause	effect
0	T1	T13	1	15	0.15625	2970	3.47366	0.200675	155.167	0.00160428	-0.0049787	0.199704	3.11	0.0230426	0.000602204	0.000371646
1	T1	T26	1	28	0.28866	3600	6.68651	0.428704	162.167	0.00181818	0.0586088	0.19831	3.25	0.0255915	0.00137939	0.000735673
2	T1	T28	1	15	0.168539	2655	3.47366	0.200675	151.667	0.00443459	-0.0730979	0.200399	3.04	0.0173179	0.000586119	0.000329692
3	T1	T29	1	32	0.340426	3645	7.69671	0.505017	162.667	0.00478469	0.0918502	0.198213	3.26	0.0283844	0.00152399	0.00119702
4	T1	T48	1	24	0.244898	3465	5.6672	0.349607	160.667	0.000790514	0.0501121	0.19861	3.22	0.0280579	0.000818533	0.00049112
5	T1	T49	1	12	0.139535	2385	2.77799	0.160324	148.667	0.00502901	-0.106419	0.20099	2.98	0.023966	0.000306552	0.000193048
6	T1	T52	1	21	0.244186	2790	4.95241	0.304719	153.167	0.0062201	0.00708938	0.200106	3.07	0.0253835	0.00100867	0.000672447
7	T1	T53	1	20	0.235294	2700	4.71105	0.288846	152.167	0.00636364	-0.0456632	0.2003	3.05	0.025146	0.00105719	0.000565231
8	T1	T54	1	20	0.210526	3150	4.71105	0.288846	157.167	0.00242424	0.00355286	0.199305	3.15	0.0258442	0.00103416	0.000530588
9	T1	T55	1	15	0.153061	3060	3.4678	0.199134	156.167	0.000568182	-0.0357583	0.199502	3.13	0.023255	0.000436561	0.000177919
10	T1	T60	1	14	0.159091	2565	3.24797	0.18877	150.667	0.00465116	-0.068871	0.200596	3.02	0.0245012	0.000461946	0.000277168
11	T1	T62	1	15	0.15625	2970	3.47366	0.200675	155.167	0.00160428	-0.0497032	0.1997	3.11	0.0253083	0.000792499	0.000355145
12	T1	T66	1	26	0.282609	3285	6.20214	0.396651	158.667	0.0047138	0.0751383	0.19901	3.18	0.030978	0.000830515	0.00119594
13	T1	T71	1	23	0.242105	3285	5.43892	0.337506	158.667	0.0026936	0.0531731	0.19901	3.18	0.0267359	0.0013199	0.000695365
14	T1	T73	1	22	0.222222	3420	5.16691	0.312882	160.167	0	0.0195762	0.198707	3.28	0.0282574	0.00044779	0.000158302
15	T1	T77	1	20	0.20202	3330	4.67843	0.279548	159.167	0	0.00885492	0.198906	3.24	0.0274149	0.00136708	0.000423656
16	T1	T79	1	20	0.222222	2925	4.71105	0.288846	154.667	0.00467532	-0.0425901	0.199801	3.1	0.0214898	0.00105458	0.000510739
17	T1	T87	1	31	0.319588	3735	7.43976	0.484609	163.667	0.00213904	0.0638032	0.19801	3.28	0.0291366	0.00194364	0.00102148
18	T1	T91	1	12	0.12766	2745	2.77799	0.160324	152.667	0.002331	-0.0681161	0.200195	3.06	0.0248491	0.000336444	0.000183979
19	T1	T94	1	20	0.212766	3105	4.71105	0.288846	156.667	0.00293255	-0.0229215	0.199403	3.14	0.0256387	0.000948538	0.000455298
20	T1	T4	1	1	0.0106383	2250	0.225692	0.0119048	147	0.00181818	-0.226384	0.201269	2.95	0.00968603	0.000143972	0.0001095
21	T1	T5	1	9	0.1	2430	2.04101	0.109492	149	0.00355731	-0.0586596	0.200898	2.99	0.0108766	0.000166432	0.000117482
22	T1	T6	1	3	0.0326087	2250	0.679824	0.036386	147	0.00254545	-0.140439	0.201282	2.95	0.0138094	0.000147554	0.000114236
23	T1	T15	1	13	0.151163	2430	3.0246	0.177909	149.167	0.00513834	-0.0180575	0.200899	2.99	0.0126855	0.00013594	0.000160453
24	T1	T21	1	12	0.153846	2025	2.74269	0.151227	144.5	0.00694215	-0.016299	0.201799	2.9	0.0166445	4.234e-05	0.000223059
25	T1	T24	1	24	0.324324	2385	5.73859	0.370036	148.667	0.00967118	0.0240793	0.200991	2.98	0.0201765	0.000938562	0.00102908
26	T1	T25	1	4	0.040404	2610	0.903742	0.0478803	151	0	-0.167402	0.20048	3.03	0.0173066	0.00024679	0.000122826
27	T1	T32	1	9	0.0978261	2520	2.04101	0.109492	150	0.00289256	-0.0509201	0.2007	3.01	0.0217963	0.000157976	0.000130739
28	T1	T37	1	3	0.03125	2430	0.679824	0.036386	149	0.00118577	-0.178762	0.200879	2.99	0.0214286	0.000139669	0.000126758
29	T1	T40	1	20	0.227273	2835	4.74529	0.298234	153.667	0.00540541	0.007322	0.200003	3.08	0.022586	0.000181946	0.000139363
30	T1	T41	1	16	0.164948	3060	3.71006	0.215248	156.167	0.00113636	-0.0279618	0.199502	3.14	0.0254331	0.000292867	0.000142476
31	T1	T58	1	12	0.121212	2970	2.76412	0.156845	155	0	-0.0570428	0.199697	3.11	0.025683	0.000423466	0.000144045
32	T1	T59	1	26	0.295455	3105	6.2111	0.399152	156.667	0.00645161	0.0444816	0.199407	3.14	0.0255518	0.000692311	0.000551805
33	T1	T61	1	21	0.259259	2565	5.00502	0.31951	150.667	0.00761099	-0.0157771	0.200593	3.02	0.0223759	0.000309384	0.00035172
34	T1	T63	1	12	0.144578	2250	2.74269	0.151227	147	0.00581818	-0.0471589	0.201298	2.95	0.0230625	5.24678e-05	0.000222217
35	T1	T65	1	3	0.0315789	2385	0.679824	0.036386	148.5	0.00154739	-0.189102	0.200977	2.98	0.0210414	0.000136651	0.000128333
36	T1	T68	1	18	0.209302	2655	4.23525	0.258595	151.667	0.00576497	0.00820695	0.200401	3.04	0.0233696	0.000163186	0.000133012
37	T1	T69	1	20	0.222222	2925	4.70164	0.286075	154.667	0.00467532	0.0428537	0.199809	3.1	0.0230093	0.000253175	0.000246332
38	T1	T80	1	22	0.258824	2790	5.26197	0.339918	153.167	0.00669856	-0.00369099	0.200098	3.07	0.0236929	0.000338725	0.000322311
39	T1	T81	1	11	0.111111	2925	2.51949	0.140114	154.5	0	-0.0710637	0.199796	3.1	0.0251286	0.000414618	0.000142835
40	T1	T82	1	15	0.157895	2925	3.48572	0.204054	154.667	0.00207792	0.000797772	0.199804	3.1	0.0257087	0.000187505	0.00012578
41	T1	T90	1	20	0.206186	3240	4.70164	0.286075	158.167	0.0012987	0.0331997	0.199108	3.17	0.0264333	0.000292884	0.000148157
42	T1	T101	1	8	0.0808081	2790	1.81148	0.0966715	153	0	-0.112575	0.200092	3.07	0.0266199	0.000298745	0.000131692
43	T1	T14	1	0	0	1350	0	0	133.833	0.00623377	-0.317064	0.203251	2.75	0.011323	1.44328e-05	9.16909e-05
44	T1	T34	1	6	0.0722892	1980	1.35823	0.0724211	143.833	0.00519481	-0.170906	0.201881	2.89	0.0225171	5.54762e-05	0.000155621
45	T1	T35	1	9	0.0927835	2745	2.08394	0.120399	152	0.000932401	-0.0827458	0.20019	3.06	0.0235914	0.000287561	0.000159674
46	T1	T39	1	1	0.0123457	1665	0.230213	0.012987	139	0.00519481	-0.256357	0.202562	2.82	0.020965	2.4222e-05	0.000113738
47	T1	T43	1	7	0.0729167	2610	1.63069	0.0961486	150.5	0.0012987	-0.134914	0.200482	3.03	0.0235212	0.000280934	0.00014448
48	T1	T50	1	7	0.0714286	2700	1.62548	0.0948955	151.5	0.000454545	-0.129695	0.200283	3.05	0.0251337	0.000295463	0.00013784
49	T1	T51	1	3	0.0344828	2025	0.67805	0.0359755	143.667	0.00396694	-0.120076	0.201782	2.9	0.0285109	2.81198e-05	0.000114601
50	T1	T64	1	3	0.0309278	2475	0.67805	0.0359755	148.667	0.000808081	-0.19487	0.200776	3	0.0216001	0.000115045	0.000109954
51	T1	T75	1	8	0.0816327	2745	1.85638	0.108053	152	0.0004662	-0.113557	0.200186	3.06	0.0239499	0.000319388	0.000141659
52	T1	T76	1	3	0.0322581	2295	0.67805	0.0359755	146.667	0.00222635	-0.133896	0.201183	2.96	0.0279898	5.51964e-05	9.53794e-05
53	T1	T84	1	0	0	1485	0	0	135.667	0.00569878	-0.233387	0.202955	2.78	0.0216219	2.4945e-05	7.58889e-05
54	T1	T96	1	6	0.0606061	2700	1.38222	0.0785021	151.5	0	-0.132683	0.200283	3.05	0.0233327	0.000271254	0.00012682
55	T2	T4	1	18	0.185567	3250	4.25634	0.263463	157.333	0.00114286	-0.124567	0.199298	3.17	0.00896465	0.000164698	0.000329976
56	T2	T5	1	25	0.265957	3510	5.80445	0.338115	159.333	0.00310559	0.0431572	0.198927	3.21	0.00992058	0.000195072	0.000362732
57	T2	T6	1	21	0.223404	3250	4.93469	0.299262	157.333	0.00285714	-0.0386219	0.199311	3.17	0.0122006	0.000171686	0.00035014
58	T2	T15	1	27	0.293478	3510	6.29545	0.372039	159.5	0.00434783	0.0837593	0.198928	3.21	0.0111964	0.000163965	0.000509814
59	T2	T21	1	29	0.358025	2925	6.74921	0.396277	154.833	0.00935065	0.0855178	0.199828	3.12	0.0164152	5.35963e-05	0.000743811
60	T2	T24	1	31	0.356322	3445	7.3528	0.46174	159	0.00729483	0.125896	0.19902	3.2	0.0159577	0.000991614	0.0028641
61	T2	T25	1	24	0.242424	3770	5.64514	0.343552	161.333	0	-0.0655854	0.198509	3.25	0.0158639	0.000288982	0.000378873
62	T2	T32	1	27	0.287234	3640	6.2863	0.369629	160.333	0.00324675	0.0508967	0.198729	3.23	0.0190934	0.000185022	0.000403361
63	T2	T37	1	23	0.239583	3510	5.42122	0.332058	159.333	0.00186335	-0.0769452	0.198908	3.21	0.0192176	0.000162209	0.000387801
64	T2	T40	1	34	0.361702	4095	8.01614	0.492364	164	0.003861	0.109139	0.198031	3.3	0.0193476	0.000222118	0.000448173
65	T2	T41	1	36	0.371134	4420	8.45146	0.510919	166.5	0.00178571	0.073855	0.197531	3.36	0.024691	0.000386026	0.000494704
66	T2	T58	1	32	0.323232	4290	7.50552	0.452516	165.333	0	0.044774	0.197725	3.33	0.0250126	0.000532194	0.00047688
67	T2	T59	1	40	0.425532	4485	9.48195	0.593283	167	0.00460829	0.146298	0.197436	3.36	0.021777	0.000765882	0.00160807
68	T2	T61	1	30	0.326087	3705	7.0893	0.439619	161	0.00465116	0.0860397	0.198622	3.24	0.0182939	0.000343161	0.00102768
69	T2	T63	1	32	0.385542	3250	7.48409	0.446899	157.333	0.00914286	0.0546579	0.199327	3.17	0.0224151	6.80865e-05	0.000759631
70	T2	T65	1	21	0.216495	3445	4.94081	0.300815	158.833	0.00121581	-0.0872855	0.199006	3.2	0.018752	0.000159031	0.00039343
71	T2	T68	1	30	0.319149	3835	7.02667	0.421839	162	0.00348432	0.110024	0.19843	3.26	0.0196315	0.000192428	0.000413175
72	T2	T69	1	36	0.382979	4225	8.45435	0.511719	165	0.00408163	0.144671	0.197838	3.32	0.0198023	0.000291558	0.000747283
73	T2	T80	1	33	0.351064	4030	7.8147	0.488011	163.5	0.0037594	0.0981258	0.198127	3.29	0.0195236	0.000376348	0.000943357
74	T2	T81	1	31	0.313131	4225	7.26089	0.435785	164.833	0	0.0307531	0.197825	3.32	0.0236152	0.000515327	0.000467657
75	T2	T82	1	34	0.354167	4225	7.98288	0.483059	165	0.00244898	0.102615	0.197833	3.32	0.0222883	0.000224873	0.000397369
76	T2	T90	1	40	0.412371	4680	9.44304	0.581746	168.5	0.00204082	0.135017	0.197136	3.39	0.0245248	0.000371862	0.000495525
77	T2	T101	1	28	0.282828	4030	6.55288	0.392343	163.333	0	-0.010758	0.19812	3.29	0.0242116	0.000362165	0.000420554
78	T2	T14	1	13	0.158537	1950	3.12067	0.202264	144.167	0.00693878	-0.215247	0.201279	2.97	0.0102664	1.70167e-05	0.000284779
79	T2	T34	1	25	0.297619	2860	5.87207	0.355747	154.167	0.00765306	-0.0690889	0.19991	3.11	0.0214552	6.9072e-05	0.000510415
80	T2	T35	1	29	0.298969	3965	6.82534	0.416071	162.333	0.0014652	0.019071	0.198219	3.28	0.023196	0.000378617	0.000553813
81	T2	T39	1	19	0.228916	2405	4.51098	0.282614	149.333	0.00725624	-0.154541	0.200591	3.04	0.0191443	2.83568e-05	0.000350761
82	T2	T43	1	27	0.28125	3770	6.37209	0.39182	160.833	0.00204082	-0.0330975	0.198511	3.25	0.0226147	0.000361151	0.000489274
83	T2	T50	1	27	0.27551	3900	6.36688	0.390567	161.833	0.000714286	-0.0278778	0.198312	3.27	0.0236949	0.000378542	0.000465206
84	T2	T51	1	20	0.222222	2925	4.68466	0.280961	154	0.00467532	-0.0182588	0.199811	3.12	0.0240567	3.85978e-05	0.00041438
85	T2	T64	1	22	0.22449	3575	5.18637	0.317949	159	0.000634921	-0.0930527	0.198804	3.22	0.0198615	0.000139909	0.000352248
86	T2	T75	1	28	0.285714	3965	6.59778	0.403725	162.333	0.000732601	-0.0117403	0.198214	3.28	0.0231468	0.000410823	0.000479996
87	T2	T76	1	22	0.234043	3315	5.18077	0.316496	157	0.00291545	-0.0320789	0.199211	3.18	0.0241055	7.02979e-05	0.000319996
88	T2	T84	1	5	0.0537634	2145	1.16914	0.0695158	146	0.00255864	-0.131571	0.200983	3	0.0169213	2.97992e-05	0.000238813
89	T2	T96	1	26	0.262626	3900	6.12362	0.374174	161.833	0	-0.0308665	0.198311	3.27	0.0217178	0.000330906	0.000407545
90	T3	T92	1	24	0.285714	2016	6.15777	0.490793	150	0.0123355	-0.136999	0.199965	3.08	0.0067808	0	0
91	T3	T49	1	41	0.427083	4452	9.75868	0.61834	168.5	0.00398936	0.0361872	0.197131	3.37	0.0171508	0.00123734	0.000945137
92	T3	T60	1	44	0.453608	4788	10.4408	0.654417	170.5	0.00290698	0.0737353	0.196738	3.41	0.0171818	0.00148168	0.00107834
93	T3	T91	1	48	0.494845	5124	11.4531	0.73133	172.5	0.00320513	0.0744901	0.196337	3.45	0.0176045	0.0014433	0.000957328
94	T3	T14	1	19	0.2	2520	4.59582	0.305458	153.667	0.00357143	-0.174457	0.199392	3.14	0.00801167	7.30692e-05	0.000563063
95	T3	T34	1	33	0.347368	3696	7.84374	0.495052	163.667	0.00446429	-0.0282994	0.198022	3.28	0.0151073	0.000242995	0.000826816
96	T3	T35	1	48	0.494845	5124	11.494	0.742027	171.833	0.00320513	0.0598605	0.196332	3.45	0.017282	0.00138128	0.000930322
97	T3	T39	1	26	0.273684	3108	6.24883	0.40803	158.833	0.00396825	-0.113751	0.198703	3.21	0.0144303	0.000122723	0.00069899
98	T3	T43	1	44	0.44898	4872	10.5427	0.681714	170.333	0.0014881	0.007692	0.196624	3.42	0.0163095	0.0015709	0.00097994
99	T3	T50	1	46	0.469388	5040	11.0355	0.716523	171.333	0.0015625	0.0129117	0.196425	3.44	0.0170736	0.00187496	0.00106099
100	T3	T51	1	35	0.37234	3780	8.3336	0.527658	163.5	0.00568182	0.0225307	0.197924	3.29	0.0157877	0.000278429	0.00137639
101	T3	T64	1	41	0.418367	4620	9.85501	0.643904	168.5	0.00138889	-0.0522632	0.196917	3.39	0.0156488	0.000869372	0.00100786
102	T3	T75	1	47	0.479592	5124	11.2664	0.729681	171.833	0.00160256	0.0290492	0.196327	3.45	0.0172983	0.00192804	0.00103726
103	T3	T76	1	40	0.421053	4284	9.58296	0.619097	166.5	0.00510204	0.00871056	0.197324	3.35	0.0162404	0.000612412	0.00128362
104	T3	T84	1	26	0.285714	2772	6.31379	0.424923	155.5	0.00746269	-0.0907811	0.199096	3.17	0.0143318	0.000386467	0.00142612
105	T3	T96	1	46	0.469388	5040	11.0441	0.718998	171.333	0.0015625	0.00992297	0.196424	3.44	0.0172455	0.00231707	0.00131401
106	T7	T13	1	17	0.177083	3102	3.93304	0.226422	156.167	0.00166482	0.0186191	0.199509	3.13	0.0159783	0.000950767	0.00066282
107	T7	T26	1	30	0.309278	3760	7.14589	0.454451	163.167	0.00188679	0.0822066	0.198115	3.27	0.0167681	0.00204843	0.00123412
108	T7	T28	1	17	0.191011	2773	3.93304	0.226422	152.667	0.00460193	-0.0495001	0.200204	3.06	0.0119083	0.000932446	0.000592492
109	T7	T29	1	34	0.361702	3807	8.15609	0.530764	163.667	0.00496524	0.115448	0.198017	3.28	0.0178829	0.00194322	0.00172417
110	T7	T48	1	26	0.265306	3619	6.12658	0.375353	161.667	0.000820345	0.0737099	0.198414	3.24	0.0172248	0.00123946	0.000840075
111	T7	T49	1	14	0.162791	2491	3.23736	0.186071	149.667	0.00521879	-0.0828213	0.200795	3	0.0158172	0.000521004	0.000370627
112	T7	T52	0	23	0.267442	2914	5.41179	0.330466	154.167	0.00645482	0.0306872	0.199911	3.09	0.0177455	0.00155525	0.00117123
113	T7	T53	0	22	0.258824	2820	5.17042	0.314593	153.167	0.00660377	-0.0220654	0.200105	3.07	0.0170424	0.00163687	0.000988603
114	T7	T54	0	22	0.231579	3290	5.17042	0.314593	158.167	0.00251572	0.0271507	0.19911	3.17	0.0181789	0.00160403	0.000929651
115	T7	T55	1	17	0.173469	3196	3.92718	0.224881	157.167	0.000589623	-0.0121605	0.199307	3.15	0.0160901	0.000735052	0.000338401
116	T7	T60	1	16	0.181818	2679	3.70734	0.214517	151.667	0.00482668	-0.0452732	0.200401	3.04	0.0158996	0.000752997	0.000510365
117	T7	T62	1	17	0.177083	3102	3.93304	0.226422	156.167	0.00166482	-0.0261054	0.199505	3.13	0.0175618	0.00125481	0.000635217
118	T7	T71	0	25	0.263158	3431	5.8983	0.363253	159.667	0.00279525	0.0767709	0.198815	3.2	0.0187078	0.00200916	0.0011957
119	T7	T73	1	24	0.242424	3572	5.62629	0.338628	161.167	0	0.043174	0.198512	3.3	0.0173883	0.000722234	0.000288421
120	T7	T77	1	22	0.222222	3478	5.13781	0.305295	160.167	0	0.0324527	0.198711	3.26	0.0182932	0.00208245	0.000729007
121	T7	T79	0	22	0.244444	3055	5.17042	0.314593	155.667	0.00485175	-0.0189923	0.199606	3.12	0.015255	0.00163354	0.000893683
122	T7	T91	1	14	0.148936	2867	3.23736	0.186071	153.667	0.00241896	-0.0445183	0.2	3.08	0.0163206	0.000567818	0.000350753
123	T7	T94	1	22	0.234043	3243	5.17042	0.314593	157.667	0.00304321	0.000676363	0.199208	3.16	0.0174853	0.00147822	0.000801524
124	T7	T4	1	3	0.0319149	2350	0.685071	0.0376516	148	0.00188679	-0.202786	0.201073	2.97	0.00817735	0.000207461	0.000178241
125	T7	T5	1	11	0.122222	2538	2.50039	0.135239	150	0.00369155	-0.0350617	0.200703	3.01	0.00853298	0.00023361	0.000186277
126	T7	T6	1	5	0.0543478	2350	1.1392	0.0621329	148	0.00264151	-0.116841	0.201087	2.97	0.00995686	0.00021217	0.000185554
127	T7	T15	1	15	0.174419	2538	3.48397	0.203656	150.167	0.00533224	0.00554034	0.200704	3.01	0.00876942	0.00019134	0.00025512
128	T7	T21	1	14	0.179487	2115	3.20207	0.176974	145.5	0.00720412	0.00729883	0.201604	2.92	0.0109172	7.29628e-05	0.000434218
129	T7	T24	1	25	0.333333	2491	5.9649	0.382084	149.667	0.00963468	0.0476771	0.200796	3	0.0119503	0.00112127	0.00138879
130	T7	T25	1	6	0.0606061	2726	1.36312	0.0736271	152	0	-0.143804	0.200285	3.05	0.0113336	0.000367298	0.0002065
131	T7	T32	1	11	0.119565	2632	2.50039	0.135239	151	0.00300172	-0.0273223	0.200505	3.03	0.0137676	0.000220299	0.00020595
132	T7	T37	1	5	0.0520833	2538	1.1392	0.0621329	150	0.00123052	-0.155164	0.200684	3.01	0.01336	0.000195734	0.000200668
133	T7	T40	1	22	0.25	2961	5.20466	0.323981	154.667	0.00560938	0.0309198	0.199807	3.1	0.014273	0.000261826	0.000226544
134	T7	T41	1	18	0.185567	3196	4.16944	0.240995	157.167	0.00117925	-0.00436394	0.199307	3.16	0.0164207	0.000499418	0.000274455
135	T7	T58	1	14	0.141414	3102	3.2235	0.182591	156	0	-0.033445	0.199501	3.13	0.0170443	0.000681254	0.000261773
136	T7	T59	1	28	0.318182	3243	6.67048	0.424899	157.667	0.00669507	0.0680794	0.199212	3.16	0.0151898	0.000887851	0.000799393
137	T7	T61	1	22	0.268293	2679	5.23132	0.331558	151.667	0.00745941	0.00782067	0.200398	3.04	0.0132973	0.000446969	0.000574002
138	T7	T63	1	14	0.168675	2350	3.20207	0.176974	148	0.00603774	-0.0235611	0.201103	2.97	0.0144521	9.16927e-05	0.000438687
139	T7	T65	1	4	0.0416667	2491	0.906127	0.0484342	149.5	0.00120434	-0.165505	0.200782	3	0.0128649	0.000192134	0.000203829
140	T7	T68	1	20	0.232558	2773	4.69463	0.284342	152.667	0.00598251	0.0318048	0.200206	3.06	0.0146603	0.00022575	0.000207861
141	T7	T69	1	22	0.244444	3055	5.16102	0.311821	155.667	0.00485175	0.0664516	0.199614	3.12	0.0143564	0.000366883	0.000403241
142	T7	T80	1	24	0.282353	2914	5.72134	0.365665	154.167	0.00695134	0.0199068	0.199903	3.09	0.0143151	0.000490572	0.000527311
143	T7	T81	1	13	0.131313	3055	2.97887	0.165861	155.5	0	-0.0474658	0.199601	3.12	0.0162004	0.000658984	0.000256447
144	T7	T82	1	17	0.178947	3055	3.9451	0.229801	155.667	0.00215633	0.0243956	0.199609	3.12	0.0159297	0.000263147	0.000199404
145	T7	T90	1	22	0.226804	3384	5.16102	0.311821	159.167	0.00134771	0.0567976	0.198912	3.19	0.016474	0.00044936	0.000256777
146	T7	T101	1	10	0.10101	2914	2.27086	0.122418	154	0	-0.088977	0.199896	3.09	0.0166008	0.000461114	0.000229616
147	T7	T14	1	0	0	1410	0	0	134.833	0.00592992	-0.293466	0.203055	2.77	0.00794458	2.30299e-05	0.000165273
148	T7	T34	1	8	0.0963855	2068	1.81761	0.0981679	144.833	0.00539084	-0.147308	0.201686	2.91	0.0137955	9.3982e-05	0.000297813
149	T7	T35	1	11	0.113402	2867	2.54332	0.146146	153	0.000967586	-0.059148	0.199995	3.08	0.0158681	0.000494606	0.000310241
150	T7	T39	1	2	0.0243902	1739	0.456517	0.0250352	140	0.00509134	-0.23276	0.202367	2.84	0.01277	3.85365e-05	0.000204411
151	T7	T43	1	9	0.09375	2726	2.09007	0.121895	151.5	0.00134771	-0.111316	0.200287	3.05	0.0152027	0.000468936	0.00027243
152	T7	T50	1	9	0.0918367	2820	2.08485	0.120642	152.5	0.000471698	-0.106097	0.200088	3.07	0.0157922	0.000489619	0.000258028
153	T7	T51	1	5	0.0574713	2115	1.13743	0.0617223	144.667	0.00411664	-0.0964778	0.201587	2.92	0.015128	4.44303e-05	0.000204547
154	T7	T64	1	4	0.0408163	2585	0.904354	0.0480237	149.667	0.000419287	-0.171272	0.20058	3.02	0.0137548	0.000185514	0.00020029
155	T7	T75	1	10	0.102041	2867	2.31576	0.1338	153	0.000483793	-0.0899593	0.19999	3.08	0.0157994	0.00053119	0.00026614
156	T7	T76	1	5	0.0537634	2397	1.13743	0.0617223	147.667	0.00231036	-0.110298	0.200987	2.98	0.0152526	8.45415e-05	0.000165025
157	T7	T84	1	0	0	1551	0	0	136.667	0.00535061	-0.20979	0.202759	2.8	0.0119435	3.77548e-05	0.000129749
158	T7	T96	1	8	0.0808081	2820	1.8416	0.104249	152.5	0	-0.109086	0.200087	3.07	0.0150369	0.000433381	0.000228885
159	T8	T9	1	28	0.383562	2418	6.85968	0.478142	149.5	0.0112166	0.00781606	0.200692	3.01	0.00999205	0.00347561	0.00232742
160	T8	T11	1	33	0.434211	2914	7.99946	0.540469	154.333	0.0114201	0.0822649	0.199906	3.09	0.0106667	0.00423247	0.00236892
161	T8	T17	1	25	0.347222	2170	6.17552	0.440734	146.667	0.0109312	-0.0169301	0.201087	2.97	0.0145989	0.00129647	0.00255882
162	T8	T27	1	34	0.441558	3038	8.22577	0.552517	155.333	0.0113519	0.0996976	0.19971	3.11	0.014125	0.00343867	0.00222969
163	T8	T33	1	28	0.383562	2418	6.8527	0.476478	150	0.0112166	0.00327318	0.200693	3.01	0.0147114	0.00356926	0.0023011
164	T8	T46	1	30	0.410959	2542	7.32686	0.50603	151	0.0115968	0.0300718	0.200496	3.03	0.0163373	0.00469394	0.00242233
165	T8	T67	1	25	0.347222	2170	6.17552	0.440734	146.667	0.0109312	-0.0169301	0.201087	2.97	0.0173698	0.00322085	0.00232273
166	T8	T72	1	30	0.410959	2542	7.32686	0.50603	151	0.0115968	0.0300718	0.200496	3.03	0.0154106	0.00440122	0.00243311
167	T8	T85	1	36	0.455696	3286	8.69216	0.579997	157.333	0.0111982	0.169874	0.19932	3.15	0.0144431	0.00350267	0.00233166
168	T8	T86	0	37	0.45679	3472	8.92237	0.592984	158.833	0.0107656	0.187396	0.199024	3.18	0.014445	0.0039326	0.00243087
169	T8	T92	1	17	0.246377	1488	4.27303	0.319634	139	0.0103878	-0.0802273	0.202176	2.86	0.00650997	0	0
170	T8	T95	1	23	0.315068	2108	5.72104	0.416193	146	0.0103668	-0.0631487	0.201179	2.96	0.0121728	0.00214025	0.0021214
171	T8	T4	1	27	0.317647	3100	6.42902	0.406559	155.833	0.00736842	-0.0270065	0.199621	3.12	0.0093533	0.000957745	0.000758777
172	T8	T5	1	34	0.414634	3348	7.97713	0.481212	157.833	0.0097254	0.140718	0.19925	3.16	0.00979068	0.00102131	0.000750965
173	T8	T6	1	30	0.365854	3100	7.10737	0.442358	155.833	0.00894737	0.058939	0.199634	3.12	0.0114099	0.000984958	0.000794321
174	T8	T15	1	34	0.414634	3348	7.97343	0.480037	158	0.0097254	0.18132	0.199251	3.16	0.00988432	0.000718888	0.000883878
175	T8	T21	1	37	0.528571	2790	8.68571	0.52488	153.333	0.0138756	0.183079	0.200151	3.07	0.0133154	0.000284974	0.00156388
176	T8	T24	1	31	0.369048	3286	7.29448	0.445026	157.5	0.00839866	0.223457	0.199343	3.15	0.0121556	0.00161604	0.00184573
177	T8	T25	1	33	0.37931	3596	7.81782	0.486648	159.833	0.0075188	0.0319756	0.198832	3.2	0.01398	0.00208075	0.00107873
178	T8	T32	1	36	0.439024	3472	8.45898	0.512725	158.833	0.0101675	0.148458	0.199052	3.18	0.0158599	0.000940127	0.000810454
179	T8	T37	1	32	0.380952	3348	7.59391	0.475154	157.833	0.00858124	0.0206157	0.199231	3.16	0.0156967	0.000846354	0.000800125
180	T8	T40	1	40	0.470588	3906	9.43157	0.578327	162.5	0.00995733	0.2067	0.198355	3.25	0.0158025	0.00105127	0.00083878
181	T8	T61	1	33	0.383721	3534	7.76173	0.472358	159.5	0.00795594	0.183601	0.198945	3.19	0.0143125	0.00103814	0.00122937
182	T8	T63	0	40	0.555556	3100	9.4206	0.575502	155.833	0.0142105	0.152219	0.19965	3.12	0.0180832	0.00043528	0.00192035
183	T8	T65	1	30	0.352941	3286	7.11349	0.443912	157.333	0.00783875	0.0102754	0.199329	3.15	0.0152137	0.000844647	0.000826285
184	T8	T68	1	37	0.440476	3658	8.69905	0.52821	160.5	0.00962773	0.207585	0.198753	3.21	0.016088	0.000944563	0.000801987
185	T8	T69	1	43	0.511905	4030	10.1267	0.61809	163.5	0.0112782	0.242231	0.198161	3.27	0.0162216	0.00102602	0.00103988
186	T8	T80	1	38	0.44186	3844	8.97041	0.552698	162	0.00900277	0.195687	0.19845	3.24	0.0154924	0.00117516	0.00116481
187	T8	T82	1	42	0.494118	4030	9.90713	0.608298	163.5	0.0105263	0.200175	0.198156	3.27	0.0181534	0.00117822	0.000823291
188	T8	T90	1	47	0.54023	4464	11.1154	0.688117	167	0.0112782	0.232577	0.19746	3.34	0.0199561	0.00226699	0.00119455
189	T8	T101	1	37	0.425287	3844	8.72556	0.53544	161.833	0.00831025	0.0868029	0.198443	3.24	0.0201041	0.00264976	0.00121673
190	T8	T14	1	21	0.295775	1860	5.05717	0.330868	142.667	0.0105263	-0.117686	0.201603	2.92	0.00964966	0.000166225	0.00110002
191	T8	T34	1	33	0.452055	2728	7.80857	0.484351	152.667	0.012218	0.0284721	0.200233	3.06	0.0169462	0.000514324	0.00150289
192	T8	T39	1	27	0.375	2294	6.44748	0.411218	147.833	0.0112782	-0.0569797	0.200914	2.99	0.016837	0.000276064	0.00135032
193	T8	T51	1	29	0.371795	2790	6.85734	0.424057	152.5	0.0100478	0.0793021	0.200134	3.07	0.0166254	0.000267016	0.00113356
194	T8	T64	1	31	0.360465	3410	7.35906	0.461045	157.5	0.00760234	0.0045082	0.199128	3.17	0.0175158	0.00123612	0.00123065
195	T8	T76	1	31	0.378049	3162	7.35345	0.459592	155.5	0.00912997	0.065482	0.199535	3.13	0.0173479	0.00051766	0.000931788
196	T8	T84	1	13	0.158537	2046	3.09856	0.196219	144.5	0.00667714	-0.0340097	0.201307	2.95	0.0128854	0.000201074	0.000637205
197	T9	T8	1	28	0.383562	2418	6.85968	0.478142	149.5	0.0112166	0.00781606	0.200692	3.01	0.00999205	0.00232742	0.00347561
198	T9	T19	1	30	0.384615	2691	7.35998	0.514867	153	0.0111052	0.0457624	0.199994	3.08	0.0135944	0.00318052	0.00363488
199	T9	T30	1	26	0.288889	3003	6.32161	0.429703	157	0.00641483	-0.0418672	0.199194	3.16	0.0134488	0.000802853	0.00066443
200	T9	T44	1	30	0.428571	2379	7.39825	0.526923	149	0.01219	-0.0139716	0.200787	3	0.0129368	0.00299868	0.00407918
201	T9	T57	1	31	0.326316	3393	7.60911	0.532742	162	0.00504414	-0.00130307	0.198196	3.26	0.0148804	0.00246763	0.00274545
202	T9	T100	0	34	0.369565	3393	8.42064	0.607164	162	0.00882724	-0.00370429	0.198192	3.26	0.0149951	0.00437187	0.0036541
203	T9	T13	1	9	0.09375	2574	2.07387	0.117684	151.5	0.00144648	-0.0759059	0.200293	3.05	0.0113257	0.000203958	0.0001958
204	T9	T26	1	22	0.226804	3120	5.28673	0.345713	158.5	0.00163934	-0.0123184	0.198899	3.19	0.0123172	0.000642654	0.000533165
205	T9	T28	1	9	0.101124	2301	2.07387	0.117684	148	0.0039984	-0.144025	0.200988	2.98	0.00824676	0.000200606	0.00017553
206	T9	T29	1	26	0.276596	3159	6.29693	0.422026	159	0.00431406	0.0209231	0.198801	3.2	0.0140094	0.00117337	0.00143365
207	T9	T48	1	18	0.183673	3003	4.26742	0.266616	157	0.000712758	-0.0208151	0.199198	3.16	0.0126246	0.00036995	0.000345287
208	T9	T49	1	6	0.0697674	2067	1.3782	0.0773338	145	0.00453436	-0.177346	0.201578	2.92	0.0111135	0.000118992	0.000116564
209	T9	T52	1	15	0.174419	2418	3.55263	0.221728	149.5	0.00560828	-0.0638378	0.200694	3.01	0.0120421	0.000349948	0.000362909
210	T9	T53	1	14	0.164706	2340	3.31126	0.205855	148.5	0.0057377	-0.11659	0.200888	2.99	0.0117706	0.000369613	0.000307401
211	T9	T54	1	14	0.147368	2730	3.31126	0.205855	153.5	0.00218579	-0.0673743	0.199893	3.09	0.0125531	0.000341616	0.000272643
212	T9	T55	1	9	0.0918367	2652	2.06802	0.116144	152.5	0.000512295	-0.106685	0.20009	3.07	0.0113948	0.000176827	0.000112102
213	T9	T60	1	8	0.0909091	2223	1.84818	0.105779	147	0.00419367	-0.139798	0.201185	2.96	0.0111132	0.000164393	0.000153433
214	T9	T62	1	9	0.09375	2574	2.07387	0.117684	151.5	0.00144648	-0.12063	0.200288	3.05	0.012315	0.000272631	0.00019005
215	T9	T66	1	20	0.217391	2847	4.80236	0.31366	155	0.00425015	0.00421112	0.199599	3.12	0.0125821	0.000344974	0.000772743
216	T9	T71	1	17	0.178947	2847	4.03914	0.254515	155	0.00242866	-0.0177541	0.199598	3.12	0.0128459	0.000502969	0.000412189
217	T9	T73	1	16	0.161616	2964	3.76712	0.229891	156.5	0	-0.051351	0.199295	3.22	0.0128499	0.000265897	0.000146222
218	T9	T77	1	14	0.141414	2886	3.27864	0.196557	155.5	0	-0.0620723	0.199494	3.18	0.0131091	0.000545141	0.000262794
219	T9	T79	1	14	0.155556	2535	3.31126	0.205855	151	0.00421546	-0.113517	0.200389	3.04	0.0104562	0.00034778	0.000262005
220	T9	T87	1	25	0.257732	3237	6.03998	0.401618	160	0.00192864	-0.00712401	0.198599	3.22	0.0132946	0.000900003	0.000735769
221	T9	T91	1	6	0.0638298	2379	1.3782	0.0773338	149	0.00210172	-0.139043	0.200784	3	0.0114627	0.000131418	0.000111788
222	T9	T94	1	14	0.148936	2691	3.31126	0.205855	153	0.0026441	-0.0938486	0.199992	3.08	0.0121042	0.000316539	0.000236349
223	T9	T4	1	1	0.0113636	1950	0.225692	0.0119048	143.333	0.00360656	-0.297311	0.201857	2.89	0.00634658	9.15985e-05	0.00010837
224	T9	T5	1	6	0.0689655	2106	1.36296	0.0735165	145.333	0.00427655	-0.129587	0.201486	2.93	0.00676417	0.000126225	0.0001386
225	T9	T6	1	1	0.0113636	1950	0.225692	0.0119048	143.333	0.00360656	-0.211366	0.20187	2.89	0.00764658	9.35575e-05	0.000112671
226	T9	T15	1	11	0.134146	2106	2.57676	0.154921	145.5	0.00605845	-0.0889847	0.201488	2.93	0.00707537	0.000114869	0.000210907
227	T9	T21	1	8	0.105263	1755	1.82846	0.100759	140.833	0.00685544	-0.0872262	0.202388	2.84	0.00784356	1.69897e-05	0.000139233
228	T9	T24	1	21	0.295775	2067	5.05458	0.332555	145	0.00976631	-0.0468479	0.201579	2.92	0.0101085	0.000859501	0.00146595
229	T9	T25	1	1	0.0104167	2262	0.225692	0.0119048	147.333	0.00117096	-0.238329	0.201069	2.97	0.00849103	0.000135113	0.000104604
230	T9	T32	1	6	0.0674157	2184	1.36296	0.0735165	146.333	0.00372578	-0.121847	0.201288	2.95	0.0108556	0.000122534	0.000157745
231	T9	T37	1	1	0.0108696	2106	0.225692	0.0119048	145.333	0.00249465	-0.249689	0.201468	2.93	0.010353	0.000104106	0.000146973
232	T9	T40	1	18	0.214286	2457	4.29745	0.275245	150	0.00664599	-0.0636052	0.200591	3.02	0.0114402	0.000147525	0.000175774
233	T9	T41	1	10	0.103093	2652	2.31028	0.132257	152.5	0.00102459	-0.0988889	0.200091	3.08	0.0119593	0.000125101	9.46712e-05
234	T9	T58	1	6	0.0606061	2574	1.36434	0.0738539	151.333	0	-0.12797	0.200285	3.05	0.0123141	0.000198923	0.000105257
235	T9	T59	1	21	0.241379	2691	5.05458	0.332555	153	0.00634585	-0.0264456	0.199995	3.08	0.0123191	0.000596052	0.000739016
236	T9	T61	1	19	0.246753	2223	4.55718	0.296522	147	0.00838734	-0.0867043	0.201182	2.96	0.0108696	0.000199853	0.000353424
237	T9	T63	1	8	0.0987654	1950	1.82846	0.100759	143.333	0.00590164	-0.118086	0.201887	2.89	0.0104011	2.1179e-05	0.000139532
238	T9	T65	1	1	0.010989	2067	0.225692	0.0119048	144.833	0.00279037	-0.260029	0.201565	2.92	0.00989279	0.000101221	0.000147871
239	T9	T68	1	16	0.195122	2301	3.78741	0.235606	148	0.00679728	-0.0627202	0.200989	2.98	0.0118434	0.000132351	0.000167811
240	T9	T69	1	16	0.181818	2535	3.78741	0.235606	151	0.00515222	-0.0280734	0.200397	3.04	0.0114369	0.0001805	0.000273189
241	T9	T80	1	20	0.246914	2418	4.81413	0.31693	149.5	0.00776531	-0.0746182	0.200686	3.01	0.0116512	0.000217096	0.00032134
242	T9	T81	1	6	0.0612245	2535	1.36296	0.0735165	150.833	0.000468384	-0.141991	0.200384	3.04	0.0119507	0.000201428	0.000107942
243	T9	T82	1	12	0.130435	2535	2.80767	0.168078	151	0.00327869	-0.0701294	0.200393	3.04	0.0124204	0.00014311	0.000149332
244	T9	T90	1	16	0.168421	2808	3.78741	0.235606	154.5	0.00234192	-0.0377274	0.199696	3.11	0.0124034	0.000193049	0.000151907
245	T9	T101	1	5	0.0520833	2418	1.13343	0.060696	149.333	0.00129422	-0.183502	0.20068	3.01	0.012355	0.000156241	0.000107136
246	T9	T14	1	0	0	1170	0	0	130.167	0.00702576	-0.387991	0.203839	2.69	0.00582685	5.74825e-06	5.68063e-05
247	T9	T34	1	3	0.0375	1716	0.680178	0.0364456	140.167	0.00556206	-0.241833	0.202469	2.83	0.010092	2.24672e-05	9.80387e-05
248	T9	T35	1	3	0.0309278	2379	0.68416	0.0374083	148.333	0.000840689	-0.153673	0.200779	3	0.0113129	0.0001159	0.000100109
249	T9	T39	1	0	0	1443	0	0	135.333	0.00598491	-0.327285	0.203151	2.76	0.00919792	9.61937e-06	7.02632e-05
250	T9	T43	1	1	0.0104167	2262	0.230908	0.0131579	146.833	0.00117096	-0.205841	0.201071	2.97	0.0109083	0.000113789	9.10314e-05
251	T9	T50	1	1	0.0102041	2340	0.225692	0.0119048	147.833	0.000409836	-0.200622	0.200872	2.99	0.0114359	0.000124069	9.00371e-05
252	T9	T51	1	0	0	1755	0	0	140	0.00447094	-0.191003	0.202371	2.84	0.0110197	1.37599e-05	8.72324e-05
253	T9	T64	1	0	0	2145	0	0	145	0.00182149	-0.265797	0.201364	2.94	0.0100913	5.03446e-05	7.48486e-05
254	T9	T75	1	2	0.0204082	2379	0.4566	0.0250627	148.333	0.000420345	-0.184484	0.200774	3	0.0113945	0.000132482	9.14047e-05
255	T9	T76	1	0	0	1989	0	0	143	0.00301104	-0.204823	0.201771	2.9	0.0111475	2.78117e-05	7.47579e-05
256	T9	T84	1	0	0	1287	0	0	132	0.00660631	-0.304315	0.203543	2.72	0.00933522	1.43976e-05	6.81351e-05
257	T9	T96	1	1	0.0102041	2340	0.225692	0.0119048	147.833	0.000409836	-0.20361	0.200871	2.99	0.0110528	0.000129775	9.43821e-05
258	T10	T92	1	24	0.338028	1704	6.15777	0.490793	143.5	0.0127042	-0.0828163	0.201259	2.95	0.00831574	0	0
259	T10	T13	1	42	0.442105	4686	9.93322	0.616249	168.5	0.0040568	0.19181	0.19714	3.37	0.0185782	0.000643166	0.00122202
260	T10	T28	1	33	0.340206	4189	7.71598	0.460268	165	0.00168209	0.123691	0.197835	3.3	0.0136842	0.000632182	0.00109479
261	T10	T49	1	30	0.319149	3763	7.05544	0.429795	162	0.00366838	0.0903695	0.198426	3.24	0.0182386	0.000371727	0.000720696
262	T10	T60	1	32	0.333333	4047	7.49029	0.448364	164	0.00240577	0.127918	0.198032	3.28	0.0183482	0.000518766	0.000958275
263	T10	T62	1	39	0.397959	4686	9.19171	0.563709	168.5	0.0010142	0.147085	0.197136	3.37	0.0205047	0.000862102	0.00118941
264	T10	T91	1	35	0.360825	4331	8.25079	0.506409	166	0.00176835	0.128673	0.197631	3.32	0.0188628	0.000408701	0.000688067
265	T10	T4	1	23	0.234694	3550	5.45618	0.341144	160.333	0.000689655	-0.0295955	0.198704	3.21	0.00978611	0.000261509	0.000612337
266	T10	T5	1	31	0.329787	3834	7.25616	0.434664	162.333	0.00374813	0.138129	0.198334	3.25	0.0103464	0.000315761	0.000686213
267	T10	T6	1	26	0.273684	3550	6.13453	0.376943	160.333	0.00275862	0.0563499	0.198718	3.21	0.0119275	0.000268259	0.000639398
268	T10	T25	1	31	0.316327	4118	7.3633	0.463455	164.333	0.000821018	0.0293865	0.197916	3.29	0.0134065	0.000396709	0.00060786
269	T10	T32	1	33	0.351064	3976	7.73801	0.466178	163.333	0.0039185	0.145869	0.198136	3.27	0.0163826	0.000304028	0.000774631
270	T10	T37	1	28	0.28866	3834	6.62106	0.409739	162.333	0.00149925	0.0180266	0.198315	3.25	0.015812	0.000267792	0.000748243
271	T10	T58	1	39	0.397959	4686	9.22368	0.572419	168.333	0.0010142	0.139746	0.197132	3.37	0.0200959	0.000593357	0.00062139
272	T10	T65	1	28	0.291667	3763	6.64361	0.41604	161.833	0.00220103	0.00768633	0.198413	3.24	0.0150866	0.000261169	0.000755119
273	T10	T81	1	38	0.387755	4615	8.97905	0.555689	167.833	0.000985222	0.125725	0.197232	3.36	0.0191608	0.00059933	0.000635653
274	T10	T101	1	35	0.357143	4402	8.27104	0.512246	166.333	0.000907441	0.0842138	0.197527	3.33	0.0197323	0.000460956	0.000625584
275	T10	T14	1	9	0.0978261	2130	2.14821	0.136913	147.167	0.00344828	-0.120275	0.200686	3.01	0.00897138	1.74831e-05	0.00034195
276	T10	T34	1	23	0.25	3124	5.39613	0.326507	157.167	0.00431034	0.025883	0.199317	3.15	0.0161148	7.24969e-05	0.00062611
277	T10	T35	1	35	0.360825	4331	8.29163	0.517106	165.333	0.00176835	0.114043	0.197626	3.32	0.0184191	0.000360155	0.000615689
278	T10	T39	1	16	0.173913	2627	3.80121	0.239485	152.333	0.00383142	-0.0595688	0.199998	3.08	0.0146035	3.01632e-05	0.000436055
279	T10	T43	1	31	0.316327	4118	7.34035	0.456793	163.833	0.000821018	0.0618744	0.197918	3.29	0.0176197	0.000345676	0.000547321
280	T10	T50	1	33	0.336735	4260	7.83316	0.491602	164.833	0.000862069	0.0670941	0.197719	3.31	0.0184605	0.000370039	0.000531482
281	T10	T51	1	25	0.274725	3195	5.87249	0.355275	157	0.00501567	0.0767131	0.199218	3.16	0.017716	3.93383e-05	0.000493584
282	T10	T64	1	28	0.285714	3905	6.65266	0.418984	162	0.000766284	0.00191913	0.198211	3.26	0.0159241	0.000144409	0.000424921
283	T10	T75	1	34	0.346939	4331	8.06407	0.50476	165.333	0.000884173	0.0832315	0.197621	3.32	0.0184577	0.000398858	0.000544642
284	T10	T76	1	28	0.297872	3621	6.61929	0.409328	160	0.00351865	0.0628929	0.198618	3.22	0.0177975	7.85648e-05	0.000417965
285	T10	T84	1	15	0.168539	2343	3.59537	0.232103	149	0.00514668	-0.0365988	0.20039	3.04	0.0138394	3.75214e-05	0.000351433
286	T10	T96	1	33	0.336735	4260	7.84178	0.494077	164.833	0.000862069	0.0641053	0.197718	3.31	0.0175595	0.000370867	0.000533824
287	T11	T8	1	33	0.434211	2914	7.99946	0.540469	154.333	0.0114201	0.0822649	0.199906	3.09	0.0106667	0.00236892	0.00423247
288	T11	T19	1	36	0.45	3243	8.75163	0.596062	157.833	0.0115642	0.120211	0.199208	3.16	0.0146655	0.00322432	0.00440876
289	T11	T30	1	31	0.333333	3619	7.46139	0.49203	161.833	0.00492207	0.0325816	0.198409	3.24	0.0146035	0.000810549	0.000802563
290	T11	T44	1	34	0.459459	2867	8.30185	0.574757	153.833	0.0120948	0.0604772	0.200001	3.08	0.0139387	0.00305303	0.00496891
291	T11	T13	1	17	0.177083	3102	3.95516	0.232552	156.333	0.00166482	-0.00145708	0.199507	3.13	0.0122919	0.000204758	0.000235179
292	T11	T28	1	13	0.139785	2773	2.97748	0.165518	152.833	0.00276116	-0.0695763	0.200202	3.06	0.00894376	0.000201288	0.000210723
293	T11	T48	1	26	0.265306	3619	6.14871	0.381484	161.833	0.000820345	0.0536337	0.198412	3.24	0.0137555	0.000362985	0.000405333
294	T11	T49	1	9	0.0989011	2491	2.05424	0.112822	149.833	0.00321156	-0.102898	0.200793	3	0.0120505	0.000118817	0.000139255
295	T11	T52	1	19	0.211111	2914	4.45623	0.269563	154.333	0.00446872	0.010611	0.199909	3.09	0.013068	0.000349215	0.000433285
296	T11	T53	1	18	0.202247	2820	4.21486	0.253689	153.333	0.00471698	-0.0421415	0.200103	3.07	0.0127576	0.000368843	0.000367017
297	T11	T54	1	20	0.206186	3290	4.69334	0.284311	158.333	0.00125786	0.00707448	0.199108	3.17	0.0136329	0.000343382	0.000327885
298	T11	T55	1	16	0.161616	3196	3.69744	0.212143	157.333	0	-0.0322367	0.199304	3.15	0.0123416	0.000176132	0.000133594
299	T11	T60	1	12	0.130435	2679	2.75178	0.153613	151.833	0.00307152	-0.0653494	0.200399	3.04	0.0120728	0.000164701	0.000183917
300	T11	T62	1	14	0.141414	3102	3.21365	0.180011	156.333	0	-0.0461816	0.199503	3.13	0.0133348	0.000273515	0.000228119
301	T11	T66	1	26	0.276596	3431	6.18444	0.392116	159.833	0.00349406	0.0786599	0.198813	3.2	0.013772	0.000344821	0.00092412
302	T11	T71	1	24	0.25	3431	5.66856	0.350515	159.833	0.00209644	0.0566947	0.198813	3.2	0.0139744	0.000501887	0.000492094
303	T11	T73	1	24	0.242424	3572	5.64841	0.344759	161.333	0	0.0230978	0.19851	3.3	0.0140262	0.000259663	0.000170842
304	T11	T77	1	22	0.222222	3478	5.15993	0.311425	160.333	0	0.0123765	0.198708	3.26	0.0142821	0.000541325	0.000312213
305	T11	T79	1	18	0.191489	3055	4.21486	0.253689	155.833	0.00269542	-0.0390685	0.199604	3.12	0.0113183	0.000349583	0.000315095
306	T11	T87	1	33	0.340206	3901	7.92126	0.516486	164.833	0.00221976	0.0673248	0.197813	3.3	0.0145029	0.000890543	0.000871042
307	T11	T91	1	11	0.113402	2867	2.51798	0.139661	153.833	0.000967586	-0.0645945	0.199998	3.08	0.0124639	0.000131142	0.000133466
308	T11	T94	1	19	0.195876	3243	4.45104	0.268182	157.833	0.00121729	-0.0193998	0.199206	3.16	0.0131235	0.000318008	0.000284088
309	T11	T4	1	7	0.0777778	2350	1.65914	0.103784	148.167	0.00339623	-0.222863	0.201071	2.97	0.00682874	8.92854e-05	0.000126383
310	T11	T5	1	14	0.16092	2538	3.24425	0.188384	150.167	0.00492207	-0.0551379	0.2007	3.01	0.00739401	0.000122014	0.000160293
311	T11	T6	1	8	0.0898876	2350	1.88306	0.115278	148.167	0.00377358	-0.136917	0.201085	2.97	0.0083008	9.1209e-05	0.000131419
312	T11	T15	1	19	0.231707	2538	4.45804	0.269788	150.333	0.00697293	-0.0145359	0.200702	3.01	0.00774664	0.000110725	0.000243233
313	T11	T21	1	12	0.15	2115	2.73206	0.148593	145.667	0.00651801	-0.0127774	0.201602	2.92	0.00850944	1.69756e-05	0.000166443
314	T11	T25	1	9	0.09375	2726	2.10698	0.126773	152.167	0.00134771	-0.163881	0.200283	3.05	0.00924554	0.000132437	0.000122672
315	T11	T32	1	14	0.157303	2632	3.24425	0.188384	151.167	0.00428816	-0.0473985	0.200502	3.03	0.011885	0.000118356	0.000182296
316	T11	T37	1	8	0.0860215	2538	1.88306	0.115278	150.167	0.00246103	-0.17524	0.200682	3.01	0.0112823	0.000100747	0.00017017
317	T11	T40	1	26	0.309524	2961	6.17874	0.390113	154.833	0.00764916	0.0108436	0.199805	3.1	0.0126273	0.000142356	0.000202933
318	T11	T41	1	16	0.161616	3196	3.69235	0.210713	157.333	0	-0.0244401	0.199305	3.16	0.0130088	0.000124266	0.000112511
319	T11	T58	1	14	0.141414	3102	3.24562	0.188722	156.167	0	-0.0535212	0.199499	3.13	0.01338	0.000196398	0.000124334
320	T11	T63	1	12	0.141176	2350	2.73206	0.148593	148.167	0.00528302	-0.0436373	0.201101	2.97	0.0113198	2.11511e-05	0.000166721
321	T11	T65	1	8	0.0869565	2491	1.88306	0.115278	149.667	0.00281012	-0.185581	0.200779	3	0.0107821	9.79803e-05	0.000171253
322	T11	T68	1	24	0.292683	2773	5.6687	0.350474	152.833	0.00782329	0.0117286	0.200204	3.06	0.0130859	0.000127606	0.000193576
323	T11	T69	1	24	0.272727	3055	5.6687	0.350474	155.833	0.00592992	0.0463754	0.199611	3.12	0.0125858	0.000174111	0.000315282
324	T11	T81	1	14	0.142857	3055	3.24425	0.188384	155.667	0.000539084	-0.067542	0.199599	3.12	0.0130377	0.000198557	0.000127305
325	T11	T82	1	20	0.217391	3055	4.68895	0.282946	155.833	0.00377358	0.00431939	0.199607	3.12	0.0136422	0.000138272	0.000172625
326	T11	T90	1	24	0.252632	3384	5.6687	0.350474	159.333	0.00269542	0.0367214	0.19891	3.19	0.0136243	0.000187687	0.000176698
327	T11	T101	1	13	0.135417	2914	3.01472	0.175564	154.167	0.00148957	-0.109053	0.199894	3.09	0.013467	0.000153485	0.00012592
328	T11	T14	1	0	0	1410	0	0	135	0.00592992	-0.313542	0.203053	2.77	0.00626469	5.71802e-06	6.76071e-05
329	T11	T34	1	6	0.0705882	2068	1.35622	0.0719341	145	0.00471698	-0.167384	0.201683	2.91	0.0109041	2.24005e-05	0.000116948
330	T11	T35	1	10	0.102041	2867	2.31358	0.133408	153.167	0.000483793	-0.0792242	0.199993	3.08	0.0122488	0.000115503	0.000119363
331	T11	T39	1	1	0.0120482	1739	0.228205	0.0125	140.167	0.00479185	-0.252836	0.202365	2.84	0.0098484	9.56843e-06	8.36198e-05
332	T11	T43	1	7	0.0714286	2726	1.61299	0.0916139	151.667	0.000449236	-0.131393	0.200285	3.05	0.0118347	0.000113186	0.000108335
333	T11	T50	1	8	0.0808081	2820	1.85511	0.107905	152.667	0	-0.126173	0.200086	3.07	0.0124178	0.00012314	0.000106917
334	T11	T51	1	7	0.0823529	2115	1.62942	0.0959998	144.833	0.00480274	-0.116554	0.201585	2.92	0.0120621	1.35505e-05	0.000102779
335	T11	T64	1	7	0.0736842	2585	1.62942	0.0959998	149.833	0.00167715	-0.191348	0.200578	3.02	0.0109629	4.98171e-05	8.86127e-05
336	T11	T75	1	9	0.0909091	2867	2.08602	0.121062	153.167	0	-0.110036	0.199988	3.08	0.0123494	0.0001316	0.000108631
337	T11	T76	1	8	0.0888889	2397	1.88129	0.114868	147.833	0.00346554	-0.130374	0.200985	2.98	0.0121868	2.7328e-05	8.78869e-05
338	T11	T84	1	4	0.0526316	1551	0.977685	0.0670336	136.833	0.00647705	-0.229866	0.202757	2.8	0.0101169	1.40533e-05	7.95691e-05
339	T11	T96	1	9	0.0918367	2820	2.10698	0.126773	152.667	0.000471698	-0.129162	0.200085	3.07	0.0120042	0.000127955	0.000111338
340	T12	T30	1	29	0.322222	3234	7.04334	0.476718	158.5	0.00674663	-0.00247262	0.198897	3.19	0.0120666	0.000769265	0.000555159
341	T12	T57	1	34	0.357895	3654	8.33085	0.579758	163.5	0.00530504	0.0380915	0.197899	3.29	0.0136231	0.00241177	0.0023399
342	T12	T100	1	37	0.402174	3654	9.14237	0.654179	163.5	0.00928382	0.0356903	0.197895	3.29	0.0136125	0.00424707	0.0030955
343	T12	T13	1	12	0.125	2772	2.79561	0.164699	153	0.0015213	-0.0365113	0.199996	3.08	0.010166	0.000198357	0.000166053
344	T12	T26	1	25	0.257732	3360	6.00846	0.392728	160	0.00172414	0.0270762	0.198602	3.22	0.0110299	0.000632096	0.000457294
345	T12	T28	1	12	0.134831	2478	2.79561	0.164699	149.5	0.00420521	-0.10463	0.20069	3.01	0.00733577	0.000195129	0.000148888
346	T12	T29	1	29	0.308511	3402	7.01866	0.469042	160.5	0.00453721	0.0603176	0.198504	3.23	0.0124071	0.00117125	0.00124791
347	T12	T48	1	21	0.214286	3234	4.98915	0.313631	158.5	0.000749625	0.0185795	0.198901	3.19	0.0113121	0.000364811	0.000296915
348	T12	T49	1	9	0.104651	2226	2.09994	0.124349	146.5	0.00476889	-0.137952	0.201281	2.95	0.0100171	0.000116051	9.9134e-05
349	T12	T52	1	18	0.209302	2604	4.27436	0.268744	151	0.00589837	-0.0244432	0.200397	3.04	0.0107851	0.000339242	0.000306783
350	T12	T53	1	17	0.2	2520	4.033	0.252871	150	0.00603448	-0.0771958	0.200591	3.02	0.0106126	0.000358509	0.000260008
351	T12	T54	1	17	0.178947	2940	4.033	0.252871	155	0.00229885	-0.0279798	0.199596	3.12	0.0111552	0.000332067	0.000231106
352	T12	T55	1	12	0.122449	2856	2.78975	0.163159	154	0.000538793	-0.0672909	0.199793	3.1	0.010115	0.000172946	9.56096e-05
353	T12	T60	1	11	0.125	2394	2.56992	0.152794	148.5	0.00441059	-0.100404	0.200888	2.99	0.00991674	0.000160012	0.000130232
354	T12	T62	1	12	0.125	2772	2.79561	0.164699	153	0.0015213	-0.0812358	0.199991	3.08	0.0109049	0.000265303	0.000161273
355	T12	T66	1	23	0.25	3066	5.52409	0.360675	156.5	0.00446999	0.0436057	0.199302	3.15	0.0112237	0.000335029	0.000654423
356	T12	T71	1	20	0.210526	3066	4.76087	0.30153	156.5	0.00255428	0.0216405	0.199301	3.15	0.0114149	0.000488555	0.000349138
357	T12	T73	1	19	0.191919	3192	4.48886	0.276906	158	0	-0.0119565	0.198998	3.25	0.0114511	0.000266642	0.000127866
358	T12	T77	1	17	0.171717	3108	4.00038	0.243573	157	0	-0.0226777	0.199197	3.21	0.0116015	0.000537777	0.000226067
359	T12	T79	1	17	0.188889	2730	4.033	0.252871	152.5	0.0044335	-0.0741228	0.200092	3.07	0.00931313	0.000338061	0.000222089
360	T12	T87	1	28	0.28866	3486	6.76171	0.448633	161.5	0.0020284	0.0322706	0.198302	3.25	0.0119551	0.000882282	0.000628975
361	T12	T91	1	9	0.0957447	2562	2.09994	0.124349	150.5	0.00221043	-0.0996488	0.200487	3.03	0.0102061	0.000128234	9.51204e-05
362	T12	T94	1	17	0.180851	2898	4.033	0.252871	154.5	0.00278087	-0.0544541	0.199695	3.11	0.0107882	0.000307784	0.000200401
363	T12	T4	1	1	0.010989	2100	0.225692	0.0119048	144.833	0.00275862	-0.257917	0.20156	2.92	0.00551859	9.16073e-05	9.45104e-05
364	T12	T5	1	6	0.0666667	2268	1.36296	0.0735165	146.833	0.00337331	-0.0901922	0.201189	2.96	0.00580199	0.000127984	0.000122546
365	T12	T6	1	1	0.010989	2100	0.225692	0.0119048	144.833	0.00275862	-0.171971	0.201573	2.92	0.00661934	9.35462e-05	9.82403e-05
366	T12	T15	1	11	0.129412	2268	2.57676	0.154921	147	0.00524738	-0.0495901	0.201191	2.96	0.00616931	0.000116996	0.000187321
367	T12	T21	1	9	0.115385	1890	2.06464	0.115252	142.333	0.00658307	-0.0478316	0.202091	2.87	0.00725815	1.65821e-05	0.000118502
368	T12	T24	1	22	0.30137	2226	5.29075	0.347048	146.5	0.00953778	-0.00745333	0.201282	2.95	0.0088528	0.000863205	0.00128385
369	T12	T25	1	1	0.010101	2436	0.225692	0.0119048	148.833	0	-0.198935	0.200772	3	0.00750035	0.000134356	9.07058e-05
370	T12	T32	1	6	0.0652174	2352	1.36296	0.0735165	147.833	0.00274295	-0.0824527	0.200991	2.98	0.00959427	0.000124371	0.000139619
371	T12	T37	1	1	0.0105263	2268	0.225692	0.0119048	146.833	0.00149925	-0.210295	0.201171	2.96	0.00921219	0.000105344	0.000129688
372	T12	T40	1	18	0.206897	2646	4.29745	0.275245	151.5	0.0055918	-0.0242106	0.200294	3.05	0.00996713	0.000150068	0.000155922
373	T12	T41	1	13	0.134021	2856	3.03201	0.179272	154	0.00107759	-0.0594944	0.199794	3.11	0.0107966	0.000122627	8.0923e-05
374	T12	T58	1	9	0.0909091	2772	2.08607	0.120869	152.833	0	-0.0885754	0.199988	3.08	0.0109021	0.000196225	9.05416e-05
375	T12	T59	1	23	0.261364	2898	5.53305	0.363177	154.5	0.00611791	0.012949	0.199698	3.11	0.0108132	0.000600657	0.000649419
376	T12	T61	1	19	0.2375	2394	4.55718	0.296522	148.5	0.00761828	-0.0473098	0.200885	2.99	0.00953484	0.000200443	0.000309104
377	T12	T63	1	9	0.108434	2100	2.06464	0.115252	144.833	0.00551724	-0.0786915	0.20159	2.92	0.00955754	2.06651e-05	0.000118723
378	T12	T65	1	1	0.0106383	2226	0.225692	0.0119048	146.333	0.00183419	-0.220635	0.201268	2.95	0.00881923	0.00010241	0.000130462
379	T12	T68	1	16	0.188235	2478	3.78741	0.235606	149.5	0.0058873	-0.0233257	0.200692	3.01	0.0103335	0.000134731	0.000148967
380	T12	T69	1	17	0.188889	2730	4.02359	0.250099	152.5	0.0044335	0.0113211	0.2001	3.07	0.0100539	0.000181623	0.00023971
381	T12	T80	1	20	0.238095	2604	4.81413	0.31693	151	0.00680581	-0.0352236	0.200389	3.04	0.0102008	0.000217668	0.000280954
382	T12	T81	1	8	0.0808081	2730	1.84144	0.104138	152.333	0	-0.102596	0.200087	3.07	0.0105709	0.000199035	9.30098e-05
383	T12	T82	1	12	0.126316	2730	2.80767	0.168078	152.5	0.00197044	-0.0307348	0.200096	3.07	0.010896	0.000145264	0.000132181
384	T12	T90	1	17	0.175258	3024	4.02359	0.250099	156	0.00123153	0.00166713	0.199399	3.14	0.0109633	0.000194545	0.000133493
385	T12	T101	1	5	0.0505051	2604	1.13343	0.060696	150.833	0	-0.144107	0.200383	3.04	0.0109217	0.000154977	9.26699e-05
386	T12	T14	1	0	0	1260	0	0	131.667	0.00665025	-0.348596	0.203542	2.72	0.00525833	5.63224e-06	4.85366e-05
387	T12	T34	1	3	0.0361446	1848	0.680178	0.0364456	141.667	0.00492611	-0.202438	0.202172	2.86	0.00921712	2.19643e-05	8.35783e-05
388	T12	T35	1	6	0.0618557	2562	1.40589	0.0844236	149.833	0.000884173	-0.114278	0.200482	3.03	0.0101047	0.000113181	8.52498e-05
389	T12	T39	1	0	0	1554	0	0	136.833	0.00547345	-0.28789	0.202853	2.79	0.0083889	9.42119e-06	6.00089e-05
390	T12	T43	1	4	0.0416667	2436	0.952641	0.0601731	148.333	0.00123153	-0.166447	0.200774	3	0.00973163	0.000111363	7.76892e-05
391	T12	T50	1	4	0.0408163	2520	0.947426	0.05892	149.333	0.000431034	-0.161227	0.200575	3.02	0.0101842	0.000121714	7.70245e-05
392	T12	T51	1	0	0	1890	0	0	141.5	0.00376176	-0.151608	0.202074	2.87	0.00979797	1.36118e-05	7.52501e-05
393	T12	T64	1	0	0	2310	0	0	146.5	0.000766284	-0.226402	0.201067	2.97	0.00905066	4.95946e-05	6.42975e-05
394	T12	T75	1	5	0.0510204	2562	1.17833	0.0720779	149.833	0.000442087	-0.14509	0.200477	3.03	0.0101528	0.000129847	7.81215e-05
395	T12	T76	1	0	0	2142	0	0	144.5	0.00211119	-0.165428	0.201474	2.93	0.00992837	2.75929e-05	6.46777e-05
396	T12	T84	1	0	0	1386	0	0	133.5	0.00617602	-0.26492	0.203246	2.75	0.00851884	1.43892e-05	5.93809e-05
397	T12	T96	1	3	0.030303	2520	0.704168	0.0425265	149.333	0	-0.164216	0.200574	3.02	0.009858	0.000128253	8.13379e-05
398	T16	T13	1	15	0.15625	2970	3.47366	0.200675	155.167	0.00160428	-0.0049787	0.199704	3.11	0.0113849	0.000395301	0.000586175
399	T16	T26	1	28	0.28866	3600	6.68651	0.428704	162.167	0.00181818	0.0586088	0.19831	3.25	0.0122793	0.00102719	0.00131633
400	T16	T28	1	15	0.168539	2655	3.47366	0.200675	151.667	0.00443459	-0.0730979	0.200399	3.04	0.00839241	0.000385276	0.000520725
401	T16	T29	1	32	0.340426	3645	7.69671	0.505017	162.667	0.00478469	0.0918502	0.198213	3.26	0.013783	0.00137848	0.00260156
402	T16	T48	1	24	0.244898	3465	5.6672	0.349607	160.667	0.000790514	0.0501121	0.19861	3.22	0.0128512	0.000602805	0.000869043
403	T16	T49	1	12	0.139535	2385	2.77799	0.160324	148.667	0.00502901	-0.106419	0.20099	2.98	0.0113016	0.000211813	0.000320499
404	T16	T52	1	21	0.244186	2790	4.95241	0.304719	153.167	0.0062201	0.00708938	0.200106	3.07	0.012254	0.000673145	0.00107828
405	T16	T53	1	20	0.235294	2700	4.71105	0.288846	152.167	0.00636364	-0.0456632	0.2003	3.05	0.0119795	0.000707253	0.000908575
406	T16	T54	1	20	0.210526	3150	4.71105	0.288846	157.167	0.00242424	0.00355286	0.199305	3.15	0.0127643	0.000678631	0.000836602
407	T16	T55	1	15	0.153061	3060	3.4678	0.199134	156.167	0.000568182	-0.0357583	0.199502	3.13	0.0115705	0.000306173	0.000299818
408	T16	T60	1	14	0.159091	2565	3.24797	0.18877	150.667	0.00465116	-0.068871	0.200596	3.02	0.0113294	0.000306873	0.000442408
409	T16	T62	1	15	0.15625	2970	3.47366	0.200675	155.167	0.00160428	-0.0497032	0.1997	3.11	0.0125215	0.000523211	0.000563375
410	T16	T66	1	26	0.282609	3285	6.20214	0.396651	158.667	0.0047138	0.0751383	0.19901	3.18	0.0129419	0.00058631	0.00202863
411	T16	T71	1	23	0.242105	3285	5.43892	0.337506	158.667	0.0026936	0.0531731	0.19901	3.18	0.0130698	0.000908145	0.00114958
412	T16	T73	1	22	0.222222	3420	5.16691	0.312882	160.167	0	0.0195762	0.198707	3.28	0.0130311	0.000365431	0.000310407
413	T16	T77	1	20	0.20202	3330	4.67843	0.279548	159.167	0	0.00885492	0.198906	3.24	0.0132654	0.000955707	0.000711639
414	T16	T79	1	20	0.222222	2925	4.71105	0.288846	154.667	0.00467532	-0.0425901	0.199801	3.1	0.0106416	0.000691772	0.000804999
415	T16	T87	1	31	0.319588	3735	7.43976	0.484609	163.667	0.00213904	0.0638032	0.19801	3.28	0.0134346	0.00143476	0.00181177
416	T16	T91	1	12	0.12766	2745	2.77799	0.160324	152.667	0.002331	-0.0681161	0.200195	3.06	0.0116527	0.000232973	0.000306108
417	T16	T94	1	20	0.212766	3105	4.71105	0.288846	156.667	0.00293255	-0.0229215	0.199403	3.14	0.0123308	0.00062404	0.000719726
418	T16	T4	1	1	0.0106383	2250	0.225692	0.0119048	147	0.00181818	-0.226384	0.201269	2.95	0.00638336	0.000120736	0.00022064
419	T16	T5	1	9	0.1	2430	2.04101	0.109492	149	0.00355731	-0.0586596	0.200898	2.99	0.00669298	0.000152599	0.00025882
420	T16	T6	1	3	0.0326087	2250	0.679824	0.036386	147	0.00254545	-0.140439	0.201282	2.95	0.00772368	0.000123561	0.00022985
421	T16	T15	1	13	0.151163	2430	3.0246	0.177909	149.167	0.00513834	-0.0180575	0.200899	2.99	0.0068772	0.000131795	0.000373778
422	T16	T21	1	12	0.153846	2025	2.74269	0.151227	144.5	0.00694215	-0.016299	0.201799	2.9	0.00800387	2.96904e-05	0.000375837
423	T16	T24	1	24	0.324324	2385	5.73859	0.370036	148.667	0.00967118	0.0240793	0.200991	2.98	0.00981578	0.000924068	0.00243447
424	T16	T25	1	4	0.040404	2610	0.903742	0.0478803	151	0	-0.167402	0.20048	3.03	0.00854136	0.000193907	0.000231884
425	T16	T32	1	9	0.0978261	2520	2.04101	0.109492	150	0.00289256	-0.0509201	0.2007	3.01	0.0106851	0.000146519	0.000291353
426	T16	T37	1	3	0.03125	2430	0.679824	0.036386	149	0.00118577	-0.178762	0.200879	2.99	0.0102481	0.000126791	0.000276491
427	T16	T40	1	20	0.227273	2835	4.74529	0.298234	153.667	0.00540541	0.007322	0.200003	3.08	0.0112775	0.000172676	0.000317797
428	T16	T41	1	16	0.164948	3060	3.71006	0.215248	156.167	0.00113636	-0.0279618	0.199502	3.14	0.0121154	0.000208909	0.000244198
429	T16	T58	1	12	0.121212	2970	2.76412	0.156845	155	0	-0.0570428	0.199697	3.11	0.0124885	0.000313066	0.000255876
430	T16	T59	1	26	0.295455	3105	6.2111	0.399152	156.667	0.00645161	0.0444816	0.199407	3.14	0.0120955	0.000669781	0.00128272
431	T16	T61	1	21	0.259259	2565	5.00502	0.31951	150.667	0.00761099	-0.0157771	0.200593	3.02	0.0106359	0.000266635	0.000728335
432	T16	T63	1	12	0.144578	2250	2.74269	0.151227	147	0.00581818	-0.0471589	0.201298	2.95	0.0105994	3.67287e-05	0.000373769
433	T16	T65	1	3	0.0315789	2385	0.679824	0.036386	148.5	0.00154739	-0.189102	0.200977	2.98	0.00981763	0.000123649	0.000279018
434	T16	T68	1	18	0.209302	2655	4.23525	0.258595	151.667	0.00576497	0.00820695	0.200401	3.04	0.0116458	0.000155025	0.000303615
435	T16	T69	1	20	0.222222	2925	4.70164	0.286075	154.667	0.00467532	0.0428537	0.199809	3.1	0.0112238	0.000227575	0.000532033
436	T16	T80	1	22	0.258824	2790	5.26197	0.339918	153.167	0.00669856	-0.00369099	0.200098	3.07	0.0114316	0.000290791	0.000664847
437	T16	T81	1	11	0.111111	2925	2.51949	0.140114	154.5	0	-0.0710637	0.199796	3.1	0.0120661	0.000310474	0.000256996
438	T16	T82	1	15	0.157895	2925	3.48572	0.204054	154.667	0.00207792	0.000797772	0.199804	3.1	0.012396	0.000172588	0.000278177
439	T16	T90	1	20	0.206186	3240	4.70164	0.286075	158.167	0.0012987	0.0331997	0.199108	3.17	0.0124522	0.000250682	0.000304693
440	T16	T101	1	8	0.0808081	2790	1.81148	0.0966715	153	0	-0.112575	0.200092	3.07	0.0125163	0.000230348	0.000243981
441	T16	T14	1	0	0	1350	0	0	133.833	0.00623377	-0.317064	0.203251	2.75	0.00587135	1.00443e-05	0.000153324
442	T16	T34	1	6	0.0722892	1980	1.35823	0.0724211	143.833	0.00519481	-0.170906	0.201881	2.89	0.0102421	3.88626e-05	0.000261944
443	T16	T35	1	9	0.0927835	2745	2.08394	0.120399	152	0.000932401	-0.0827458	0.20019	3.06	0.0114572	0.000200929	0.000268077
444	T16	T39	1	1	0.0123457	1665	0.230213	0.012987	139	0.00519481	-0.256357	0.202562	2.82	0.00927289	1.68532e-05	0.000190149
445	T16	T43	1	7	0.0729167	2610	1.63069	0.0961486	150.5	0.0012987	-0.134914	0.200482	3.03	0.0110831	0.000196881	0.000243288
446	T16	T50	1	7	0.0714286	2700	1.62548	0.0948955	151.5	0.000454545	-0.129695	0.200283	3.05	0.0116444	0.000209755	0.000235124
447	T16	T51	1	3	0.0344828	2025	0.67805	0.0359755	143.667	0.00396694	-0.120076	0.201782	2.9	0.0113911	2.11561e-05	0.00020717
448	T16	T64	1	3	0.0309278	2475	0.67805	0.0359755	148.667	0.000808081	-0.19487	0.200776	3	0.0101934	8.2903e-05	0.000190383
449	T16	T75	1	8	0.0816327	2745	1.85638	0.108053	152	0.0004662	-0.113557	0.200186	3.06	0.0115533	0.000225723	0.000240554
450	T16	T76	1	3	0.0322581	2295	0.67805	0.0359755	146.667	0.00222635	-0.133896	0.201183	2.96	0.0114618	4.20257e-05	0.000174491
451	T16	T84	1	0	0	1485	0	0	135.667	0.00569878	-0.233387	0.202955	2.78	0.00943365	2.01189e-05	0.000147066
452	T16	T96	1	6	0.0606061	2700	1.38222	0.0785021	151.5	0	-0.132683	0.200283	3.05	0.0111563	0.000201954	0.00022687
453	T17	T8	1	25	0.347222	2170	6.17552	0.440734	146.667	0.0109312	-0.0169301	0.201087	2.97	0.0145989	0.00255882	0.00129647
454	T17	T19	1	27	0.350649	2415	6.67582	0.477459	150.167	0.0109181	0.0210163	0.200389	3.04	0.0194992	0.0034448	0.00133574
455	T17	T23	1	33	0.39759	2835	8.27698	0.619206	156.167	0.0129555	0.00986411	0.199183	3.16	0.0220897	0.00487652	0.00158383
456	T17	T30	1	23	0.258427	2695	5.63745	0.392295	154.167	0.00668896	-0.0666133	0.19959	3.12	0.0196311	0.000841451	0.00023627
457	T17	T44	1	27	0.391304	2135	6.71409	0.489514	146.167	0.0118343	-0.0387177	0.201182	2.96	0.0188461	0.00331103	0.00152817
458	T17	T57	1	28	0.297872	3045	6.92495	0.495334	159.167	0.00591716	-0.0260492	0.198591	3.22	0.0208385	0.00252331	0.000952508
459	T17	T74	0	33	0.383721	2940	8.27698	0.619206	157.667	0.0125	-0.00786164	0.198885	3.19	0.0224778	0.00477555	0.00154663
460	T17	T88	1	32	0.405063	2660	8.00402	0.593565	153.667	0.0128205	0.0215212	0.199685	3.11	0.0205351	0.00444141	0.00156272
461	T17	T92	1	24	0.685714	840	6.15777	0.490793	123.667	0.0129555	-0.375278	0.204807	2.59	0.009154	0	0
462	T17	T100	0	31	0.340659	3045	7.73648	0.569756	159.167	0.00946746	-0.0284504	0.198588	3.22	0.0213515	0.00466636	0.0013233
463	T17	T13	1	6	0.0631579	2310	1.38971	0.0802757	148.667	0.00180995	-0.100652	0.200688	3.01	0.0164109	0.000214061	6.97229e-05
464	T17	T26	1	19	0.197917	2800	4.60257	0.308305	155.667	0.00230769	-0.0370645	0.199294	3.15	0.0175156	0.000631756	0.000177828
465	T17	T28	1	6	0.0681818	2065	1.38971	0.0802757	145.167	0.00412758	-0.168771	0.201383	2.94	0.0122207	0.000210141	6.23856e-05
466	T17	T29	1	23	0.247312	2835	5.61277	0.384618	156.167	0.0048583	-0.00382308	0.199196	3.16	0.0194762	0.00113066	0.000468709
467	T17	T48	1	15	0.154639	2695	3.58326	0.229208	154.167	0.00133779	-0.0455612	0.199593	3.12	0.0185867	0.000360246	0.000114078
468	T17	T49	1	3	0.0352941	1855	0.694042	0.0399254	142.167	0.00458265	-0.202092	0.201974	2.88	0.0162449	0.000122519	4.07206e-05
469	T17	T52	1	12	0.141176	2170	2.86847	0.18432	146.667	0.00566802	-0.0885839	0.20109	2.97	0.0176405	0.000352094	0.000123885
470	T17	T53	1	11	0.130952	2100	2.6271	0.168447	145.667	0.00576923	-0.141336	0.201284	2.95	0.0171586	0.000372557	0.000105128
471	T17	T54	1	11	0.117021	2450	2.6271	0.168447	150.667	0.0025641	-0.0921205	0.200289	3.05	0.0184394	0.00036008	9.7504e-05
472	T17	T55	1	6	0.0618557	2380	1.38386	0.0787352	149.667	0.000961538	-0.131432	0.200485	3.03	0.0167406	0.000181265	3.89892e-05
473	T17	T60	1	5	0.0574713	1995	1.16402	0.0683709	144.167	0.00429338	-0.164544	0.20158	2.92	0.0165341	0.000171225	5.42214e-05
474	T17	T62	1	6	0.0631579	2310	1.38971	0.0802757	148.667	0.00180995	-0.145377	0.200684	3.01	0.0181156	0.000285598	6.7548e-05
475	T17	T66	1	17	0.186813	2555	4.1182	0.276252	152.167	0.0045584	-0.020535	0.199994	3.08	0.0192451	0.000348098	0.000264555
476	T17	T71	1	14	0.148936	2555	3.35498	0.217107	152.167	0.002849	-0.0425002	0.199993	3.08	0.0188689	0.000510795	0.000142026
477	T17	T73	1	13	0.132653	2660	3.08296	0.192482	153.667	0.000641026	-0.0760972	0.19969	3.18	0.018863	0.000266989	4.98146e-05
478	T17	T77	1	11	0.112245	2590	2.59449	0.159149	152.667	0.000591716	-0.0868184	0.199889	3.14	0.0191531	0.000565628	9.25131e-05
479	T17	T79	1	11	0.123596	2275	2.6271	0.168447	148.167	0.0043956	-0.138263	0.200785	3	0.0153175	0.000366614	9.37086e-05
480	T17	T87	1	22	0.229167	2905	5.35582	0.36421	157.167	0.00271493	-0.0318702	0.198994	3.18	0.0189062	0.000896962	0.000248792
481	T17	T91	1	3	0.0322581	2135	0.694042	0.0399254	146.167	0.00236686	-0.163789	0.201179	2.96	0.0169369	0.000135082	3.89857e-05
482	T17	T94	1	11	0.11828	2415	2.6271	0.168447	150.167	0.00297767	-0.118595	0.200387	3.04	0.017866	0.000333077	8.43795e-05
483	T17	T4	1	1	0.0119048	1750	0.225692	0.0119048	140.5	0.00461538	-0.322058	0.202252	2.85	0.00996109	8.9285e-05	3.58397e-05
484	T17	T5	1	4	0.0470588	1890	0.909709	0.0492661	142.5	0.00468227	-0.154333	0.201881	2.89	0.0103198	0.000124285	4.63023e-05
485	T17	T6	1	1	0.0119048	1750	0.225692	0.0119048	140.5	0.00461538	-0.236112	0.202266	2.85	0.0121187	9.12033e-05	3.72659e-05
486	T17	T15	1	9	0.1125	1890	2.12351	0.13067	142.667	0.00635452	-0.113731	0.201883	2.89	0.010047	0.00011334	7.06053e-05
487	T17	T21	1	5	0.0666667	1575	1.1443	0.0633506	138	0.00671329	-0.111972	0.202783	2.8	0.0113002	1.7555e-05	4.88115e-05
488	T17	T24	1	18	0.257143	1855	4.37042	0.295147	142.167	0.00949264	-0.071594	0.201974	2.88	0.0142773	0.000817046	0.000472808
489	T17	T25	1	1	0.0108696	2030	0.225692	0.0119048	144.5	0.0025641	-0.263075	0.201464	2.93	0.012484	0.000133411	3.50435e-05
490	T17	T32	1	4	0.045977	1960	0.909709	0.0492661	143.5	0.0041958	-0.146593	0.201683	2.91	0.0153729	0.000120624	5.26862e-05
491	T17	T37	1	1	0.0113636	1890	0.225692	0.0119048	142.5	0.00367893	-0.274435	0.201863	2.89	0.0146203	0.00010224	4.89723e-05
492	T17	T40	1	15	0.180723	2205	3.61329	0.237837	147.167	0.00665281	-0.0883513	0.200986	2.98	0.0165575	0.000145836	5.89549e-05
493	T17	T41	1	7	0.0729167	2380	1.62612	0.0948486	149.667	0.00144231	-0.123635	0.200486	3.04	0.0172463	0.000127285	3.26813e-05
494	T17	T58	1	3	0.0306122	2310	0.680178	0.0364456	148.5	0.000452489	-0.152716	0.20068	3.01	0.0181038	0.00019949	3.5814e-05
495	T17	T59	1	18	0.209302	2415	4.37042	0.295147	150.167	0.00645161	-0.0511917	0.20039	3.04	0.0172732	0.000549846	0.000231301
496	T17	T61	1	16	0.210526	1995	3.87302	0.259113	144.167	0.00822898	-0.11145	0.201577	2.92	0.0153863	0.000190366	0.000114219
497	T17	T63	1	5	0.0625	1750	1.1443	0.0633506	140.5	0.00584615	-0.142832	0.202282	2.85	0.0149693	2.18283e-05	4.87927e-05
498	T17	T65	1	1	0.0114943	1855	0.225692	0.0119048	142	0.00392799	-0.284776	0.20196	2.88	0.0140116	9.95073e-05	4.9321e-05
499	T17	T68	1	13	0.160494	2065	3.10325	0.198198	145.167	0.00675422	-0.0874664	0.201385	2.94	0.0171014	0.000130555	5.61633e-05
500	T17	T69	1	13	0.149425	2275	3.10325	0.198198	148.167	0.00527473	-0.0528196	0.200792	3	0.0162111	0.000171445	8.80395e-05
501	T17	T80	1	17	0.2125	2170	4.12997	0.279522	146.667	0.00769231	-0.0993643	0.201082	2.97	0.0166397	0.000206983	0.000103947
502	T17	T81	1	4	0.0416667	2275	0.909709	0.0492661	148	0.00131868	-0.166737	0.20078	3	0.0175418	0.000201262	3.65931e-05
503	T17	T82	1	9	0.0989011	2275	2.12351	0.13067	148.167	0.00351648	-0.0948756	0.200788	3	0.0182023	0.000141263	5.00122e-05
504	T17	T90	1	13	0.138298	2520	3.10325	0.198198	151.667	0.00274725	-0.0624736	0.200091	3.07	0.0180085	0.000192254	5.13277e-05
505	T17	T101	1	3	0.0319149	2170	0.680178	0.0364456	146.5	0.00202429	-0.208248	0.201075	2.97	0.0183289	0.000154987	3.60582e-05
506	T17	T14	1	0	0	1050	0	0	127.333	0.00747253	-0.412737	0.204234	2.65	0.00869161	5.87938e-06	1.97132e-05
507	T17	T34	1	1	0.0128205	1540	0.226926	0.0121951	137.333	0.00576923	-0.266579	0.202864	2.79	0.014453	2.30916e-05	3.41875e-05
508	T17	T35	1	0	0	2135	0	0	145.5	0.00118343	-0.178419	0.201174	2.96	0.0165122	0.000118633	3.47664e-05
509	T17	T39	1	0	0	1295	0	0	132.5	0.00659341	-0.352031	0.203546	2.72	0.0133693	9.82719e-06	2.43544e-05
510	T17	T43	1	0	0	2030	0	0	144	0.0021978	-0.230588	0.201466	2.93	0.0160484	0.000116154	3.15275e-05
511	T17	T50	1	0	0	2100	0	0	145	0.00153846	-0.225368	0.201267	2.95	0.0169607	0.000126071	3.10411e-05
512	T17	T51	1	0	0	1575	0	0	137.167	0.00531469	-0.215749	0.202766	2.8	0.0173733	1.37442e-05	2.95631e-05
513	T17	T64	1	0	0	1925	0	0	142.167	0.00307692	-0.290543	0.201759	2.9	0.0147189	5.09811e-05	2.57161e-05
514	T17	T75	1	0	0	2135	0	0	145.5	0.00118343	-0.20923	0.201169	2.96	0.0166782	0.000134828	3.15613e-05
515	T17	T76	1	0	0	1785	0	0	140.167	0.00408163	-0.229569	0.202166	2.86	0.0171664	2.77182e-05	2.5279e-05
516	T17	T84	1	0	0	1155	0	0	129.167	0.00711825	-0.329061	0.203938	2.68	0.0137267	1.41869e-05	2.2779e-05
517	T17	T96	1	0	0	2100	0	0	145	0.00153846	-0.228357	0.201266	2.95	0.0161174	0.000129971	3.20707e-05
518	T18	T13	1	32	0.333333	4092	7.51018	0.453958	164	0.00232198	0.132908	0.198028	3.3	0.014803	0.000558235	0.00101758
519	T18	T28	1	24	0.247423	3658	5.55564	0.320199	160.5	0.0012837	0.0647887	0.198723	3.23	0.0108165	0.000544739	0.000905061
520	T18	T49	1	20	0.210526	3286	4.63241	0.267503	157.5	0.00223964	0.0314675	0.199314	3.17	0.0144226	0.000310547	0.000577635
521	T18	T52	1	31	0.333333	3844	7.27395	0.439628	162	0.00415512	0.144976	0.19843	3.26	0.0158926	0.000927514	0.0018264
522	T18	T53	1	28	0.297872	3720	6.55348	0.392986	161	0.00328947	0.0922234	0.198624	3.24	0.0153945	0.000980288	0.00154808
523	T18	T54	1	35	0.360825	4340	8.24836	0.505718	166	0.00175439	0.141439	0.197629	3.34	0.0165714	0.000948888	0.00143798
524	T18	T55	1	31	0.313131	4216	7.25246	0.43355	165	0	0.102128	0.197826	3.32	0.0149132	0.000455347	0.000548134
525	T18	T60	1	23	0.239583	3534	5.32995	0.308294	159.5	0.00183599	0.0690156	0.19892	3.21	0.0145254	0.000439048	0.000778092
526	T18	T62	1	29	0.292929	4092	6.76868	0.401417	164	0	0.0881833	0.198024	3.3	0.0161333	0.000743909	0.000984676
527	T18	T71	0	39	0.40625	4526	9.22358	0.571921	167.5	0.00292398	0.19106	0.197334	3.37	0.0170457	0.00123961	0.00192895
528	T18	T79	1	30	0.309278	4030	7.03259	0.423755	163.5	0.00150376	0.0952964	0.198125	3.29	0.0137701	0.000966701	0.00138286
529	T18	T91	1	25	0.255102	3782	5.82776	0.344118	161.5	0.000674764	0.0697704	0.198519	3.25	0.0149772	0.000339413	0.000548217
530	T18	T94	1	33	0.336735	4278	7.76082	0.472639	165.5	0.000848896	0.114965	0.197727	3.33	0.0158862	0.000875095	0.00124069
531	T18	T4	1	18	0.191489	3100	4.26222	0.265188	155.833	0.00263158	-0.0884976	0.199593	3.14	0.00820287	0.000222245	0.00049927
532	T18	T5	0	26	0.288889	3348	6.07754	0.362775	157.833	0.00514874	0.079227	0.199222	3.18	0.0088564	0.000268736	0.000560305
533	T18	T6	1	20	0.217391	3100	4.71635	0.289669	155.833	0.00368421	-0.00255217	0.199606	3.14	0.00992962	0.000226384	0.000517682
534	T18	T21	1	21	0.244186	2790	4.82468	0.270752	153.333	0.0062201	0.121588	0.200123	3.09	0.0101629	4.62978e-05	0.000720439
535	T18	T25	1	21	0.212121	3596	4.94027	0.301164	159.833	0	-0.0295156	0.198804	3.22	0.0109572	0.000330995	0.000486577
536	T18	T32	0	26	0.282609	3472	6.07754	0.362775	158.833	0.0041866	0.0869665	0.199024	3.2	0.0138262	0.0002593	0.000633844
537	T18	T37	1	20	0.208333	3348	4.71635	0.289669	157.833	0.00171625	-0.0408754	0.199203	3.18	0.0131068	0.000228489	0.000612505
538	T18	T41	1	31	0.313131	4216	7.24738	0.432119	165	0	0.109925	0.197826	3.33	0.0154887	0.00031303	0.000449804
539	T18	T58	1	29	0.292929	4092	6.80065	0.410128	163.833	0	0.0808437	0.198021	3.3	0.0160283	0.000490762	0.000493081
540	T18	T63	1	21	0.230769	3100	4.82468	0.270752	155.833	0.00421053	0.0907277	0.199622	3.14	0.0134124	5.68265e-05	0.000710888
541	T18	T65	1	19	0.197917	3286	4.48327	0.275971	157.333	0.00167973	-0.0512157	0.199301	3.17	0.0124919	0.000222909	0.00061833
542	T18	T81	1	28	0.282828	4030	6.55601	0.393397	163.333	0	0.0668229	0.19812	3.29	0.0155073	0.000496784	0.0005055
543	T18	T101	1	25	0.252525	3844	5.84801	0.349955	161.833	0	0.0253117	0.198416	3.26	0.0159759	0.000383386	0.000499185
544	T18	T14	1	2	0.0222222	1860	0.463246	0.0266714	142.667	0.00338346	-0.179177	0.201575	2.94	0.0073665	1.48766e-05	0.000279156
545	T18	T34	1	13	0.139785	2728	2.9731	0.164215	152.667	0.00281955	-0.0330191	0.200205	3.08	0.0127852	5.97123e-05	0.000494759
546	T18	T35	1	25	0.255102	3782	5.8686	0.354814	160.833	0.000674764	0.0551408	0.198514	3.25	0.0146475	0.000295247	0.000484236
547	T18	T39	1	6	0.0645161	2294	1.37818	0.0771936	147.833	0.00250627	-0.118471	0.200886	3.01	0.0116429	2.47013e-05	0.000342596
548	T18	T43	1	21	0.212121	3596	4.91732	0.294502	159.333	0	0.00297229	0.198806	3.22	0.0140729	0.000283694	0.000430944
549	T18	T50	1	23	0.232323	3720	5.41013	0.329311	160.333	0	0.00819202	0.198607	3.24	0.0147503	0.000304568	0.000419686
550	T18	T51	1	18	0.202247	2790	4.21202	0.251872	152.5	0.00478469	0.017811	0.200106	3.09	0.0142609	3.15424e-05	0.0003797
551	T18	T64	1	18	0.181818	3410	4.22963	0.256692	157.5	0	-0.056983	0.1991	3.19	0.0129155	0.000123733	0.000349298
552	T18	T75	1	24	0.242424	3782	5.64104	0.342469	160.833	0	0.0243295	0.19851	3.25	0.014724	0.00032631	0.000427486
553	T18	T76	1	20	0.215054	3162	4.71458	0.289259	155.5	0.00322234	0.00399085	0.199507	3.15	0.0143559	6.40383e-05	0.000326851
554	T18	T84	1	13	0.158537	2046	3.12138	0.202691	144.5	0.00667714	-0.0955008	0.201279	2.97	0.0115941	3.20271e-05	0.000287793
555	T18	T96	1	23	0.232323	3720	5.41874	0.331785	160.333	0	0.00520326	0.198607	3.24	0.0141988	0.000320909	0.000443161
556	T19	T9	1	30	0.384615	2691	7.35998	0.514867	153	0.0111052	0.0457624	0.199994	3.08	0.0135944	0.00363488	0.00318052
557	T19	T11	1	36	0.45	3243	8.75163	0.596062	157.833	0.0115642	0.120211	0.199208	3.16	0.0146655	0.00440876	0.00322432
558	T19	T17	1	27	0.350649	2415	6.67582	0.477459	150.167	0.0109181	0.0210163	0.200389	3.04	0.0194992	0.00133574	0.0034448
559	T19	T27	1	37	0.45679	3381	8.97793	0.60811	158.833	0.0113852	0.137644	0.199012	3.18	0.0188571	0.0036016	0.0030515
560	T19	T33	1	30	0.384615	2691	7.35299	0.513203	153.5	0.0111052	0.0412196	0.199995	3.08	0.0193165	0.00373067	0.00314275
561	T19	T46	1	32	0.410256	2829	7.82716	0.542755	154.5	0.0114817	0.0680182	0.199798	3.1	0.0216544	0.00488012	0.00329072
562	T19	T67	1	27	0.350649	2415	6.67582	0.477459	150.167	0.0109181	0.0210163	0.200389	3.04	0.0230663	0.00335858	0.00316481
563	T19	T72	1	32	0.410256	2829	7.82716	0.542755	154.5	0.0114817	0.0680182	0.199798	3.1	0.0205595	0.00457942	0.00330799
564	T19	T92	1	17	0.223684	1656	4.27303	0.319634	142.5	0.00976231	-0.0422809	0.201477	2.93	0.00770824	0	0
565	T19	T95	1	25	0.320513	2346	6.22134	0.452918	149.5	0.0102639	-0.0252023	0.20048	3.03	0.0155512	0.00224986	0.00291392
566	T19	T4	1	30	0.337079	3450	7.15428	0.454701	159.333	0.00645161	0.0109399	0.198922	3.19	0.0134929	0.000960803	0.000994635
567	T19	T5	1	37	0.430233	3726	8.70238	0.529353	161.333	0.00911641	0.178665	0.198551	3.23	0.0139625	0.00103877	0.000998034
568	T19	T6	1	33	0.383721	3450	7.83262	0.4905	159.333	0.0083871	0.0968854	0.198936	3.19	0.0159844	0.000987377	0.00104046
569	T19	T15	1	38	0.447059	3726	8.9471	0.546036	161.5	0.00981767	0.219267	0.198553	3.23	0.0134235	0.000760649	0.00122203
570	T19	T25	1	38	0.426966	4002	9.0614	0.577012	163.333	0.00768049	0.069922	0.198134	3.27	0.0184627	0.00198126	0.00134214
571	T19	T32	1	39	0.453488	3864	9.18424	0.560867	162.333	0.00953079	0.186404	0.198353	3.25	0.0207485	0.000963833	0.0010857
572	T19	T37	1	35	0.397727	3726	8.31916	0.523295	161.333	0.00771388	0.0585621	0.198533	3.23	0.020177	0.000866861	0.00107083
573	T19	T40	1	45	0.517241	4347	10.6571	0.663194	166	0.0104621	0.244646	0.197656	3.32	0.0211389	0.00108044	0.00112642
574	T19	T61	1	38	0.431818	3933	8.98728	0.557224	163	0.00825206	0.221547	0.198247	3.26	0.0187743	0.00108686	0.00168177
575	T19	T65	1	34	0.386364	3657	8.09437	0.512053	160.833	0.00754976	0.0482218	0.19863	3.22	0.0192646	0.000861874	0.0011017
576	T19	T68	1	42	0.488372	4071	9.9246	0.613077	164	0.0102282	0.245531	0.198055	3.28	0.0215199	0.00097347	0.00108
577	T19	T80	0	43	0.488636	4278	10.196	0.637564	165.5	0.00933786	0.233633	0.197752	3.31	0.02049	0.0012211	0.00158152
578	T19	T82	1	48	0.55814	4485	11.3991	0.716519	167	0.0119816	0.238122	0.197458	3.34	0.0240757	0.00119094	0.00108738
579	T19	T101	1	42	0.47191	4278	9.96914	0.625803	165.333	0.00848896	0.124749	0.197745	3.31	0.0263564	0.00249117	0.0014947
580	T19	T14	1	22	0.285714	2070	5.3128	0.350868	146.167	0.0101382	-0.0797395	0.200904	2.99	0.0124934	0.000149326	0.00129123
581	T19	T34	1	36	0.467532	3036	8.56072	0.540462	156.167	0.0126728	0.0664185	0.199534	3.13	0.0210505	0.000467295	0.00178422
582	T19	T39	1	29	0.376623	2553	6.9658	0.45344	151.333	0.0112647	-0.0190333	0.200216	3.06	0.0203024	0.000248566	0.00158866
583	T19	T51	1	31	0.373494	3105	7.33072	0.453331	156	0.00938416	0.117249	0.199436	3.14	0.020928	0.000245442	0.00136151
584	T19	T64	1	35	0.393258	3795	8.35076	0.532541	161	0.00716846	0.0424546	0.198429	3.24	0.022254	0.00111676	0.00145278
585	T19	T76	1	34	0.395349	3519	8.0787	0.507733	159	0.00855826	0.103428	0.198836	3.2	0.0217536	0.000478389	0.00112517
586	T19	T84	1	16	0.186047	2277	3.82382	0.24436	148	0.00625903	0.0039367	0.200608	3.02	0.0163518	0.000189779	0.000785847
587	T20	T13	0	24	0.25	3564	5.59132	0.329425	159.833	0.00191816	0.0610474	0.198819	3.2	0.0202648	0.000648077	0.000738808
588	T20	T26	1	37	0.381443	4320	8.80417	0.557454	166.833	0.00217391	0.124635	0.197425	3.34	0.0213281	0.00150105	0.00147881
589	T20	T28	0	24	0.269663	3186	5.59132	0.329425	156.333	0.00530223	-0.00707175	0.199514	3.13	0.0153617	0.000630948	0.000655594
590	T20	T48	1	33	0.336735	4158	7.78487	0.478357	165.333	0.00094518	0.116138	0.197724	3.31	0.022427	0.000896538	0.000993663
591	T20	T49	1	20	0.229885	2862	4.66809	0.276729	153.333	0.00555042	-0.040393	0.200105	3.07	0.0203438	0.000342066	0.000397913
592	T20	T55	1	24	0.244898	3672	5.58547	0.327884	160.833	0.000679348	0.0302679	0.198617	3.22	0.0208091	0.000489257	0.000368327
593	T20	T60	1	23	0.261364	3078	5.36563	0.31752	155.333	0.00556117	-0.00284484	0.199711	3.11	0.0205003	0.000503385	0.000557919
594	T20	T62	0	24	0.25	3564	5.59132	0.329425	159.833	0.00191816	0.0163229	0.198815	3.2	0.0228648	0.000857487	0.000709829
595	T20	T73	1	31	0.313131	4104	7.28457	0.441631	164.833	0	0.0856023	0.197822	3.37	0.0225712	0.000506709	0.000330895
596	T20	T77	0	29	0.292929	3996	6.79609	0.408298	163.833	0	0.0748811	0.198021	3.33	0.0239054	0.00147012	0.000841576
597	T20	T91	1	21	0.223404	3294	4.89565	0.289074	157.333	0.00278707	-0.00209001	0.19931	3.15	0.021154	0.000372855	0.00037663
598	T20	T4	1	7	0.0721649	2700	1.6326	0.0965413	151.667	0.000869565	-0.160358	0.200383	3.04	0.00989902	0.00015765	0.000221488
599	T20	T5	1	15	0.16129	2916	3.43258	0.190062	153.667	0.00283554	0.00736658	0.200013	3.08	0.0104677	0.000181646	0.000236852
600	T20	T6	1	10	0.106383	2700	2.31095	0.13234	151.667	0.00217391	-0.0744126	0.200397	3.04	0.012397	0.000161463	0.00023091
601	T20	T15	1	19	0.213483	2916	4.41616	0.258479	153.833	0.0047259	0.0479687	0.200014	3.08	0.0107541	0.000152873	0.000333314
602	T20	T21	1	20	0.253165	2430	4.61805	0.263848	149.167	0.00790514	0.0497272	0.200914	2.99	0.0140896	5.02421e-05	0.000488942
603	T20	T24	1	26	0.320988	2862	6.19246	0.39443	153.333	0.00832562	0.0901054	0.200106	3.07	0.0145735	0.00101171	0.0020491
604	T20	T25	1	13	0.131313	3132	3.02141	0.17663	155.667	0	-0.101376	0.199595	3.12	0.0143963	0.000269402	0.000247676
605	T20	T32	1	17	0.182796	3024	3.91443	0.221575	154.667	0.00296443	0.015106	0.199815	3.1	0.0171896	0.000172367	0.000263503
606	T20	T37	1	12	0.125	2916	2.79749	0.165136	153.667	0.00141777	-0.112736	0.199994	3.08	0.0168962	0.000152463	0.000255599
607	T20	T40	1	26	0.285714	3402	6.13685	0.378803	158.333	0.00470035	0.0733481	0.199117	3.17	0.017865	0.000205638	0.000290956
608	T20	T41	1	25	0.257732	3672	5.82772	0.343998	160.833	0.0013587	0.0380644	0.198617	3.23	0.0212393	0.000329714	0.000296297
609	T20	T58	1	21	0.212121	3564	4.88178	0.285595	159.667	0	0.0089833	0.198811	3.2	0.0221343	0.000460339	0.000289253
610	T20	T59	1	32	0.351648	3726	7.60267	0.479722	161.333	0.0056101	0.110508	0.198522	3.23	0.0191922	0.000767112	0.00112944
611	T20	T61	1	24	0.275862	3078	5.69195	0.357603	155.333	0.00606673	0.050249	0.199708	3.11	0.0164543	0.000345136	0.000724785
612	T20	T63	1	21	0.253012	2700	4.86035	0.279977	151.667	0.00695652	0.0188672	0.200413	3.04	0.0187361	6.17269e-05	0.000482922
613	T20	T65	1	11	0.114583	2862	2.56441	0.151437	153.167	0.0013876	-0.123076	0.200092	3.07	0.0162846	0.000149157	0.000258755
614	T20	T68	1	23	0.255556	3186	5.39064	0.324672	156.333	0.004772	0.0742331	0.199516	3.13	0.0181878	0.000177885	0.000267834
615	T20	T69	1	28	0.307692	3510	6.57507	0.398158	159.333	0.00496894	0.10888	0.198924	3.19	0.0178622	0.000286023	0.000514068
616	T20	T80	1	27	0.303371	3348	6.41736	0.405995	157.833	0.00572082	0.0623351	0.199213	3.16	0.0177428	0.00037798	0.000664379
617	T20	T81	1	20	0.20202	3510	4.63715	0.268864	159.167	0	-0.00503752	0.198911	3.19	0.02088	0.000450923	0.000286951
618	T20	T82	1	23	0.239583	3510	5.35914	0.316137	159.333	0.00186335	0.0668239	0.198919	3.19	0.0201393	0.000204422	0.000253306
619	T20	T90	1	29	0.298969	3888	6.8193	0.414824	162.833	0.0015528	0.0992259	0.198222	3.26	0.0212853	0.000329019	0.000307444
620	T20	T101	1	17	0.171717	3348	3.92914	0.225421	157.667	0	-0.0465487	0.199206	3.16	0.0213619	0.000325671	0.00026519
621	T20	T14	1	4	0.05	1620	0.95535	0.0608297	138.5	0.00590062	-0.251037	0.202365	2.84	0.00972967	1.57299e-05	0.000184596
622	T20	T34	1	14	0.166667	2376	3.24833	0.188825	148.5	0.00582298	-0.10488	0.200996	2.98	0.0179706	6.41216e-05	0.000332266
623	T20	T35	1	18	0.185567	3294	4.20161	0.249149	156.667	0.00111483	-0.0167196	0.199305	3.15	0.020399	0.000321386	0.000329648
624	T20	T39	1	8	0.0963855	1998	1.88724	0.115693	143.667	0.00552105	-0.190331	0.201677	2.91	0.0160933	2.64188e-05	0.000229154
625	T20	T43	1	16	0.166667	3132	3.74835	0.224899	155.167	0.0015528	-0.0688881	0.199597	3.12	0.0196839	0.000304745	0.000289508
626	T20	T50	1	16	0.163265	3240	3.74314	0.223645	156.167	0.000543478	-0.0636684	0.199398	3.14	0.0205427	0.000320938	0.000276575
627	T20	T51	1	11	0.125	2430	2.55147	0.148059	148.333	0.00434783	-0.0540495	0.200897	2.99	0.0199393	3.06571e-05	0.000230796
628	T20	T64	1	11	0.112245	2970	2.56264	0.151027	153.333	0.000483092	-0.128843	0.19989	3.09	0.0174379	0.00012545	0.00022148
629	T20	T75	1	17	0.173469	3294	3.97405	0.236803	156.667	0.000557414	-0.047531	0.1993	3.15	0.0203824	0.000346694	0.000284047
630	T20	T76	1	12	0.129032	2754	2.79571	0.164725	151.333	0.00266193	-0.0678696	0.200297	3.05	0.020022	6.03306e-05	0.000192575
631	T20	T84	1	0	0	1782	0	0	140.333	0.00389358	-0.167361	0.202069	2.87	0.0147621	2.74183e-05	0.000154083
632	T20	T96	1	15	0.151515	3240	3.49988	0.207252	156.167	0	-0.0666572	0.199397	3.14	0.0191675	0.000295437	0.00025515
633	T22	T92	1	23	0.277108	1968	5.87419	0.461382	149	0.0116959	-0.079756	0.200167	3.06	0.00833221	0	0
634	T22	T95	0	33	0.39759	2788	8.38503	0.651808	156	0.013468	-0.0626775	0.199171	3.16	0.0181775	0.00286968	0.00465216
635	T22	T4	1	35	0.360825	4100	8.40517	0.546969	165.833	0.00222222	-0.0265352	0.197612	3.32	0.015478	0.00105106	0.00136194
636	T22	T6	1	37	0.389474	4100	8.81926	0.560041	165.833	0.00444444	0.0594102	0.197626	3.32	0.0178924	0.00108059	0.00142529
637	T22	T25	0	43	0.443299	4756	10.3123	0.66928	169.833	0.0026455	0.0324468	0.196824	3.4	0.0192519	0.0017321	0.0014687
638	T22	T37	0	40	0.416667	4428	9.57005	0.615564	167.833	0.00362319	0.021087	0.197223	3.36	0.0213207	0.000992648	0.00153485
639	T22	T65	1	39	0.40625	4346	9.34526	0.604322	167.333	0.0035461	0.0107466	0.19732	3.35	0.0200538	0.000959461	0.00153514
640	T22	T14	1	19	0.204301	2460	4.59808	0.306363	152.667	0.0047619	-0.117215	0.199594	3.12	0.0127311	8.91015e-05	0.000964393
641	T22	T35	1	47	0.489583	5002	11.2406	0.722931	170.833	0.0042735	0.117103	0.196534	3.43	0.0267783	0.00186984	0.00176889
642	T22	T39	1	26	0.27957	3034	6.25109	0.408935	157.833	0.00529101	-0.0565084	0.198906	3.19	0.0193759	0.000153752	0.00123001
643	T22	T43	1	43	0.443299	4756	10.2893	0.662619	169.333	0.0026455	0.0649347	0.196826	3.4	0.0249035	0.00185057	0.00162145
644	T22	T50	0	45	0.463918	4920	10.7822	0.697428	170.333	0.00277778	0.0701544	0.196627	3.42	0.0257128	0.0019696	0.00156547
645	T22	T51	1	34	0.365591	3690	8.06667	0.504354	162.5	0.00606061	0.0797734	0.198126	3.27	0.0216512	0.000197007	0.0013679
646	T22	T64	1	40	0.412371	4510	9.60165	0.624809	167.5	0.00246914	0.00497944	0.197119	3.37	0.0222619	0.000761343	0.00123971
647	T22	T75	0	46	0.474227	5002	11.0131	0.710586	170.833	0.002849	0.0862918	0.196529	3.43	0.0265792	0.00211742	0.00160002
648	T22	T76	1	38	0.4	4182	9.06534	0.577275	165.5	0.00453515	0.0659532	0.197526	3.33	0.0222066	0.000386539	0.00113797
649	T22	T84	1	21	0.223404	2706	5.05371	0.330295	154.5	0.00414594	-0.0335384	0.199298	3.15	0.0175985	0.000183231	0.000949704
650	T22	T96	1	45	0.463918	4920	10.7908	0.699902	170.333	0.00277778	0.0671656	0.196626	3.42	0.0248356	0.00184256	0.00146767
651	T23	T17	1	33	0.39759	2835	8.27698	0.619206	156.167	0.0129555	0.00986411	0.199183	3.16	0.0220897	0.00158383	0.00487652
652	T23	T67	1	33	0.39759	2835	8.27698	0.619206	156.167	0.0129555	0.00986411	0.199183	3.16	0.0260026	0.00405663	0.00456371
653	T23	T92	1	23	0.280488	1944	5.87419	0.461382	148.5	0.0117729	-0.0534331	0.200272	3.05	0.00795051	0	0
654	T23	T95	1	31	0.369048	2754	7.8225	0.594665	155.5	0.0119617	-0.0363545	0.199275	3.15	0.0170179	0.00276319	0.0042726
655	T23	T4	1	36	0.378947	4050	8.64843	0.563363	165.333	0.00421053	-0.000212261	0.197717	3.31	0.0155912	0.0010481	0.00129536
656	T23	T6	1	38	0.408602	4050	9.06251	0.576434	165.333	0.00631579	0.0857332	0.19773	3.31	0.0179925	0.00107563	0.00135321
657	T23	T25	1	44	0.463158	4698	10.5555	0.685674	169.333	0.00501253	0.0587698	0.196928	3.39	0.0193344	0.00186476	0.00150813
658	T23	T37	1	41	0.43617	4374	9.81331	0.631957	167.333	0.00572082	0.0474099	0.197327	3.35	0.0208844	0.000973869	0.00143625
659	T23	T65	1	40	0.425532	4293	9.58852	0.620715	166.833	0.0055991	0.0370696	0.197425	3.34	0.0196939	0.000953663	0.00145537
660	T23	T14	1	20	0.21978	2430	4.84134	0.322756	152.167	0.00601504	-0.0908917	0.199699	3.11	0.0130728	0.000116989	0.00120774
661	T23	T39	1	27	0.296703	2997	6.49434	0.425328	157.333	0.00668338	-0.0301855	0.19901	3.18	0.0195774	0.000194858	0.00148685
662	T23	T43	1	44	0.463158	4698	10.5326	0.679012	168.833	0.00501253	0.0912576	0.19693	3.39	0.02563	0.00223409	0.00186706
663	T23	T50	0	46	0.484211	4860	11.0254	0.713821	169.833	0.00526316	0.0964774	0.196731	3.41	0.0261627	0.0023381	0.00177251
664	T23	T51	1	35	0.384615	3645	8.30993	0.520747	162	0.0076555	0.106096	0.19823	3.26	0.0213312	0.000215891	0.00142977
665	T23	T64	1	41	0.431579	4455	9.84491	0.641203	167	0.00467836	0.0313024	0.197224	3.36	0.0225079	0.000907197	0.00140896
666	T23	T75	0	47	0.494737	4941	11.2563	0.726979	170.333	0.00539811	0.112615	0.196634	3.42	0.0273352	0.0025319	0.00182484
667	T23	T76	1	39	0.419355	4131	9.3086	0.593668	165	0.00644468	0.0922762	0.197631	3.32	0.0219802	0.000424797	0.00119283
668	T23	T84	1	21	0.225806	2673	5.05371	0.330295	154	0.00471328	-0.00721548	0.199402	3.14	0.0170834	0.000188044	0.000929627
669	T23	T96	0	46	0.484211	4860	11.034	0.716296	169.833	0.00526316	0.0934886	0.196731	3.41	0.0251629	0.00210069	0.00159598
670	T27	T8	1	34	0.441558	3038	8.22577	0.552517	155.333	0.0113519	0.0996976	0.19971	3.11	0.014125	0.00222969	0.00343867
671	T27	T19	1	37	0.45679	3381	8.97793	0.60811	158.833	0.0113852	0.137644	0.199012	3.18	0.0188571	0.0030515	0.0036016
672	T27	T30	1	32	0.340426	3773	7.68769	0.504078	162.833	0.00426257	0.0500143	0.198212	3.26	0.0185983	0.000759071	0.000648762
673	T27	T44	1	35	0.466667	2989	8.52816	0.586805	154.833	0.0120664	0.0779099	0.199805	3.1	0.0177145	0.00287637	0.00404089
674	T27	T13	1	19	0.197917	3234	4.42283	0.260473	157.333	0.0017301	0.0159756	0.199311	3.15	0.0157671	0.000196324	0.000194641
675	T27	T28	1	14	0.148936	2891	3.20378	0.177566	153.833	0.0023912	-0.0521436	0.200005	3.08	0.0115587	0.000193077	0.000174473
676	T27	T48	1	28	0.285714	3773	6.61637	0.409405	162.833	0.000852515	0.0710664	0.198216	3.26	0.0172857	0.000358843	0.000345885
677	T27	T49	1	10	0.108696	2597	2.28055	0.12487	150.833	0.00292032	-0.0854648	0.200596	3.02	0.0153353	0.000114633	0.00011597
678	T27	T52	1	20	0.21978	3038	4.68253	0.281611	155.333	0.00412797	0.0280437	0.199712	3.11	0.0167664	0.000335428	0.000359239
679	T27	T53	1	19	0.211111	2940	4.44117	0.265738	154.333	0.00441176	-0.0247088	0.199906	3.09	0.0162695	0.000354466	0.000304455
680	T27	T54	1	22	0.226804	3430	5.16101	0.312232	159.333	0.00130719	0.0245072	0.198911	3.19	0.0176088	0.000328875	0.000271068
681	T27	T55	1	18	0.181818	3332	4.1651	0.240065	158.333	0	-0.014804	0.199108	3.17	0.0159773	0.000170719	0.000111773
682	T27	T60	1	13	0.139785	2793	2.97809	0.165662	152.833	0.00273598	-0.0479167	0.200203	3.06	0.0154223	0.000158217	0.000152504
683	T27	T62	1	16	0.161616	3234	3.68132	0.207932	157.333	0	-0.0287489	0.199306	3.15	0.0172569	0.000262536	0.000189004
684	T27	T66	1	28	0.297872	3577	6.6521	0.420037	160.833	0.00363108	0.0960926	0.198617	3.22	0.0171976	0.000329988	0.000763373
685	T27	T71	1	26	0.270833	3577	6.13622	0.378436	160.833	0.00217865	0.0741274	0.198616	3.22	0.0179871	0.000481305	0.000407348
686	T27	T73	1	26	0.262626	3724	6.11608	0.37268	162.333	0	0.0405305	0.198313	3.32	0.0176598	0.00026169	0.00014862
687	T27	T77	1	24	0.242424	3626	5.6276	0.339346	161.333	0	0.0298092	0.198512	3.28	0.0182602	0.000530593	0.000264155
688	T27	T79	1	19	0.2	3185	4.44117	0.265738	156.833	0.0022409	-0.0216358	0.199407	3.14	0.0146361	0.000334822	0.0002605
689	T27	T91	1	13	0.134021	2989	2.98565	0.167582	154.833	0.00100553	-0.0471618	0.199802	3.1	0.015933	0.000126631	0.000111243
690	T27	T94	1	21	0.216495	3381	4.91871	0.296103	158.833	0.00126502	-0.00196713	0.19901	3.18	0.0169015	0.000304764	0.000235007
691	T27	T4	1	9	0.1	2450	2.12681	0.131705	149.167	0.00352941	-0.20543	0.200875	2.99	0.00963256	9.0054e-05	0.000110031
692	T27	T5	1	16	0.183908	2646	3.71191	0.216305	151.167	0.00511509	-0.0377052	0.200504	3.03	0.0102165	0.000125363	0.000142161
693	T27	T6	1	10	0.11236	2450	2.35073	0.143199	149.167	0.00392157	-0.119484	0.200888	2.99	0.0112985	9.19576e-05	0.00011437
694	T27	T15	1	21	0.256098	2646	4.92571	0.297709	151.333	0.00724638	0.00289684	0.200506	3.03	0.0101186	0.000114487	0.000217088
695	T27	T21	1	13	0.160494	2205	2.95837	0.160641	146.667	0.00641711	0.00465533	0.201406	2.94	0.0107246	1.63939e-05	0.000138748
696	T27	T25	1	11	0.114583	2842	2.57465	0.154694	153.167	0.00140056	-0.146448	0.200087	3.07	0.0119156	0.000132206	0.000105704
697	T27	T32	1	16	0.179775	2744	3.71191	0.216305	152.167	0.00445633	-0.0299658	0.200306	3.05	0.0150157	0.000121796	0.000161929
698	T27	T37	1	10	0.107527	2646	2.35073	0.143199	151.167	0.00255754	-0.157808	0.200486	3.03	0.0141207	0.000103248	0.000150534
699	T27	T41	1	18	0.181818	3332	4.16002	0.238634	158.333	0	-0.00700744	0.199109	3.18	0.0164193	0.000120947	9.45236e-05
700	T27	T58	1	16	0.161616	3234	3.71329	0.216643	157.167	0	-0.0360885	0.199303	3.15	0.0171953	0.000193315	0.000105638
701	T27	T63	1	13	0.151163	2450	2.95837	0.160641	149.167	0.00509804	-0.0262046	0.200905	2.99	0.0141004	2.04218e-05	0.000138948
702	T27	T65	1	10	0.108696	2597	2.35073	0.143199	150.667	0.00292032	-0.168148	0.200583	3.02	0.0134265	0.000100376	0.000151437
703	T27	T68	1	26	0.317073	2891	6.13637	0.378395	153.833	0.00813008	0.0291613	0.200007	3.08	0.0167344	0.000131845	0.000172642
704	T27	T69	1	26	0.295455	3185	6.13637	0.378395	156.833	0.00616246	0.0638081	0.199415	3.14	0.0158892	0.000177833	0.000277965
705	T27	T81	1	16	0.163265	3185	3.71191	0.216305	156.667	0.000560224	-0.0501093	0.199402	3.14	0.0166599	0.000196032	0.00010849
706	T27	T82	1	22	0.23913	3185	5.15662	0.310867	156.833	0.00392157	0.0217521	0.199411	3.14	0.0173763	0.000142236	0.000153279
707	T27	T90	1	26	0.273684	3528	6.13637	0.378395	160.333	0.00280112	0.0541541	0.198714	3.21	0.0171512	0.000190765	0.000155025
708	T27	T101	1	15	0.15625	3038	3.48238	0.203485	155.167	0.00154799	-0.0916205	0.199698	3.11	0.0171753	0.000152551	0.000108031
709	T27	T14	1	0	0	1470	0	0	136	0.00560224	-0.296109	0.202857	2.79	0.00824047	5.56039e-06	5.67487e-05
710	T27	T34	1	7	0.0813953	2156	1.58252	0.0839823	146	0.00455182	-0.149951	0.201487	2.93	0.0135541	2.16984e-05	9.77839e-05
711	T27	T35	1	12	0.122449	2989	2.78124	0.161329	154.167	0.000502765	-0.0617915	0.199797	3.1	0.015704	0.00011171	9.96489e-05
712	T27	T39	1	2	0.0238095	1813	0.454509	0.0245482	141.167	0.00466853	-0.235403	0.202168	2.86	0.0123443	9.29993e-06	7.01538e-05
713	T27	T43	1	9	0.0918367	2842	2.08065	0.119535	152.667	0.000466853	-0.11396	0.200089	3.07	0.0150968	0.000109852	9.07586e-05
714	T27	T50	1	10	0.10101	2940	2.32277	0.135826	153.667	0	-0.10874	0.19989	3.09	0.0158058	0.000120012	8.9944e-05
715	T27	T51	1	9	0.105882	2205	2.09708	0.123921	145.833	0.00499109	-0.0991213	0.201389	2.94	0.0150394	1.33956e-05	8.77031e-05
716	T27	T64	1	9	0.0947368	2695	2.09708	0.123921	150.833	0.00174292	-0.173915	0.200382	3.04	0.013931	4.8884e-05	7.50564e-05
717	T27	T75	1	11	0.111111	2989	2.55368	0.148984	154.167	0	-0.0926028	0.199792	3.1	0.0158166	0.00012805	9.12387e-05
718	T27	T76	1	10	0.111111	2499	2.34895	0.142789	148.833	0.00360144	-0.112941	0.200789	3	0.0151917	2.7146e-05	7.53574e-05
719	T27	T84	1	5	0.0649351	1617	1.21905	0.0829066	137.833	0.0064384	-0.212433	0.202561	2.82	0.0125891	1.4138e-05	6.90969e-05
720	T27	T96	1	11	0.112245	2940	2.57465	0.154694	153.667	0.000490196	-0.111729	0.199889	3.09	0.0153018	0.000126339	9.48909e-05
721	T30	T9	1	26	0.288889	3003	6.32161	0.429703	157	0.00641483	-0.0418672	0.199194	3.16	0.0134488	0.00066443	0.000802853
722	T30	T11	1	31	0.333333	3619	7.46139	0.49203	161.833	0.00492207	0.0325816	0.198409	3.24	0.0146035	0.000802563	0.000810549
723	T30	T12	1	29	0.322222	3234	7.04334	0.476718	158.5	0.00674663	-0.00247262	0.198897	3.19	0.0120666	0.000555159	0.000769265
724	T30	T17	1	23	0.258427	2695	5.63745	0.392295	154.167	0.00668896	-0.0666133	0.19959	3.12	0.0196311	0.00023627	0.000841451
725	T30	T27	1	32	0.340426	3773	7.68769	0.504078	162.833	0.00426257	0.0500143	0.198212	3.26	0.0185983	0.000648762	0.000759071
726	T30	T33	1	26	0.288889	3003	6.31462	0.428039	157.5	0.00641483	-0.0464101	0.199196	3.16	0.0189484	0.000672599	0.00078245
727	T30	T36	1	31	0.348315	3311	7.49118	0.499707	159.5	0.00762777	0.04087	0.198807	3.2	0.0246978	0.000416584	0.000929303
728	T30	T46	1	28	0.311111	3157	6.78878	0.457591	158.5	0.00663228	-0.0196115	0.198998	3.18	0.0212158	0.000895721	0.000834089
729	T30	T67	1	23	0.258427	2695	5.63745	0.392295	154.167	0.00668896	-0.0666133	0.19959	3.12	0.0229445	0.000598611	0.000778961
730	T30	T72	1	28	0.311111	3157	6.78878	0.457591	158.5	0.00663228	-0.0196115	0.198998	3.18	0.0202427	0.000834555	0.000832505
731	T30	T85	1	36	0.382979	4081	8.62746	0.560831	164.833	0.00462535	0.12019	0.197822	3.3	0.0181544	0.000789027	0.000947767
732	T30	T89	1	35	0.37234	4004	8.40942	0.551093	164.333	0.00452899	0.0894089	0.197915	3.29	0.0203619	0.00154013	0.00125309
733	T30	T92	1	15	0.174419	1848	3.7524	0.276594	146.5	0.00743707	-0.129911	0.200678	3.01	0.00725121	0	0
734	T30	T95	1	21	0.233333	2618	5.18296	0.367754	153.5	0.00592885	-0.112832	0.199681	3.11	0.0150651	0.000384147	0.000687065
735	T30	T4	1	42	0.494118	3850	10.1956	0.688116	163.333	0.0121739	-0.0766897	0.198123	3.27	0.017802	0.0029439	0.00420854
736	T30	T15	0	47	0.559524	4158	11.1845	0.707475	165.5	0.0141777	0.131637	0.197754	3.31	0.0157237	0.00156049	0.00346207
737	T30	T24	1	42	0.477273	4081	10.003	0.635051	165	0.0101758	0.173774	0.197845	3.3	0.0175484	0.00177207	0.00365208
738	T30	T40	1	53	0.609195	4851	12.6523	0.808756	170	0.0141011	0.157016	0.196857	3.4	0.0246653	0.00272546	0.00392388
739	T30	T61	1	46	0.522727	4389	10.9825	0.702787	167	0.0111223	0.133917	0.197448	3.34	0.0209723	0.00166648	0.00356099
740	T30	T68	1	51	0.6	4543	12.1729	0.77787	168	0.0148462	0.157901	0.197255	3.36	0.0249607	0.00253134	0.00387821
741	T30	T80	1	51	0.579545	4774	12.1911	0.783127	169.5	0.0125858	0.146003	0.196952	3.39	0.0232216	0.00201818	0.0036096
742	T30	T14	1	29	0.371795	2310	7.09467	0.489561	150.167	0.0130435	-0.167369	0.200105	3.07	0.015285	0.000589548	0.00703989
743	T30	T84	1	26	0.309524	2541	6.32395	0.428021	152	0.00973394	-0.0836929	0.199809	3.1	0.0180388	0.000779594	0.00445796
744	T31	T13	1	16	0.166667	3036	3.70673	0.214373	155.667	0.00163399	0.00733544	0.199606	3.12	0.0160508	0.00047166	0.000715576
745	T31	T26	1	29	0.298969	3680	6.91959	0.442403	162.667	0.00185185	0.0709229	0.198212	3.26	0.0167342	0.00117625	0.00154219
746	T31	T28	1	16	0.179775	2714	3.70673	0.214373	152.167	0.00451671	-0.0607837	0.200301	3.05	0.0118948	0.000459418	0.000635289
747	T31	T29	1	33	0.351064	3726	7.92979	0.518716	163.167	0.00487329	0.104164	0.198115	3.27	0.0181885	0.00147063	0.00283965
748	T31	T48	1	25	0.255102	3542	5.90028	0.363305	161.167	0.000805153	0.0624262	0.198511	3.23	0.0172722	0.000694346	0.00102416
749	T31	T49	1	13	0.151163	2438	3.01106	0.174023	149.167	0.00512214	-0.094105	0.200892	2.99	0.0156094	0.000247552	0.000383236
750	T31	T52	1	22	0.255814	2852	5.18548	0.318418	153.667	0.00633528	0.0194035	0.200008	3.08	0.0173713	0.000798209	0.00130818
751	T31	T53	1	21	0.247059	2760	4.94412	0.302545	152.667	0.00648148	-0.033349	0.200202	3.06	0.0166678	0.000837742	0.00110109
752	T31	T54	1	21	0.221053	3220	4.94412	0.302545	157.667	0.00246914	0.015867	0.199207	3.16	0.0181778	0.000807065	0.00101794
753	T31	T55	1	16	0.163265	3128	3.70088	0.212833	156.667	0.000578704	-0.0234441	0.199404	3.14	0.0163108	0.000356151	0.000356823
754	T31	T60	1	15	0.170455	2622	3.48104	0.202469	151.167	0.0047373	-0.0565568	0.200498	3.03	0.0157033	0.000365885	0.00053968
755	T31	T62	1	16	0.166667	3036	3.70673	0.214373	155.667	0.00163399	-0.0373891	0.199602	3.12	0.0177125	0.000622732	0.000686039
756	T31	T71	1	24	0.252632	3358	5.672	0.351205	159.167	0.00274348	0.0654872	0.198912	3.19	0.0185831	0.0010648	0.00137905
757	T31	T73	1	23	0.232323	3496	5.39998	0.32658	160.667	0	0.0318903	0.198609	3.29	0.0175242	0.000407873	0.000354469
758	T31	T77	1	21	0.212121	3404	4.9115	0.293247	159.667	0	0.0211691	0.198808	3.25	0.0184335	0.00111505	0.000849488
759	T31	T79	1	21	0.233333	2990	4.94412	0.302545	155.167	0.0047619	-0.030276	0.199703	3.11	0.0151395	0.000822779	0.000979587
760	T31	T87	0	32	0.329897	3818	7.67284	0.498308	164.167	0.00217865	0.0761173	0.197912	3.29	0.0179766	0.00164116	0.00212034
761	T31	T91	1	13	0.138298	2806	3.01106	0.174023	153.167	0.00237417	-0.055802	0.200097	3.07	0.0161972	0.000272157	0.000365861
762	T31	T94	1	21	0.223404	3174	4.94412	0.302545	157.167	0.00298686	-0.0106073	0.199305	3.15	0.0173432	0.000741702	0.000875209
763	T31	T4	1	2	0.0212766	2300	0.458767	0.0256034	147.5	0.00185185	-0.21407	0.201171	2.96	0.00984948	0.000133019	0.000248709
764	T31	T5	1	10	0.111111	2484	2.27409	0.123191	149.5	0.00362319	-0.0463454	0.2008	3	0.0101481	0.000165274	0.000286799
765	T31	T6	1	4	0.0434783	2300	0.912899	0.0500847	147.5	0.00259259	-0.128125	0.201184	2.96	0.0114619	0.000136187	0.000259195
766	T31	T15	1	14	0.162791	2484	3.25767	0.191608	149.667	0.00523349	-0.00574334	0.200801	3	0.00977943	0.00014091	0.000408869
767	T31	T21	1	13	0.166667	2070	2.97577	0.164926	145	0.00707071	-0.00398484	0.201701	2.91	0.0109824	3.44671e-05	0.000446391
768	T31	T24	1	24	0.32	2438	5.73859	0.370036	149.167	0.00945626	0.0363934	0.200893	2.99	0.0128604	0.000960693	0.00258948
769	T31	T25	1	5	0.0505051	2668	1.13682	0.0615789	151.5	0	-0.155088	0.200382	3.04	0.0118396	0.000217852	0.000266543
770	T31	T32	1	10	0.108696	2576	2.27409	0.123191	150.5	0.00294613	-0.038606	0.200602	3.02	0.0144467	0.000158271	0.000322
771	T31	T37	1	4	0.0416667	2484	0.912899	0.0500847	149.5	0.00120773	-0.166448	0.200781	3	0.0137428	0.000137473	0.000306714
772	T31	T40	1	21	0.238636	2898	4.97836	0.311932	154.167	0.00550551	0.0196361	0.199904	3.09	0.015469	0.000185612	0.000349503
773	T31	T41	1	17	0.175258	3128	3.94313	0.228946	156.667	0.00115741	-0.0156476	0.199404	3.15	0.0164496	0.000241726	0.000289092
774	T31	T58	1	13	0.131313	3036	2.9972	0.170543	155.5	0	-0.0447287	0.199599	3.12	0.0173793	0.000358353	0.000299662
775	T31	T59	1	27	0.306818	3174	6.44418	0.412851	157.167	0.00657109	0.0567958	0.199309	3.15	0.015819	0.000706312	0.00138395
776	T31	T61	1	21	0.256098	2622	5.00502	0.31951	151.167	0.00732127	-0.00346301	0.200495	3.03	0.0140041	0.000293513	0.000820292
777	T31	T63	1	13	0.156627	2300	2.97577	0.164926	147.5	0.00592593	-0.0348448	0.2012	2.96	0.0141862	4.2664e-05	0.000444207
778	T31	T65	1	3	0.03125	2438	0.679824	0.036386	149	0.00118203	-0.176788	0.200879	2.99	0.0130583	0.000134185	0.000309793
779	T31	T68	1	19	0.22093	2714	4.46833	0.272293	152.167	0.00587173	0.0205211	0.200303	3.05	0.015873	0.000166715	0.00033406
780	T31	T69	1	21	0.233333	2990	4.93472	0.299773	155.167	0.0047619	0.0551679	0.199711	3.11	0.0151047	0.000248479	0.000594336
781	T31	T80	1	23	0.270588	2852	5.49504	0.353617	153.667	0.00682261	0.00862315	0.2	3.08	0.0152299	0.000320388	0.000749454
782	T31	T81	1	12	0.121212	2990	2.75256	0.153812	155	0	-0.0587495	0.199698	3.11	0.0165911	0.000353942	0.00029975
783	T31	T82	1	16	0.168421	2990	3.71879	0.217753	155.167	0.0021164	0.0131119	0.199706	3.11	0.016804	0.000186916	0.000308237
784	T31	T90	1	21	0.216495	3312	4.93472	0.299773	158.667	0.00132275	0.0455139	0.19901	3.18	0.0167762	0.000276259	0.000343545
785	T31	T101	1	9	0.0909091	2852	2.04456	0.11037	153.5	0	-0.100261	0.199993	3.08	0.0170386	0.000260238	0.000282013
786	T31	T14	1	0	0	1380	0	0	134.333	0.00608466	-0.304749	0.203152	2.76	0.00847314	1.17297e-05	0.00018319
787	T31	T34	1	7	0.0843373	2024	1.5913	0.0861197	144.333	0.00529101	-0.158592	0.201783	2.9	0.0136334	4.51793e-05	0.000311561
788	T31	T35	1	10	0.103093	2806	2.31702	0.134098	152.5	0.000949668	-0.0704316	0.200092	3.07	0.0159811	0.000234019	0.000319445
789	T31	T39	1	1	0.0121951	1702	0.230213	0.012987	139.5	0.00499706	-0.244043	0.202464	2.83	0.0124203	1.9684e-05	0.000227221
790	T31	T43	1	8	0.0833333	2668	1.86377	0.109847	151	0.00132275	-0.1226	0.200384	3.04	0.0153072	0.000229349	0.000289963
791	T31	T50	1	8	0.0816327	2760	1.85855	0.108594	152	0.000462963	-0.11738	0.200185	3.06	0.0159669	0.00024336	0.000279102
792	T31	T51	1	4	0.045977	2070	0.911125	0.0496741	144.167	0.0040404	-0.107761	0.201684	2.91	0.0150287	2.4109e-05	0.000241545
793	T31	T64	1	3	0.0306122	2530	0.67805	0.0359755	149.167	0.000411523	-0.182555	0.200678	3.01	0.0138856	9.57865e-05	0.000225056
794	T31	T75	1	9	0.0918367	2806	2.08946	0.121752	152.5	0.000474834	-0.101243	0.200088	3.07	0.0160049	0.000262234	0.000285926
795	T31	T76	1	4	0.0430108	2346	0.911125	0.0496741	147.167	0.00226757	-0.121582	0.201085	2.97	0.015106	4.77536e-05	0.000202857
796	T31	T84	1	0	0	1518	0	0	136.167	0.00552792	-0.221073	0.202856	2.79	0.0121243	2.24946e-05	0.000168234
797	T31	T96	1	7	0.0707071	2760	1.61529	0.0922007	152	0	-0.120369	0.200185	3.06	0.0152706	0.000230743	0.000265204
798	T33	T8	1	28	0.383562	2418	6.8527	0.476478	150	0.0112166	0.00327318	0.200693	3.01	0.0147114	0.0023011	0.00356926
799	T33	T19	1	30	0.384615	2691	7.35299	0.513203	153.5	0.0111052	0.0412196	0.199995	3.08	0.0193165	0.00314275	0.00373067
800	T33	T30	1	26	0.288889	3003	6.31462	0.428039	157.5	0.00641483	-0.0464101	0.199196	3.16	0.0189484	0.00078245	0.000672599
801	T33	T44	1	30	0.428571	2379	7.39126	0.525259	149.5	0.01219	-0.0185144	0.200788	3	0.0182936	0.00296922	0.00419538
802	T33	T57	1	31	0.326316	3393	7.60212	0.531079	162.5	0.00504414	-0.00584595	0.198197	3.26	0.0202285	0.00243199	0.00281048
803	T33	T88	1	35	0.4375	2964	8.68119	0.62931	157	0.0129781	0.0417245	0.199291	3.15	0.0200226	0.00403505	0.0043464
804	T33	T13	1	9	0.09375	2574	2.06688	0.11602	152	0.00144648	-0.0804488	0.200294	3.05	0.0159308	0.000200865	0.000200291
805	T33	T26	1	22	0.226804	3120	5.27974	0.34405	159	0.00163934	-0.0168613	0.1989	3.19	0.0169009	0.000626269	0.000539674
806	T33	T28	1	9	0.101124	2301	2.06688	0.11602	148.5	0.0039984	-0.148568	0.200989	2.98	0.0117825	0.000197475	0.000179476
807	T33	T29	1	26	0.276596	3159	6.28994	0.420363	159.5	0.00431406	0.0163802	0.198802	3.2	0.0188932	0.00115751	0.00146898
808	T33	T48	1	18	0.183673	3003	4.26043	0.264952	157.5	0.000712758	-0.0253579	0.199199	3.16	0.017384	0.000361508	0.000350462
809	T33	T49	1	6	0.0697674	2067	1.37121	0.0756701	145.5	0.00453436	-0.181889	0.201579	2.92	0.0155551	0.000116881	0.000118925
810	T33	T52	1	15	0.174419	2418	3.54564	0.220065	150	0.00560828	-0.0683807	0.200696	3.01	0.0170717	0.000342325	0.000368739
811	T33	T53	1	14	0.164706	2340	3.30427	0.204192	149	0.0057377	-0.121133	0.20089	2.99	0.016523	0.000361716	0.000312472
812	T33	T54	1	14	0.147368	2730	3.30427	0.204192	154	0.00218579	-0.0719172	0.199894	3.09	0.0179534	0.000336768	0.000279173
813	T33	T55	1	9	0.0918367	2652	2.06103	0.11448	153	0.000512295	-0.111228	0.200091	3.07	0.016278	0.000173726	0.000114397
814	T33	T60	1	8	0.0909091	2223	1.84119	0.104116	147.5	0.00419367	-0.144341	0.201186	2.96	0.0156432	0.000161664	0.000156724
815	T33	T62	1	9	0.09375	2574	2.06688	0.11602	152	0.00144648	-0.125173	0.20029	3.05	0.0176143	0.00026848	0.000194397
816	T33	T66	1	20	0.217391	2847	4.79537	0.311996	155.5	0.00425015	-0.00033176	0.1996	3.12	0.0172993	0.000336706	0.000783403
817	T33	T71	1	17	0.178947	2847	4.03215	0.252852	155.5	0.00242866	-0.022297	0.199599	3.12	0.0183125	0.000490446	0.000417478
818	T33	T73	1	16	0.161616	2964	3.76013	0.228227	157	0	-0.0558939	0.199296	3.22	0.0177421	0.000262058	0.000149686
819	T33	T77	1	14	0.141414	2886	3.27166	0.194894	156	0	-0.0666151	0.199495	3.18	0.0184725	0.000537995	0.000269384
820	T33	T79	1	14	0.155556	2535	3.30427	0.204192	151.5	0.00421546	-0.11806	0.200391	3.04	0.0149489	0.000342859	0.000268291
821	T33	T87	1	25	0.257732	3237	6.03299	0.399955	160.5	0.00192864	-0.0116669	0.1986	3.22	0.0179965	0.000878791	0.000746224
822	T33	T91	1	6	0.0638298	2379	1.37121	0.0756701	149.5	0.00210172	-0.143586	0.200785	3	0.0161596	0.00012905	0.000114021
823	T33	T94	1	14	0.148936	2691	3.30427	0.204192	153.5	0.0026441	-0.0983915	0.199993	3.08	0.0172117	0.000311967	0.000241948
824	T33	T4	1	1	0.0113636	1950	0.225692	0.0119048	143.833	0.00360656	-0.301854	0.201858	2.89	0.00993197	9.02028e-05	0.000110848
825	T33	T5	1	7	0.0813953	2106	1.58688	0.0850108	145.833	0.00463293	-0.13413	0.201487	2.93	0.0103361	0.000124605	0.000142115
826	T33	T6	1	1	0.0113636	1950	0.225692	0.0119048	143.833	0.00360656	-0.215909	0.201872	2.89	0.0115451	9.2119e-05	0.000115231
827	T33	T15	1	12	0.148148	2106	2.80068	0.166415	146	0.00641483	-0.0935275	0.201489	2.93	0.0100434	0.000113514	0.000216483
828	T33	T21	1	8	0.105263	1755	1.82147	0.0990953	141.333	0.00685544	-0.091769	0.202389	2.84	0.0108624	1.67216e-05	0.000142337
829	T33	T24	1	21	0.295775	2067	5.04759	0.330891	145.5	0.00976631	-0.0513908	0.20158	2.92	0.0136675	0.000851173	0.00150792
830	T33	T25	1	2	0.0210526	2262	0.449611	0.023399	147.833	0.00156128	-0.242872	0.20107	2.97	0.0120282	0.000132949	0.000106911
831	T33	T32	1	7	0.0795455	2184	1.58688	0.0850108	146.833	0.00409836	-0.12639	0.201289	2.95	0.0148938	0.000120985	0.000161776
832	T33	T37	1	1	0.0108696	2106	0.225692	0.0119048	145.833	0.00249465	-0.254232	0.201469	2.93	0.0140794	0.000102738	0.000150653
833	T33	T40	1	18	0.214286	2457	4.29046	0.273582	150.5	0.00664599	-0.0681481	0.200592	3.02	0.0160193	0.000145748	0.000180376
834	T33	T41	1	10	0.103093	2652	2.30329	0.130593	153	0.00102459	-0.103432	0.200092	3.08	0.0165586	0.000122835	9.65525e-05
835	T33	T58	1	6	0.0606061	2574	1.35735	0.0721903	151.833	0	-0.132513	0.200286	3.05	0.0174594	0.000195454	0.000107423
836	T33	T59	1	21	0.241379	2691	5.04759	0.330891	153.5	0.00634585	-0.0309884	0.199996	3.08	0.0165441	0.000588267	0.000757584
837	T33	T61	1	19	0.246753	2223	4.55019	0.294858	147.5	0.00838734	-0.0912472	0.201183	2.96	0.0147014	0.000195675	0.000359425
838	T33	T63	1	8	0.0987654	1950	1.82147	0.0990953	143.833	0.00590164	-0.122629	0.201888	2.89	0.0142059	2.08245e-05	0.000142505
839	T33	T65	1	1	0.010989	2067	0.225692	0.0119048	145.333	0.00279037	-0.264572	0.201566	2.92	0.0133857	9.98953e-05	0.00015158
840	T33	T68	1	16	0.195122	2301	3.78043	0.233943	148.5	0.00679728	-0.0672631	0.20099	2.98	0.0165163	0.000130751	0.000172196
841	T33	T69	1	16	0.181818	2535	3.78043	0.233943	151.5	0.00515222	-0.0326163	0.200398	3.04	0.0156715	0.000176815	0.000277965
842	T33	T80	1	20	0.246914	2418	4.80714	0.315266	150	0.00776531	-0.079161	0.200687	3.01	0.0159398	0.000212578	0.000326827
843	T33	T81	1	7	0.0721649	2535	1.58688	0.0850108	151.333	0.000936768	-0.146534	0.200386	3.04	0.0168071	0.00019797	0.000110194
844	T33	T82	1	12	0.130435	2535	2.80068	0.166415	151.5	0.00327869	-0.0746723	0.200394	3.04	0.0173218	0.000141297	0.000153145
845	T33	T90	1	16	0.168421	2808	3.78043	0.233943	155	0.00234192	-0.0422703	0.199697	3.11	0.0171282	0.000190404	0.000155623
846	T33	T101	1	6	0.0631579	2418	1.35735	0.0721903	149.833	0.00172563	-0.188045	0.200681	3.01	0.0173205	0.000153666	0.000109448
847	T33	T14	1	0	0	1170	0	0	130.667	0.00702576	-0.392534	0.20384	2.69	0.00842344	5.65222e-06	5.80184e-05
848	T33	T34	1	4	0.0506329	1716	0.904097	0.0479398	140.667	0.0058548	-0.246376	0.20247	2.83	0.0136839	2.20967e-05	0.000100153
849	T33	T35	1	3	0.0309278	2379	0.67717	0.0357447	148.833	0.000840689	-0.158216	0.20078	3	0.0159602	0.000113742	0.000102046
850	T33	T39	1	0	0	1443	0	0	135.833	0.00598491	-0.331827	0.203152	2.76	0.012401	9.45367e-06	7.17246e-05
851	T33	T43	1	1	0.0104167	2262	0.223919	0.0114943	147.333	0.00117096	-0.210384	0.201072	2.97	0.0153317	0.000111678	9.27989e-05
852	T33	T50	1	2	0.0206186	2340	0.449611	0.023399	148.333	0.000819672	-0.205165	0.200873	2.99	0.0160326	0.000121806	9.18146e-05
853	T33	T51	1	1	0.0120482	1755	0.223919	0.0114943	140.5	0.004769	-0.195546	0.202372	2.84	0.0151241	1.35154e-05	8.89974e-05
854	T33	T64	1	1	0.0107527	2145	0.223919	0.0114943	145.5	0.00218579	-0.27034	0.201365	2.94	0.0140606	4.94945e-05	7.64318e-05
855	T33	T75	1	2	0.0204082	2379	0.449611	0.023399	148.833	0.000420345	-0.189027	0.200775	3	0.0160651	0.000130046	9.3195e-05
856	T33	T76	1	1	0.011236	1989	0.223919	0.0114943	143.5	0.0033456	-0.209366	0.201772	2.9	0.0152695	2.73399e-05	7.6333e-05
857	T33	T84	1	0	0	1287	0	0	132.5	0.00660631	-0.308857	0.203544	2.72	0.0125254	1.41693e-05	6.96489e-05
858	T33	T96	1	2	0.0206186	2340	0.449611	0.023399	148.333	0.000819672	-0.208153	0.200872	2.99	0.0154591	0.000127603	9.6393e-05
859	T36	T30	1	31	0.348315	3311	7.49118	0.499707	159.5	0.00762777	0.04087	0.198807	3.2	0.0246978	0.000929303	0.000416584
860	T36	T92	1	24	0.55814	1032	6.15777	0.490793	129	0.0129271	-0.267795	0.204024	2.67	0.0119244	0	0
861	T36	T13	1	14	0.147368	2838	3.24344	0.187688	154	0.00206398	0.00683134	0.199905	3.09	0.020376	0.000251238	0.000130644
862	T36	T26	1	27	0.28125	3440	6.4563	0.415717	161	0.00263158	0.0704188	0.198511	3.23	0.0216868	0.000668428	0.00030038
863	T36	T28	1	14	0.159091	2537	3.24344	0.187688	150.5	0.00470689	-0.0612878	0.2006	3.02	0.0152276	0.000247601	0.000117352
864	T36	T29	1	31	0.333333	3483	7.4665	0.49203	161.5	0.00554017	0.10366	0.198413	3.24	0.023838	0.00112714	0.000745965
865	T36	T48	1	23	0.237113	3311	5.43699	0.33662	159.5	0.00152555	0.0619221	0.19881	3.2	0.0230445	0.000384351	0.000194311
866	T36	T49	1	11	0.129412	2279	2.54777	0.147337	147.5	0.00522583	-0.0946091	0.201191	2.96	0.0202847	0.000134472	7.13525e-05
867	T36	T52	1	20	0.235294	2666	4.7222	0.291732	152	0.00646353	0.0188994	0.200307	3.05	0.0220965	0.000408104	0.000229243
868	T36	T53	1	19	0.22619	2580	4.48083	0.275859	151	0.00657895	-0.0338531	0.200501	3.03	0.0214716	0.000429819	0.000193631
869	T36	T54	1	19	0.202128	3010	4.48083	0.275859	156	0.00292398	0.0153629	0.199506	3.13	0.0229856	0.000417205	0.00018036
870	T36	T55	1	14	0.14433	2924	3.23759	0.186147	155	0.00109649	-0.0239482	0.199703	3.11	0.0207557	0.000196793	6.75779e-05
871	T36	T60	1	13	0.149425	2451	3.01775	0.175783	149.5	0.00489596	-0.0570609	0.200797	3	0.0206206	0.000198201	0.000100202
872	T36	T62	1	14	0.147368	2838	3.24344	0.187688	154	0.00206398	-0.0378932	0.199901	3.09	0.0225237	0.000332432	0.000125524
873	T36	T66	1	25	0.274725	3139	5.97193	0.383664	157.5	0.00519818	0.0869483	0.199211	3.16	0.0240436	0.000386825	0.000469348
874	T36	T71	1	22	0.234043	3139	5.20871	0.324519	157.5	0.00324886	0.0649831	0.199211	3.16	0.0235548	0.000577034	0.000256147
875	T36	T73	1	21	0.214286	3268	4.93669	0.299895	159	0.000730994	0.0313862	0.198908	3.26	0.0233362	0.000270678	8.06274e-05
876	T36	T77	1	19	0.193878	3182	4.44822	0.266561	158	0.000674764	0.020665	0.199107	3.22	0.0237556	0.000621393	0.000162257
877	T36	T79	1	19	0.213483	2795	4.48083	0.275859	153.5	0.00501253	-0.0307801	0.200002	3.08	0.0191278	0.000424834	0.000173363
878	T36	T87	1	30	0.3125	3569	7.20955	0.471622	162.5	0.00309598	0.0756132	0.198211	3.26	0.0236286	0.000959227	0.000424767
879	T36	T91	1	11	0.11828	2623	2.54777	0.147337	151.5	0.00269906	-0.0563061	0.200396	3.04	0.0211018	0.000148423	6.83874e-05
880	T36	T94	1	19	0.204301	2967	4.48083	0.275859	155.5	0.00339559	-0.0111114	0.199604	3.12	0.0222873	0.000385356	0.000155855
881	T36	T4	1	1	0.0108696	2150	0.225692	0.0119048	145.833	0.00245614	-0.214574	0.201469	2.93	0.0117819	8.98646e-05	5.75893e-05
882	T36	T5	1	8	0.0898876	2322	1.8108	0.096505	147.833	0.00381388	-0.0468495	0.201099	2.97	0.0122373	0.000120583	7.17195e-05
883	T36	T6	1	2	0.021978	2150	0.449611	0.023399	145.833	0.00280702	-0.128629	0.201483	2.93	0.0144711	9.18598e-05	5.99229e-05
884	T36	T15	1	13	0.154762	2322	3.0246	0.177909	148	0.00572082	-0.00624743	0.2011	2.97	0.0121293	0.000108136	0.000107546
885	T36	T21	1	11	0.142857	1935	2.51248	0.13824	143.333	0.00701754	-0.00448894	0.202	2.88	0.0141036	1.85487e-05	8.2338e-05
886	T36	T24	1	24	0.333333	2279	5.73859	0.370036	147.5	0.0100784	0.0358893	0.201192	2.96	0.0171564	0.000796385	0.000735747
887	T36	T25	1	3	0.0306122	2494	0.673529	0.0348933	149.833	0.000417711	-0.155592	0.200681	3.01	0.0153185	0.000138158	5.79371e-05
888	T36	T32	1	8	0.0879121	2408	1.8108	0.096505	148.833	0.00318979	-0.0391101	0.200901	2.99	0.0187962	0.000116596	8.13046e-05
889	T36	T37	1	2	0.0210526	2322	0.449611	0.023399	147.833	0.00152555	-0.166952	0.20108	2.97	0.0180103	9.96332e-05	7.61901e-05
890	T36	T40	1	20	0.232558	2709	4.74529	0.298234	152.5	0.00616406	0.019132	0.200203	3.06	0.020051	0.000139929	9.03085e-05
891	T36	T41	1	15	0.15625	2924	3.47985	0.202261	155	0.00164474	-0.0161517	0.199703	3.12	0.0214337	0.000139024	5.69872e-05
892	T36	T58	1	11	0.112245	2838	2.53391	0.143858	153.833	0.000515996	-0.0452328	0.199897	3.09	0.0224199	0.000213309	6.11374e-05
893	T36	T59	1	25	0.287356	2967	5.98089	0.386165	155.5	0.00679117	0.0562917	0.199608	3.12	0.0210775	0.000533168	0.000358069
894	T36	T61	1	21	0.265823	2451	5.00502	0.31951	149.5	0.00815993	-0.0039671	0.200794	3	0.0186879	0.000183165	0.000175453
895	T36	T63	1	11	0.134146	2150	2.51248	0.13824	145.833	0.00596491	-0.0353489	0.201499	2.93	0.0187253	2.34567e-05	8.37082e-05
896	T36	T65	1	2	0.0212766	2279	0.449611	0.023399	147.333	0.00186637	-0.177292	0.201178	2.96	0.0173136	9.70806e-05	7.68203e-05
897	T36	T68	1	18	0.214286	2537	4.23525	0.258595	150.5	0.00641849	0.020017	0.200602	3.02	0.0206715	0.000125176	8.59699e-05
898	T36	T69	1	19	0.213483	2795	4.47143	0.273088	153.5	0.00501253	0.0546638	0.20001	3.08	0.0197563	0.000164855	0.000135151
899	T36	T80	1	22	0.26506	2666	5.26197	0.339918	152	0.00738689	0.00811905	0.200299	3.05	0.0201698	0.000199516	0.000159965
900	T36	T81	1	10	0.102041	2795	2.28927	0.127127	153.333	0.000501253	-0.0592536	0.199997	3.08	0.0216407	0.000213693	6.20288e-05
901	T36	T82	1	14	0.148936	2795	3.2555	0.191067	153.5	0.00250627	0.0126078	0.200005	3.08	0.0221702	0.000136822	7.73343e-05
902	T36	T90	1	19	0.197917	3096	4.47143	0.273088	157	0.0018797	0.0450098	0.199308	3.15	0.0221604	0.000191176	8.14847e-05
903	T36	T101	1	7	0.0714286	2666	1.58127	0.0836845	151.833	0.000461681	-0.100765	0.200292	3.05	0.0225702	0.000161989	6.01674e-05
904	T36	T14	1	0	0	1290	0	0	132.667	0.00651629	-0.305254	0.203451	2.73	0.0106698	6.5277e-06	3.49424e-05
905	T36	T34	1	5	0.0609756	1892	1.12802	0.0594341	142.667	0.00532581	-0.159096	0.202082	2.87	0.018096	2.5026e-05	5.91524e-05
906	T36	T35	1	8	0.0833333	2623	1.85373	0.107412	150.833	0.00134953	-0.0709357	0.200391	3.04	0.0205338	0.000131421	6.14874e-05
907	T36	T39	1	0	0	1591	0	0	137.833	0.00529101	-0.244547	0.202763	2.8	0.016702	1.0905e-05	4.31459e-05
908	T36	T43	1	6	0.0631579	2494	1.40048	0.0831616	149.333	0.00167084	-0.123104	0.200683	3.01	0.0199729	0.000128395	5.56376e-05
909	T36	T50	1	6	0.0618557	2580	1.39526	0.0819085	150.333	0.000877193	-0.117885	0.200484	3.03	0.0210725	0.000138103	5.42866e-05
910	T36	T51	1	2	0.0232558	1935	0.447837	0.0229885	142.5	0.00414673	-0.108266	0.201983	2.88	0.0215591	1.45351e-05	4.99131e-05
911	T36	T64	1	2	0.0208333	2365	0.447837	0.0229885	147.5	0.00116959	-0.183059	0.200976	2.98	0.018242	5.52544e-05	4.44969e-05
912	T36	T75	1	7	0.0721649	2623	1.62617	0.0950664	150.833	0.000899685	-0.101747	0.200386	3.04	0.0207045	0.000148179	5.53768e-05
913	T36	T76	1	2	0.0217391	2193	0.447837	0.0229885	145.5	0.00250627	-0.122086	0.201383	2.94	0.0213348	2.91062e-05	4.23786e-05
914	T36	T84	1	0	0	1419	0	0	134.5	0.00602252	-0.221577	0.203155	2.76	0.01691	1.44556e-05	3.70552e-05
915	T36	T96	1	5	0.0510204	2580	1.15201	0.0655151	150.333	0.000438596	-0.120873	0.200483	3.03	0.0199454	0.000138343	5.44989e-05
916	T38	T13	1	30	0.3125	3960	7.04477	0.426746	163	0.00220588	0.114305	0.198225	3.27	0.018666	0.000349742	0.000494635
917	T38	T28	1	22	0.226804	3540	5.09023	0.292987	159.5	0.00121951	0.0461862	0.198919	3.2	0.0137117	0.000342201	0.000441118
918	T38	T49	1	18	0.189474	3180	4.167	0.240291	156.5	0.00212766	0.0128649	0.19951	3.14	0.0180914	0.000215349	0.000310781
919	T38	T52	1	29	0.311828	3720	6.80854	0.412416	161	0.00394737	0.126373	0.198626	3.23	0.0199094	0.000587269	0.000897217
920	T38	T53	1	26	0.276596	3600	6.08806	0.365774	160	0.003125	0.0736209	0.19882	3.21	0.0192547	0.000625722	0.000766664
921	T38	T54	1	33	0.340206	4200	7.78295	0.478505	165	0.00166667	0.122837	0.197825	3.31	0.0209223	0.000596629	0.0007015
922	T38	T55	1	29	0.292929	4080	6.78704	0.406338	164	0	0.0835258	0.198022	3.29	0.0189524	0.000327202	0.000305594
923	T38	T60	1	21	0.21875	3420	4.86454	0.281082	158.5	0.00174419	0.0504131	0.199117	3.18	0.0182274	0.000277702	0.00038184
924	T38	T62	1	27	0.272727	3960	6.30326	0.374205	163	0	0.0695808	0.19822	3.27	0.0204884	0.000472606	0.000485353
925	T38	T66	1	39	0.414894	4380	9.27405	0.58631	166.5	0.00462963	0.194422	0.197531	3.34	0.0201864	0.000526072	0.00173604
926	T38	T71	1	37	0.385417	4380	8.75817	0.544709	166.5	0.00277778	0.172457	0.19753	3.34	0.0213797	0.000819147	0.00098897
927	T38	T77	1	35	0.353535	4440	8.24954	0.505619	167	0	0.128139	0.197426	3.4	0.0215986	0.00100956	0.000716978
928	T38	T79	1	28	0.28866	3900	6.56717	0.396543	162.5	0.00142857	0.0766939	0.198321	3.26	0.0174054	0.000607896	0.000674682
929	T38	T91	1	23	0.234694	3660	5.36234	0.316906	160.5	0.000641026	0.0511679	0.198716	3.22	0.0188205	0.000236898	0.000296872
930	T38	T94	1	31	0.316327	4140	7.2954	0.445427	164.5	0.000806452	0.0963626	0.197924	3.3	0.020049	0.000553385	0.000608724
931	T38	T4	1	16	0.170213	3000	3.7968	0.237976	154.833	0.0025	-0.1071	0.199789	3.11	0.0114484	0.000238853	0.00041631
932	T38	T5	1	24	0.266667	3240	5.61212	0.335563	156.833	0.0048913	0.0606245	0.199418	3.15	0.0121488	0.000291912	0.000472211
933	T38	T6	1	18	0.195652	3000	4.25094	0.262457	154.833	0.0035	-0.0211547	0.199802	3.11	0.0134036	0.000242544	0.00043032
934	T38	T21	1	19	0.22093	2700	4.35926	0.243539	152.333	0.00590909	0.102985	0.20032	3.06	0.0126014	3.24023e-05	0.000391199
935	T38	T25	1	19	0.191919	3480	4.47485	0.273951	158.833	0	-0.0481181	0.199001	3.19	0.0140218	0.000322935	0.000368324
936	T38	T32	1	24	0.26087	3360	5.61212	0.335563	157.833	0.00397727	0.0683639	0.19922	3.17	0.0175201	0.000283339	0.000537367
937	T38	T37	1	18	0.1875	3240	4.25094	0.262457	156.833	0.00163043	-0.0594779	0.1994	3.15	0.0164637	0.000248185	0.000516184
938	T38	T41	1	29	0.292929	4080	6.78196	0.404907	164	0	0.0913223	0.198023	3.3	0.0193082	0.000236691	0.000263878
939	T38	T58	1	27	0.272727	3960	6.33523	0.382916	162.833	0	0.0622412	0.198217	3.27	0.0203161	0.000421778	0.000328788
940	T38	T63	1	19	0.208791	3000	4.35926	0.243539	154.833	0.004	0.0721251	0.199819	3.11	0.0165117	3.97182e-05	0.000385501
941	T38	T65	1	18	0.189474	3180	4.25094	0.262457	156.333	0.00212766	-0.0698183	0.199497	3.14	0.0156239	0.00023994	0.000516392
942	T38	T81	1	26	0.262626	3900	6.0906	0.366185	162.333	0	0.0482204	0.198316	3.26	0.0196052	0.000439988	0.000347359
943	T38	T101	1	23	0.232323	3720	5.38259	0.322743	160.833	0	0.00670923	0.198612	3.23	0.0201845	0.000361204	0.00036489
944	T38	T14	1	1	0.011236	1800	0.230908	0.0131579	141.667	0.00357143	-0.19778	0.201771	2.91	0.00967158	1.09686e-05	0.00015969
945	T38	T34	1	11	0.11828	2640	2.50768	0.137003	151.667	0.00267857	-0.0516216	0.200401	3.05	0.0158205	4.25394e-05	0.000273467
946	T38	T35	1	23	0.234694	3660	5.40319	0.327602	159.833	0.000641026	0.0365383	0.198711	3.22	0.0185537	0.000208182	0.000264911
947	T38	T39	1	5	0.0543478	2220	1.14584	0.0636801	146.833	0.00277778	-0.137073	0.201082	2.98	0.0144078	1.79336e-05	0.000192981
948	T38	T43	1	19	0.191919	3480	4.45191	0.267289	158.333	0	-0.0156302	0.199003	3.19	0.0177857	0.000205633	0.000242354
949	T38	T50	1	21	0.212121	3600	4.94472	0.302099	159.333	0	-0.0104105	0.198804	3.21	0.0185992	0.000234265	0.000250456
950	T38	T51	1	16	0.179775	2700	3.7466	0.22466	151.5	0.00454545	-0.000791542	0.200303	3.06	0.0175326	2.89616e-05	0.000270491
951	T38	T64	1	17	0.173469	3300	3.99729	0.243179	156.5	0.000555556	-0.0755855	0.199296	3.16	0.0163338	0.000100429	0.000219966
952	T38	T75	1	22	0.222222	3660	5.17563	0.315257	159.833	0	0.00572694	0.198706	3.22	0.0186595	0.000247155	0.000251215
953	T38	T76	1	18	0.193548	3060	4.24916	0.262047	154.5	0.00306122	-0.0146117	0.199703	3.12	0.0176995	5.97294e-05	0.000236529
954	T38	T84	1	12	0.148148	1980	2.88904	0.189177	143.5	0.00671642	-0.114103	0.201475	2.94	0.0144848	3.3656e-05	0.000234644
955	T38	T96	1	21	0.212121	3600	4.95333	0.304573	159.333	0	-0.0133993	0.198803	3.21	0.017981	0.000283316	0.000303553
956	T42	T92	1	24	0.307692	1872	6.15777	0.490793	147	0.0125598	-0.0787321	0.200564	3.02	0.00773666	0	0
957	T42	T49	0	35	0.364583	4134	8.26495	0.509975	165.5	0.00290135	0.0944538	0.19773	3.31	0.0214489	0.00115833	0.00108066
958	T42	T91	1	42	0.43299	4758	9.95941	0.622966	169.5	0.002331	0.132757	0.196935	3.39	0.0223117	0.00130753	0.00105926
959	T42	T4	1	30	0.306122	3900	7.1648	0.4577	163.833	0.000909091	-0.0255113	0.198009	3.28	0.0136498	0.000910415	0.00102582
960	T42	T6	1	33	0.347368	3900	7.84315	0.493499	163.833	0.00363636	0.0604341	0.198022	3.28	0.0155727	0.000936565	0.0010742
961	T42	T25	1	38	0.387755	4524	9.07192	0.580011	167.833	0.00108225	0.0334707	0.19722	3.36	0.0164463	0.00135869	0.0010018
962	T42	T37	1	35	0.360825	4212	8.32969	0.526295	165.833	0.00197628	0.0221109	0.197619	3.32	0.0186291	0.000884214	0.00118886
963	T42	T58	1	46	0.469388	5148	10.9323	0.688976	171.833	0.0013369	0.14383	0.196437	3.44	0.0241791	0.00207172	0.00104402
964	T42	T65	1	34	0.350515	4134	8.10489	0.515052	165.333	0.00193424	0.0117706	0.197717	3.31	0.0175134	0.000852594	0.00118622
965	T42	T101	1	42	0.428571	4836	9.97966	0.628803	169.833	0.00119617	0.0882981	0.196832	3.4	0.0232961	0.00158949	0.00103803
966	T42	T14	1	14	0.148936	2340	3.35771	0.217094	150.667	0.00324675	-0.116191	0.199991	3.08	0.0110724	5.52138e-05	0.00051966
967	T42	T34	1	28	0.297872	3432	6.60564	0.406687	160.667	0.00405844	0.0299672	0.198621	3.22	0.0176276	0.00020382	0.000847045
968	T42	T35	1	42	0.43299	4758	10.0003	0.633662	168.833	0.002331	0.118127	0.19693	3.39	0.0221811	0.00121138	0.000996509
969	T42	T39	1	21	0.223404	2886	5.01072	0.319666	155.833	0.0036075	-0.0554845	0.199302	3.15	0.016423	9.64757e-05	0.000671135
970	T42	T43	1	38	0.387755	4524	9.04897	0.573349	167.333	0.00108225	0.0659586	0.197222	3.36	0.0207827	0.001206	0.000918858
971	T42	T50	1	40	0.408163	4680	9.54179	0.608159	168.333	0.00113636	0.0711783	0.197023	3.38	0.0214936	0.00131173	0.000906594
972	T42	T51	1	31	0.336957	3510	7.34243	0.45668	160.5	0.00578512	0.0807973	0.198523	3.23	0.018595	0.000147632	0.000891363
973	T42	T64	1	35	0.357143	4290	8.36129	0.53554	165.5	0.0010101	0.00600336	0.197516	3.33	0.0189391	0.000503552	0.000712994
974	T42	T75	1	41	0.418367	4758	9.77269	0.621316	168.833	0.0011655	0.0873158	0.196926	3.39	0.0221045	0.00140184	0.000921124
975	T42	T76	1	34	0.357895	3978	8.08923	0.510733	163.5	0.00371058	0.0669772	0.197923	3.29	0.0190436	0.000291007	0.000744979
976	T42	T84	1	19	0.206522	2574	4.57273	0.299014	152.5	0.00474898	-0.0325145	0.199695	3.11	0.0156353	0.000148307	0.000668426
977	T42	T96	1	40	0.408163	4680	9.5504	0.610633	168.333	0.00113636	0.0681896	0.197023	3.38	0.0210225	0.00131254	0.000909116
978	T44	T9	1	30	0.428571	2379	7.39825	0.526923	149	0.01219	-0.0139716	0.200787	3	0.0129368	0.00407918	0.00299868
979	T44	T11	1	34	0.459459	2867	8.30185	0.574757	153.833	0.0120948	0.0604772	0.200001	3.08	0.0139387	0.00496891	0.00305303
980	T44	T17	1	27	0.391304	2135	6.71409	0.489514	146.167	0.0118343	-0.0387177	0.201182	2.96	0.0188461	0.00152817	0.00331103
981	T44	T27	1	35	0.466667	2989	8.52816	0.586805	154.833	0.0120664	0.0779099	0.199805	3.1	0.0177145	0.00404089	0.00287637
982	T44	T33	1	30	0.428571	2379	7.39126	0.525259	149.5	0.01219	-0.0185144	0.200788	3	0.0182936	0.00419538	0.00296922
983	T44	T67	1	27	0.391304	2135	6.71409	0.489514	146.167	0.0118343	-0.0387177	0.201182	2.96	0.0223184	0.0037927	0.00300255
984	T44	T85	1	37	0.480519	3233	8.99455	0.614285	156.833	0.0120022	0.148086	0.199415	3.14	0.0172708	0.00404107	0.00295309
985	T44	T86	1	38	0.481013	3416	9.22476	0.627272	158.333	0.011655	0.165609	0.199118	3.17	0.0171108	0.00451367	0.00306285
986	T44	T92	1	19	0.287879	1464	4.81159	0.368415	138.5	0.0111336	-0.102015	0.20227	2.85	0.00724654	0	0
987	T44	T95	1	25	0.357143	2074	6.2596	0.464973	145.5	0.0112665	-0.0849363	0.201273	2.95	0.0147009	0.00253355	0.00275677
988	T44	T4	1	24	0.275862	3050	5.70905	0.360015	155.333	0.00615385	-0.0487941	0.199715	3.11	0.0122104	0.000851092	0.00074021
989	T44	T5	1	31	0.369048	3294	7.25716	0.434668	157.333	0.0083612	0.118931	0.199344	3.15	0.0124548	0.000911059	0.000735397
990	T44	T6	1	27	0.321429	3050	6.3874	0.395814	155.333	0.00769231	0.0371514	0.199728	3.11	0.0143992	0.000876575	0.000776036
991	T44	T15	1	31	0.369048	3294	7.25345	0.433493	157.5	0.0083612	0.159533	0.199346	3.15	0.0117506	0.000646136	0.000872107
992	T44	T21	1	35	0.492958	2745	8.20192	0.492829	152.833	0.0130536	0.161291	0.200246	3.06	0.0147173	0.000255415	0.00153872
993	T44	T24	1	28	0.325581	3233	6.57451	0.398482	157	0.0070922	0.201669	0.199437	3.14	0.0142113	0.00157762	0.00197803
994	T44	T25	1	30	0.337079	3538	7.09785	0.440104	159.333	0.00610501	0.010188	0.198927	3.19	0.0161064	0.00182954	0.00104124
995	T44	T32	1	33	0.392857	3416	7.73901	0.466181	158.333	0.00874126	0.12667	0.199146	3.17	0.01805	0.000839665	0.000794626
996	T44	T37	1	29	0.337209	3294	6.87393	0.42861	157.333	0.00724638	-0.0011719	0.199326	3.15	0.0175307	0.000754842	0.000783386
997	T44	T40	1	37	0.425287	3843	8.7116	0.531783	162	0.00831601	0.184912	0.198449	3.24	0.0185985	0.000941269	0.000824445
998	T44	T59	1	42	0.477273	4209	9.91769	0.611425	165	0.00909843	0.222072	0.197853	3.3	0.0188398	0.00159553	0.00145423
999	T44	T61	1	30	0.340909	3477	7.04176	0.425814	159	0.00655933	0.161813	0.19904	3.18	0.0164841	0.000969847	0.0012608
1000	T44	T63	1	38	0.520548	3050	8.9368	0.543451	155.333	0.0133333	0.130431	0.199745	3.11	0.019361	0.0003851	0.00186509
1001	T44	T65	1	27	0.310345	3233	6.39352	0.397367	156.833	0.00654664	-0.0115122	0.199423	3.14	0.0167755	0.00075189	0.000807464
1002	T44	T68	1	34	0.395349	3599	7.97908	0.481666	160	0.00813008	0.185797	0.198847	3.2	0.0189447	0.000844638	0.000787266
1003	T44	T69	1	40	0.465116	3965	9.40676	0.571546	163	0.00952381	0.220444	0.198255	3.26	0.0185337	0.000941812	0.00104787
1004	T44	T80	1	35	0.397727	3782	8.25043	0.506154	161.5	0.0074224	0.173899	0.198544	3.23	0.0180079	0.00109477	0.00119122
1005	T44	T81	1	37	0.41573	3965	8.7136	0.532338	162.833	0.00732601	0.106526	0.198242	3.26	0.0231717	0.00348584	0.00137321
1006	T44	T82	1	39	0.448276	3965	9.18716	0.561754	163	0.00879121	0.178388	0.198251	3.26	0.0210685	0.00105088	0.000806111
1007	T44	T90	1	44	0.494382	4392	10.3955	0.641573	166.5	0.00915751	0.21079	0.197554	3.33	0.0222603	0.00200356	0.00115897
1008	T44	T101	1	34	0.382022	3782	8.00559	0.488895	161.333	0.00674764	0.0650153	0.198538	3.23	0.0229433	0.00232675	0.00117287
1009	T44	T14	1	19	0.263889	1830	4.57338	0.298817	142.167	0.00989011	-0.139474	0.201697	2.91	0.0113198	0.000143987	0.00104602
1010	T44	T34	1	31	0.418919	2684	7.32478	0.452299	152.167	0.0114469	0.00668446	0.200327	3.05	0.0182713	0.000451283	0.00144762
1011	T44	T39	1	25	0.342466	2257	5.96369	0.379167	147.333	0.010582	-0.0787673	0.201009	2.98	0.0173512	0.000239558	0.00128632
1012	T44	T51	1	26	0.325	2745	6.13737	0.377513	152	0.00885781	0.0575145	0.200229	3.06	0.0186153	0.000235602	0.001098
1013	T44	T64	1	28	0.318182	3355	6.63908	0.414501	157	0.00626781	-0.0172794	0.199222	3.16	0.0193952	0.0010761	0.0011761
1014	T44	T76	1	28	0.333333	3111	6.63348	0.413048	155	0.00784929	0.0436944	0.199629	3.12	0.0192198	0.000455618	0.000900301
1015	T44	T84	1	10	0.119048	2013	2.37859	0.149675	144	0.00574053	-0.0557973	0.201401	2.94	0.014493	0.000177725	0.000618282
1016	T44	T96	1	32	0.359551	3660	7.57633	0.470726	159.833	0.00641026	0.0449068	0.198729	3.21	0.0215018	0.00233483	0.00124827
1017	T45	T13	1	31	0.322917	4026	7.25301	0.433754	163.5	0.00226244	0.133827	0.198129	3.29	0.02054	0.000569244	0.00103114
1018	T45	T28	1	24	0.25	3599	5.54916	0.318513	160	0.00187617	0.0657083	0.198824	3.22	0.0151873	0.000555661	0.00091742
1019	T45	T49	1	20	0.212766	3233	4.62593	0.265817	157	0.00272777	0.032387	0.199415	3.16	0.0200296	0.00031479	0.000581857
1020	T45	T52	1	31	0.336957	3782	7.26747	0.437942	161.5	0.00472335	0.145896	0.198531	3.25	0.0222821	0.000945139	0.00184944
1021	T45	T53	1	29	0.315217	3660	6.78655	0.406685	160.5	0.00448718	0.093143	0.198725	3.23	0.0214586	0.000998437	0.00156685
1022	T45	T54	1	34	0.350515	4270	7.99119	0.485513	165.5	0.0017094	0.142359	0.19773	3.33	0.0232731	0.000966694	0.00145578
1023	T45	T55	1	30	0.30303	4148	6.99529	0.413345	164.5	0	0.103048	0.197927	3.31	0.0209081	0.000460753	0.000551165
1024	T45	T60	1	23	0.242105	3477	5.32347	0.306608	159	0.00238521	0.0699352	0.199021	3.2	0.0201894	0.000447701	0.000788451
1025	T45	T62	1	28	0.282828	4026	6.51151	0.381213	163.5	0	0.0891029	0.198125	3.29	0.022677	0.000757954	0.000996977
1026	T45	T79	1	30	0.3125	3965	7.02611	0.422069	163	0.0021978	0.096216	0.198226	3.28	0.01941	0.000984824	0.00139995
1027	T45	T91	1	24	0.244898	3721	5.57059	0.323913	161	0.000657462	0.07069	0.19862	3.24	0.020809	0.000344032	0.000552194
1028	T45	T94	1	32	0.326531	4209	7.50365	0.452435	165	0.00082713	0.115885	0.197828	3.32	0.0222661	0.000891352	0.00125582
1029	T45	T4	1	16	0.168421	3050	3.77197	0.231285	155.333	0.00205128	-0.087578	0.199694	3.13	0.0118451	0.000218767	0.000488375
1030	T45	T5	1	25	0.277778	3294	5.82037	0.342571	157.333	0.00501672	0.0801466	0.199323	3.17	0.0124391	0.000265121	0.000549304
1031	T45	T6	1	19	0.206522	3050	4.45918	0.269465	155.333	0.00358974	-0.00163257	0.199707	3.13	0.0140697	0.000222952	0.000506635
1032	T45	T15	0	29	0.337209	3294	6.80395	0.410988	157.5	0.00724638	0.120749	0.199324	3.17	0.012288	0.000235789	0.000816887
1033	T45	T21	1	21	0.247059	2745	4.8182	0.269066	152.833	0.00652681	0.122507	0.200224	3.08	0.0140014	4.68112e-05	0.000723861
1034	T45	T25	1	20	0.20202	3538	4.6831	0.280959	159.333	0	-0.028596	0.198905	3.21	0.0151003	0.000328745	0.000480241
1035	T45	T32	1	25	0.271739	3416	5.82037	0.342571	158.333	0.00407925	0.087886	0.199125	3.19	0.0185248	0.000255669	0.000621051
1036	T45	T37	1	19	0.197917	3294	4.45918	0.269465	157.333	0.00167224	-0.0399558	0.199304	3.17	0.0176275	0.000225078	0.000599577
1037	T45	T41	1	30	0.30303	4148	6.99021	0.411915	164.5	0	0.110844	0.197927	3.32	0.0212348	0.000316663	0.000452171
1038	T45	T58	1	28	0.282828	4026	6.54348	0.389923	163.333	0	0.0817633	0.198121	3.29	0.022274	0.000492062	0.000491287
1039	T45	T63	1	21	0.233333	3050	4.8182	0.269066	155.333	0.00461538	0.0916473	0.199723	3.13	0.0182968	5.75191e-05	0.000715041
1040	T45	T65	1	18	0.1875	3233	4.2261	0.255766	156.833	0.00163666	-0.0502962	0.199402	3.16	0.0167825	0.000219575	0.000605262
1041	T45	T81	1	27	0.272727	3965	6.29884	0.373193	162.833	0	0.0677425	0.198221	3.28	0.0213116	0.0004969	0.000502448
1042	T45	T82	0	31	0.326316	3965	7.26507	0.437133	163	0.0029304	0.139604	0.198229	3.28	0.0215704	0.000295798	0.00058241
1043	T45	T101	1	24	0.242424	3782	5.59084	0.32975	161.333	0	0.0262313	0.198516	3.25	0.0219092	0.000381789	0.000493988
1044	T45	T14	1	2	0.0224719	1830	0.463246	0.0266714	142.167	0.003663	-0.178257	0.201675	2.93	0.0103768	1.50448e-05	0.000280541
1045	T45	T34	1	14	0.153846	2684	3.20617	0.177914	152.167	0.003663	-0.0320995	0.200306	3.07	0.017441	6.04151e-05	0.000497444
1046	T45	T35	1	24	0.244898	3721	5.61143	0.33461	160.333	0.000657462	0.0560604	0.198615	3.24	0.0204118	0.000299365	0.000487911
1047	T45	T39	1	7	0.0769231	2257	1.61126	0.0908923	147.333	0.003256	-0.117551	0.200987	3	0.0158782	2.50047e-05	0.000344629
1048	T45	T43	1	21	0.214286	3538	4.91084	0.292816	158.833	0.000610501	0.00389189	0.198907	3.21	0.0195369	0.000287335	0.000433738
1049	T45	T50	1	22	0.222222	3660	5.15296	0.309106	159.833	0	0.00911161	0.198708	3.23	0.0204095	0.000308055	0.000421829
1050	T45	T51	1	18	0.204545	2745	4.20553	0.250186	152	0.00512821	0.0187306	0.200207	3.08	0.0193236	3.17324e-05	0.000379591
1051	T45	T64	1	17	0.171717	3355	3.97246	0.236488	157	0	-0.0560634	0.199201	3.18	0.0177662	0.000124808	0.000350126
1052	T45	T75	1	23	0.232323	3721	5.38387	0.322264	160.333	0	0.025249	0.19861	3.24	0.020467	0.000330241	0.000429924
1053	T45	T76	1	19	0.204301	3111	4.45741	0.269054	155	0.00313972	0.00491045	0.199608	3.14	0.0194515	6.42954e-05	0.000326106
1054	T45	T84	1	11	0.13253	2013	2.63114	0.168788	144	0.00612323	-0.0945812	0.201379	2.96	0.0154836	3.19668e-05	0.00028545
1055	T45	T96	1	22	0.222222	3660	5.16157	0.311581	159.833	0	0.00612286	0.198707	3.23	0.0195645	0.000321326	0.000440954
1056	T46	T8	1	30	0.410959	2542	7.32686	0.50603	151	0.0115968	0.0300718	0.200496	3.03	0.0163373	0.00242233	0.00469394
1057	T46	T19	1	32	0.410256	2829	7.82716	0.542755	154.5	0.0114817	0.0680182	0.199798	3.1	0.0216544	0.00329072	0.00488012
1058	T46	T30	1	28	0.311111	3157	6.78878	0.457591	158.5	0.00663228	-0.0196115	0.198998	3.18	0.0212158	0.000834089	0.000895721
1059	T46	T57	1	33	0.347368	3567	8.07629	0.56063	163.5	0.00521512	0.0209527	0.198	3.28	0.0228846	0.00248159	0.00358269
1060	T46	T13	1	11	0.114583	2706	2.54105	0.145572	153	0.00149551	-0.0536502	0.200097	3.07	0.0177447	0.000207793	0.000258851
1061	T46	T26	1	24	0.247423	3280	5.7539	0.373601	160	0.00169492	0.00993735	0.198703	3.21	0.0189288	0.000637397	0.000686185
1062	T46	T28	1	11	0.123596	2419	2.54105	0.145572	149.5	0.00413394	-0.121769	0.200792	3	0.0131025	0.000204266	0.000231928
1063	T46	T29	1	28	0.297872	3321	6.7641	0.449914	160.5	0.0044603	0.0431788	0.198605	3.22	0.0212063	0.00113144	0.00179384
1064	T46	T48	1	20	0.204082	3157	4.7346	0.294504	158.5	0.00073692	0.00144066	0.199002	3.18	0.0195713	0.000363979	0.000440819
1065	T46	T49	1	8	0.0930233	2173	1.84538	0.105221	146.5	0.00468806	-0.155091	0.201382	2.94	0.0174059	0.000120318	0.00015294
1066	T46	T52	1	17	0.197674	2542	4.0198	0.249616	151	0.00579839	-0.0415821	0.200498	3.03	0.0190414	0.000355018	0.000477741
1067	T46	T53	1	16	0.188235	2460	3.77844	0.233743	150	0.0059322	-0.0943346	0.200692	3.01	0.0184869	0.00037481	0.000404498
1068	T46	T54	1	16	0.168421	2870	3.77844	0.233743	155	0.00225989	-0.0451186	0.199697	3.11	0.0199504	0.000348525	0.000360943
1069	T46	T55	1	11	0.112245	2788	2.53519	0.144031	154	0.000529661	-0.0844297	0.199894	3.09	0.0180877	0.000177936	0.000146377
1070	T46	T60	1	10	0.113636	2337	2.31536	0.133667	148.5	0.00433583	-0.117542	0.200989	2.98	0.0174941	0.00016708	0.000202352
1071	T46	T62	1	11	0.114583	2706	2.54105	0.145572	153	0.00149551	-0.0983747	0.200092	3.07	0.0195714	0.000277426	0.00025095
1072	T46	T66	1	22	0.23913	2993	5.26953	0.341548	156.5	0.00439422	0.0264668	0.199403	3.14	0.0195562	0.000351969	0.00102306
1073	T46	T71	1	19	0.2	2993	4.50632	0.282403	156.5	0.00251099	0.00450164	0.199402	3.14	0.020382	0.000511424	0.000543856
1074	T46	T73	1	18	0.181818	3116	4.2343	0.257778	158	0	-0.0290953	0.199099	3.24	0.0199187	0.000256855	0.000183288
1075	T46	T77	1	16	0.161616	3034	3.74582	0.224445	157	0	-0.0398165	0.199298	3.2	0.0205949	0.000542944	0.000339632
1076	T46	T79	1	16	0.177778	2665	3.77844	0.233743	152.5	0.00435835	-0.0912616	0.200193	3.06	0.0166253	0.000354808	0.000346853
1077	T46	T87	1	27	0.278351	3403	6.50715	0.429506	161.5	0.00199402	0.0151317	0.198403	3.24	0.0203225	0.000900199	0.000954955
1078	T46	T91	1	8	0.0851064	2501	1.84538	0.105221	150.5	0.00217297	-0.116788	0.200588	3.02	0.01804	0.000132763	0.000146543
1079	T46	T94	1	16	0.170213	2829	3.77844	0.233743	154.5	0.00273373	-0.0715929	0.199796	3.1	0.0191799	0.000322703	0.000312663
1080	T46	T4	1	1	0.0111111	2050	0.225692	0.0119048	144.833	0.00305085	-0.275056	0.201661	2.91	0.0106946	8.82341e-05	0.000135458
1081	T46	T5	1	7	0.0795455	2214	1.58688	0.0850108	146.833	0.00405306	-0.107331	0.20129	2.95	0.0111089	0.000119342	0.000170043
1082	T46	T6	1	1	0.0111111	2050	0.225692	0.0119048	144.833	0.00305085	-0.18911	0.201674	2.91	0.0125749	9.01623e-05	0.000140899
1083	T46	T15	1	12	0.144578	2214	2.80068	0.166415	147	0.00589536	-0.0667289	0.201292	2.95	0.0109933	0.000107894	0.000257059
1084	T46	T21	1	9	0.116883	1845	2.05238	0.112253	142.333	0.00677966	-0.0649704	0.202192	2.86	0.0122137	1.71672e-05	0.000182558
1085	T46	T24	1	22	0.305556	2173	5.2785	0.344049	146.5	0.00973675	-0.0245922	0.201383	2.94	0.0152084	0.000817506	0.0018093
1086	T46	T25	1	2	0.0206186	2378	0.449611	0.023399	148.833	0.000807103	-0.216074	0.200873	2.99	0.0133451	0.000131664	0.000132271
1087	T46	T32	1	7	0.0777778	2296	1.58688	0.0850108	147.833	0.00346687	-0.0995916	0.201092	2.97	0.0165723	0.000115658	0.000193206
1088	T46	T37	1	1	0.0106383	2214	0.225692	0.0119048	146.833	0.0018423	-0.227433	0.201272	2.95	0.015743	9.86784e-05	0.000180772
1089	T46	T40	1	19	0.223529	2583	4.52137	0.286739	151.5	0.00641319	-0.0413494	0.200395	3.04	0.0176847	0.000138894	0.000214744
1090	T46	T41	1	12	0.123711	2788	2.77745	0.160145	154	0.00105932	-0.0766332	0.199895	3.1	0.0185641	0.000125301	0.000123043
1091	T46	T58	1	8	0.0808081	2706	1.83151	0.101742	152.833	0	-0.105714	0.200089	3.07	0.0194252	0.000196823	0.000135142
1092	T46	T59	1	22	0.25	2829	5.2785	0.344049	154.5	0.00601422	-0.00418983	0.199799	3.1	0.0185169	0.000558701	0.00089887
1093	T46	T61	1	20	0.25641	2337	4.7811	0.308016	148.5	0.00827749	-0.0644486	0.200986	2.98	0.0163925	0.000190862	0.000437979
1094	T46	T63	1	9	0.109756	2050	2.05238	0.112253	144.833	0.00576271	-0.0958304	0.201691	2.91	0.0160265	2.14002e-05	0.000182951
1095	T46	T65	1	1	0.0107527	2173	0.225692	0.0119048	146.333	0.00216372	-0.237774	0.201369	2.94	0.0150041	9.59868e-05	0.000181958
1096	T46	T68	1	17	0.204819	2419	4.01133	0.247101	149.5	0.0066143	-0.0404645	0.200793	3	0.0182485	0.000124409	0.000204688
1097	T46	T69	1	17	0.191011	2665	4.01133	0.247101	152.5	0.00484262	-0.00581771	0.200201	3.06	0.0174267	0.000171433	0.000336688
1098	T46	T80	1	21	0.256098	2542	5.03805	0.328424	151	0.00758252	-0.0523624	0.20049	3.03	0.0177169	0.000207466	0.00039848
1099	T46	T81	1	7	0.0707071	2665	1.58688	0.0850108	152.333	0	-0.119735	0.200188	3.06	0.0187177	0.000198648	0.000138135
1100	T46	T82	1	13	0.139785	2665	3.03158	0.179573	152.5	0.00290557	-0.0478737	0.200197	3.06	0.0192555	0.000135164	0.000183017
1101	T46	T90	1	17	0.177083	2952	4.01133	0.247101	156	0.00181598	-0.0154717	0.1995	3.13	0.0191563	0.000184748	0.000188642
1102	T46	T101	1	6	0.0618557	2542	1.35735	0.0721903	150.833	0.000892061	-0.161246	0.200484	3.03	0.0193322	0.000152968	0.000136111
1103	T46	T14	1	0	0	1230	0	0	131.667	0.00677966	-0.365735	0.203643	2.71	0.00929273	5.76505e-06	7.39283e-05
1104	T46	T34	1	4	0.0493827	1804	0.904097	0.0479398	141.667	0.00544794	-0.219577	0.202273	2.85	0.0154277	2.2626e-05	0.000128116
1105	T46	T35	1	5	0.0515464	2501	1.15134	0.065296	149.833	0.000869187	-0.131417	0.200583	3.02	0.0177839	0.000116862	0.000130982
1106	T46	T39	1	0	0	1517	0	0	136.833	0.00564972	-0.305029	0.202954	2.78	0.0139824	9.6523e-06	9.1487e-05
1107	T46	T43	1	3	0.03125	2378	0.698084	0.0410456	148.333	0.00121065	-0.183586	0.200875	2.99	0.0171123	0.000114322	0.000118677
1108	T46	T50	1	3	0.0306122	2460	0.692868	0.0397925	149.333	0.000423729	-0.178366	0.200676	3.01	0.0179226	0.000124092	0.000116856
1109	T46	T51	1	1	0.0117647	1845	0.223919	0.0114943	141.5	0.00431433	-0.168747	0.202175	2.86	0.0171116	1.35536e-05	0.000111497
1110	T46	T64	1	1	0.0105263	2255	0.223919	0.0114943	146.5	0.00150659	-0.243541	0.201168	2.96	0.0157078	4.99982e-05	9.64567e-05
1111	T46	T75	1	4	0.0408163	2501	0.923776	0.0529504	149.833	0.000434594	-0.162229	0.200578	3.02	0.017905	0.000132735	0.000118834
1112	T46	T76	1	1	0.010989	2091	0.223919	0.0114943	144.5	0.00276721	-0.182567	0.201575	2.92	0.0172486	2.72573e-05	9.50736e-05
1113	T46	T84	1	0	0	1353	0	0	133.5	0.00632431	-0.282059	0.203347	2.74	0.0141227	1.39145e-05	8.54469e-05
1114	T46	T96	1	2	0.020202	2460	0.449611	0.023399	149.333	0	-0.181355	0.200675	3.01	0.0172464	0.000127981	0.000120779
1115	T47	T92	1	23	0.280488	1944	5.87419	0.461382	148.5	0.0117729	-0.0697025	0.200268	3.05	0.00763357	0	0
1116	T47	T95	1	33	0.402439	2754	8.38503	0.651808	155.5	0.0135566	-0.052624	0.199272	3.15	0.0167648	0.00291623	0.00458632
1117	T47	T4	1	34	0.350515	4050	8.14091	0.524242	165.333	0.00210526	-0.0164817	0.197713	3.31	0.014583	0.000968267	0.00121715
1118	T47	T6	1	37	0.393617	4050	8.81926	0.560041	165.333	0.00526316	0.0694637	0.197727	3.31	0.016647	0.000996862	0.00127555
1119	T47	T25	1	42	0.43299	4698	10.048	0.646553	169.333	0.00250627	0.0425003	0.196925	3.39	0.0173203	0.0016206	0.00133307
1120	T47	T37	1	39	0.40625	4374	9.3058	0.592837	167.333	0.00343249	0.0311404	0.197324	3.35	0.0189685	0.000913305	0.00136996
1121	T47	T65	1	38	0.395833	4293	9.081	0.581594	166.833	0.00335946	0.0208001	0.197421	3.34	0.0178473	0.000883983	0.0013721
1122	T47	T14	1	18	0.193548	2430	4.33382	0.283635	152.167	0.00451128	-0.107161	0.199695	3.11	0.0117611	8.56779e-05	0.000899618
1123	T47	T34	0	32	0.344086	3564	7.58175	0.473229	162.167	0.0056391	0.0389968	0.198325	3.25	0.0186757	0.000302601	0.00140297
1124	T47	T35	1	46	0.479167	4941	10.9764	0.700204	170.333	0.00404858	0.127157	0.196635	3.42	0.0240333	0.00180738	0.0016587
1125	T47	T39	1	25	0.268817	2997	5.98683	0.386208	157.333	0.00501253	-0.046455	0.199007	3.18	0.0173277	0.000147885	0.00114772
1126	T47	T43	1	42	0.43299	4698	10.0251	0.639891	168.833	0.00250627	0.0749882	0.196927	3.39	0.0223755	0.00178425	0.00151661
1127	T47	T50	0	44	0.453608	4860	10.5179	0.674701	169.833	0.00263158	0.0802079	0.196728	3.41	0.0230558	0.00188874	0.00145633
1128	T47	T51	1	34	0.369565	3645	8.06667	0.504354	162	0.00669856	0.0898269	0.198227	3.26	0.0194506	0.000186642	0.00125719
1129	T47	T64	1	39	0.402062	4455	9.3374	0.602082	167	0.00233918	0.0150329	0.19722	3.36	0.0199744	0.000724744	0.00114484
1130	T47	T75	0	45	0.463918	4941	10.7488	0.687858	170.333	0.00269906	0.0963453	0.19663	3.42	0.0238634	0.00203955	0.00149511
1131	T47	T76	1	38	0.404255	4131	9.06534	0.577275	165	0.00537057	0.0760067	0.197627	3.32	0.0199074	0.000364832	0.00104196
1132	T47	T84	1	21	0.225806	2673	5.05371	0.330295	154	0.00471328	-0.023485	0.199399	3.14	0.0158609	0.000169023	0.000849874
1133	T47	T96	1	44	0.453608	4860	10.5265	0.677175	169.833	0.00263158	0.0772191	0.196727	3.41	0.022275	0.00174377	0.00134746
1134	T56	T92	1	24	0.45283	1272	6.15777	0.490793	134.333	0.0128779	-0.193644	0.203041	2.77	0.0116697	0	0
1135	T56	T13	1	24	0.252632	3498	5.59132	0.329425	159.333	0.00250313	0.0809827	0.198922	3.19	0.0249056	0.000901939	0.000721551
1136	T56	T26	1	37	0.385417	4240	8.80417	0.557454	166.333	0.00319149	0.14457	0.197528	3.33	0.0260552	0.0019501	0.00134822
1137	T56	T28	0	24	0.272727	3127	5.59132	0.329425	155.833	0.00570835	0.0128635	0.199617	3.12	0.0188435	0.000884652	0.000645059
1138	T56	T48	1	33	0.340206	4081	7.78487	0.478357	164.833	0.00185014	0.136073	0.197827	3.3	0.0274261	0.00117811	0.000916309
1139	T56	T49	1	20	0.232558	2809	4.66809	0.276729	152.833	0.00588502	-0.0204577	0.200208	3.06	0.0248989	0.000497919	0.000406465
1140	T56	T55	1	24	0.247423	3604	5.58547	0.327884	160.333	0.00132979	0.0502031	0.19872	3.21	0.0255553	0.000702532	0.000371149
1141	T56	T60	1	23	0.264368	3021	5.36563	0.31752	154.833	0.00593765	0.0170904	0.199814	3.1	0.0251341	0.000715748	0.000556693
1142	T56	T62	0	24	0.252632	3498	5.59132	0.329425	159.333	0.00250313	0.0362581	0.198918	3.19	0.0280103	0.00119097	0.000691848
1143	T56	T73	1	31	0.316327	4028	7.28457	0.441631	164.333	0.000886525	0.105538	0.197925	3.36	0.027583	0.000693764	0.000317928
1144	T56	T77	1	29	0.295918	3922	6.79609	0.408298	163.333	0.000818331	0.0948163	0.198124	3.32	0.0291489	0.00197857	0.000794834
1145	T56	T91	1	21	0.225806	3233	4.89565	0.289074	156.833	0.00327332	0.0178452	0.199413	3.14	0.0258463	0.000542608	0.000384633
1146	T56	T4	1	7	0.0729167	2650	1.6326	0.0965413	151.167	0.0012766	-0.140423	0.200486	3.03	0.0126766	0.000199128	0.000196323
1147	T56	T5	1	15	0.163043	2862	3.43258	0.190062	153.167	0.00323774	0.0273018	0.200116	3.07	0.0131704	0.000224693	0.000205601
1148	T56	T6	1	10	0.107527	2650	2.31095	0.13234	151.167	0.00255319	-0.0544774	0.2005	3.03	0.0156539	0.000203609	0.000204339
1149	T56	T15	1	19	0.215909	2862	4.41616	0.258479	153.333	0.00508788	0.0679039	0.200117	3.07	0.0133427	0.000184588	0.00028243
1150	T56	T21	1	20	0.25641	2385	4.61805	0.263848	148.667	0.00812379	0.0696624	0.201017	2.98	0.0172131	6.97945e-05	0.000476645
1151	T56	T24	1	26	0.325	2809	6.19246	0.39443	152.833	0.00860118	0.110041	0.200209	3.06	0.0180348	0.00109346	0.00155415
1152	T56	T25	1	13	0.132653	3074	3.02141	0.17663	155.167	0.000506586	-0.0814408	0.199698	3.11	0.0177528	0.000351401	0.000226711
1153	T56	T32	1	17	0.184783	2968	3.91443	0.221575	154.167	0.00338491	0.0350413	0.199918	3.09	0.0211646	0.000211981	0.000227412
1154	T56	T37	1	12	0.126316	2862	2.79749	0.165136	153.167	0.00185014	-0.0928006	0.200097	3.07	0.0207078	0.000188252	0.000221473
1155	T56	T40	1	26	0.288889	3339	6.13685	0.378803	157.833	0.00517539	0.0932834	0.19922	3.16	0.0220137	0.000252362	0.000250572
1156	T56	T41	1	25	0.260417	3604	5.82772	0.343998	160.333	0.00199468	0.0579996	0.19872	3.22	0.0259317	0.000478293	0.000301626
1157	T56	T58	1	21	0.214286	3498	4.88178	0.285595	159.167	0.000625782	0.0289186	0.198914	3.19	0.0270965	0.000652237	0.000287601
1158	T56	T59	1	32	0.355556	3657	7.60267	0.479722	160.833	0.00617708	0.130443	0.198625	3.22	0.0234731	0.000859909	0.000888467
1159	T56	T61	1	24	0.27907	3021	5.69195	0.357603	154.833	0.00643246	0.0701842	0.199811	3.1	0.0202787	0.000427963	0.000630682
1160	T56	T63	1	21	0.256098	2650	4.86035	0.279977	151.167	0.00723404	0.0388025	0.200516	3.03	0.0227859	8.77219e-05	0.00048161
1161	T56	T65	1	11	0.115789	2809	2.56441	0.151437	152.667	0.00181077	-0.103141	0.200195	3.06	0.0199295	0.00018477	0.000224937
1162	T56	T68	1	23	0.258427	3127	5.39064	0.324672	155.833	0.00518941	0.0941683	0.199619	3.12	0.0224761	0.000217373	0.000229677
1163	T56	T69	1	28	0.311111	3445	6.57507	0.398158	158.833	0.00547112	0.128815	0.199027	3.18	0.021998	0.000352022	0.000443992
1164	T56	T80	1	27	0.306818	3286	6.41736	0.405995	157.333	0.00615901	0.0822704	0.199316	3.15	0.0218878	0.000469686	0.000579348
1165	T56	T81	1	20	0.204082	3445	4.63715	0.268864	158.667	0.000607903	0.0148977	0.199014	3.18	0.025576	0.000630995	0.000281784
1166	T56	T82	1	23	0.242105	3445	5.35914	0.316137	158.833	0.00243161	0.0867592	0.199022	3.18	0.0248085	0.000253059	0.000220052
1167	T56	T90	1	29	0.302083	3816	6.8193	0.414824	162.333	0.00227964	0.119161	0.198325	3.25	0.0259708	0.00043183	0.000283167
1168	T56	T101	1	17	0.173469	3286	3.92914	0.225421	157.167	0.00055991	-0.0266134	0.199309	3.15	0.026239	0.00044159	0.000252337
1169	T56	T14	1	4	0.0506329	1590	0.95535	0.0608297	138	0.00607903	-0.231102	0.202468	2.83	0.0121901	2.19409e-05	0.00018069
1170	T56	T34	1	14	0.168675	2332	3.24833	0.188825	148	0.00607903	-0.0849443	0.201099	2.97	0.0217752	8.97782e-05	0.000326466
1171	T56	T35	1	18	0.1875	3233	4.20161	0.249149	156.167	0.00163666	0.00321561	0.199408	3.14	0.0250227	0.000473508	0.000340828
1172	T56	T39	1	8	0.097561	1961	1.88724	0.115693	143.167	0.0057413	-0.170396	0.20178	2.9	0.0196566	3.67052e-05	0.000223423
1173	T56	T43	1	16	0.168421	3074	3.74835	0.224899	154.667	0.00202634	-0.0489529	0.1997	3.11	0.0240735	0.000448432	0.000298955
1174	T56	T50	1	16	0.164948	3180	3.74314	0.223645	155.667	0.00106383	-0.0437332	0.199501	3.13	0.0251223	0.000468308	0.00028321
1175	T56	T51	1	11	0.126437	2385	2.55147	0.148059	147.833	0.00464217	-0.0341142	0.201	2.98	0.0242867	4.252e-05	0.000224634
1176	T56	T64	1	11	0.113402	2915	2.56264	0.151027	152.833	0.000945626	-0.108908	0.199993	3.08	0.021443	0.000177212	0.000219554
1177	T56	T75	1	17	0.175258	3233	3.97405	0.236803	156.167	0.00109111	-0.0275957	0.199403	3.14	0.0249902	0.000508089	0.000292125
1178	T56	T76	1	12	0.130435	2703	2.79571	0.164725	150.833	0.00303951	-0.0479343	0.2004	3.04	0.0243464	8.07725e-05	0.00018093
1179	T56	T84	1	0	0	1749	0	0	139.833	0.00412829	-0.147426	0.202172	2.86	0.0181932	3.61624e-05	0.000142612
1180	T56	T96	1	15	0.153061	3180	3.49988	0.207252	155.667	0.000531915	-0.0467219	0.1995	3.13	0.0235568	0.000414816	0.000251404
1181	T57	T9	1	31	0.326316	3393	7.60911	0.532742	162	0.00504414	-0.00130307	0.198196	3.26	0.0148804	0.00274545	0.00246763
1182	T57	T12	1	34	0.357895	3654	8.33085	0.579758	163.5	0.00530504	0.0380915	0.197899	3.29	0.0136231	0.0023399	0.00241177
1183	T57	T17	1	28	0.297872	3045	6.92495	0.495334	159.167	0.00591716	-0.0260492	0.198591	3.22	0.0208385	0.000952508	0.00252331
1184	T57	T33	1	31	0.326316	3393	7.60212	0.531079	162.5	0.00504414	-0.00584595	0.198197	3.26	0.0202285	0.00281048	0.00243199
1185	T57	T46	1	33	0.347368	3567	8.07629	0.56063	163.5	0.00521512	0.0209527	0.198	3.28	0.0228846	0.00358269	0.00248159
1186	T57	T67	1	28	0.297872	3045	6.92495	0.495334	159.167	0.00591716	-0.0260492	0.198591	3.22	0.024359	0.00251023	0.00242977
1187	T57	T72	1	33	0.347368	3567	8.07629	0.56063	163.5	0.00521512	0.0209527	0.198	3.28	0.0219228	0.00338053	0.0025084
1188	T57	T92	1	18	0.193548	2088	4.52216	0.33751	151.5	0.00607287	-0.0893464	0.199679	3.11	0.00736022	0	0
1189	T57	T95	1	26	0.273684	2958	6.47047	0.470793	158.5	0.004662	-0.0722678	0.198683	3.21	0.0158678	0.00171912	0.00228712
1190	T57	T4	1	47	0.522222	4350	11.3975	0.764971	168.333	0.0138462	-0.0361256	0.197124	3.37	0.0178636	0.00193873	0.0020616
1191	T57	T14	1	28	0.314607	2610	6.81774	0.462534	155.167	0.010989	-0.126805	0.199106	3.17	0.0137502	0.000240691	0.00213791
1192	T57	T39	1	35	0.393258	3219	8.47074	0.565106	160.333	0.01221	-0.0660988	0.198418	3.24	0.0193955	0.000404789	0.00265753
1193	T57	T84	1	32	0.363636	2871	7.80276	0.531903	157	0.0126292	-0.0431288	0.19881	3.2	0.017385	0.000389503	0.00165676
1194	T67	T8	1	25	0.347222	2170	6.17552	0.440734	146.667	0.0109312	-0.0169301	0.201087	2.97	0.0173698	0.00232273	0.00322085
1195	T67	T19	1	27	0.350649	2415	6.67582	0.477459	150.167	0.0109181	0.0210163	0.200389	3.04	0.0230663	0.00316481	0.00335858
1196	T67	T23	1	33	0.39759	2835	8.27698	0.619206	156.167	0.0129555	0.00986411	0.199183	3.16	0.0260026	0.00456371	0.00405663
1197	T67	T30	1	23	0.258427	2695	5.63745	0.392295	154.167	0.00668896	-0.0666133	0.19959	3.12	0.0229445	0.000778961	0.000598611
1198	T67	T44	1	27	0.391304	2135	6.71409	0.489514	146.167	0.0118343	-0.0387177	0.201182	2.96	0.0223184	0.00300255	0.0037927
1199	T67	T57	1	28	0.297872	3045	6.92495	0.495334	159.167	0.00591716	-0.0260492	0.198591	3.22	0.024359	0.00242977	0.00251023
1200	T67	T74	0	33	0.383721	2940	8.27698	0.619206	157.667	0.0125	-0.00786164	0.198885	3.19	0.0263947	0.00447716	0.00396839
1201	T67	T88	1	32	0.405063	2660	8.00402	0.593565	153.667	0.0128205	0.0215212	0.199685	3.11	0.0242204	0.004074	0.00392311
1202	T67	T92	1	24	0.685714	840	6.15777	0.490793	123.667	0.0129555	-0.375278	0.204807	2.59	0.0107756	0	0
1203	T67	T100	0	31	0.340659	3045	7.73648	0.569756	159.167	0.00946746	-0.0284504	0.198588	3.22	0.0250549	0.00435319	0.00337859
1204	T67	T13	1	6	0.0631579	2310	1.38971	0.0802757	148.667	0.00180995	-0.100652	0.200688	3.01	0.0190954	0.000201347	0.000179486
1205	T67	T26	1	19	0.197917	2800	4.60257	0.308305	155.667	0.00230769	-0.0370645	0.199294	3.15	0.0203333	0.000620073	0.000477686
1206	T67	T28	1	6	0.0681818	2065	1.38971	0.0802757	145.167	0.00412758	-0.168771	0.201383	2.94	0.0142098	0.00019786	0.000160761
1207	T67	T29	1	23	0.247312	2835	5.61277	0.384618	156.167	0.0048583	-0.00382308	0.199196	3.16	0.0225153	0.0011546	0.00130995
1208	T67	T48	1	15	0.154639	2695	3.58326	0.229208	154.167	0.00133779	-0.0455612	0.199593	3.12	0.0214837	0.000358088	0.000310343
1209	T67	T49	1	3	0.0352941	1855	0.694042	0.0399254	142.167	0.00458265	-0.202092	0.201974	2.88	0.0188955	0.00011676	0.000106208
1210	T67	T52	1	12	0.141176	2170	2.86847	0.18432	146.667	0.00566802	-0.0885839	0.20109	2.97	0.0205788	0.000338824	0.000326275
1211	T67	T53	1	11	0.130952	2100	2.6271	0.168447	145.667	0.00576923	-0.141336	0.201284	2.95	0.0199949	0.0003583	0.000276707
1212	T67	T54	1	11	0.117021	2450	2.6271	0.168447	150.667	0.0025641	-0.0921205	0.200289	3.05	0.0214695	0.000337901	0.000250416
1213	T67	T55	1	6	0.0618557	2380	1.38386	0.0787352	149.667	0.000961538	-0.131432	0.200485	3.03	0.0194377	0.000173614	0.000102203
1214	T67	T60	1	5	0.0574713	1995	1.16402	0.0683709	144.167	0.00429338	-0.164544	0.20158	2.92	0.0191838	0.000161786	0.000140214
1215	T67	T62	1	6	0.0631579	2310	1.38971	0.0802757	148.667	0.00180995	-0.145377	0.200684	3.01	0.0210571	0.000269083	0.000174178
1216	T67	T66	1	17	0.186813	2555	4.1182	0.276252	152.167	0.0045584	-0.020535	0.199994	3.08	0.0221857	0.000333471	0.000693619
1217	T67	T71	1	14	0.148936	2555	3.35498	0.217107	152.167	0.002849	-0.0425002	0.199993	3.08	0.0219765	0.000486148	0.000369947
1218	T67	T73	1	13	0.132653	2660	3.08296	0.192482	153.667	0.000641026	-0.0760972	0.19969	3.18	0.0217861	0.000264026	0.000134822
1219	T67	T77	1	11	0.112245	2590	2.59449	0.159149	152.667	0.000591716	-0.0868184	0.199889	3.14	0.0222181	0.000541791	0.000242524
1220	T67	T79	1	11	0.123596	2275	2.6271	0.168447	148.167	0.0043956	-0.138263	0.200785	3	0.0178543	0.000344026	0.000240664
1221	T67	T87	1	22	0.229167	2905	5.35582	0.36421	157.167	0.00271493	-0.0318702	0.198994	3.18	0.0219814	0.000871703	0.000661731
1222	T67	T91	1	3	0.0322581	2135	0.694042	0.0399254	146.167	0.00236686	-0.163789	0.201179	2.96	0.0196594	0.000128888	0.000101806
1223	T67	T94	1	11	0.11828	2415	2.6271	0.168447	150.167	0.00297767	-0.118595	0.200387	3.04	0.0207807	0.000312924	0.00021696
1224	T67	T4	1	1	0.0119048	1750	0.225692	0.0119048	140.5	0.00461538	-0.322058	0.202252	2.85	0.0114312	9.02127e-05	9.91069e-05
1225	T67	T5	1	4	0.0470588	1890	0.909709	0.0492661	142.5	0.00468227	-0.154333	0.201881	2.89	0.0118641	0.000125751	0.000128217
1226	T67	T6	1	1	0.0119048	1750	0.225692	0.0119048	140.5	0.00461538	-0.236112	0.202266	2.85	0.0138453	9.21164e-05	0.000103012
1227	T67	T15	1	9	0.1125	1890	2.12351	0.13067	142.667	0.00635452	-0.113731	0.201883	2.89	0.0116242	0.000114878	0.000195857
1228	T67	T21	1	5	0.0666667	1575	1.1443	0.0633506	138	0.00671329	-0.111972	0.202783	2.8	0.0131724	1.67304e-05	0.000127314
1229	T67	T24	1	18	0.257143	1855	4.37042	0.295147	142.167	0.00949264	-0.071594	0.201974	2.88	0.0163703	0.000850455	0.00134691
1230	T67	T25	1	1	0.0108696	2030	0.225692	0.0119048	144.5	0.0025641	-0.263075	0.201464	2.93	0.0144184	0.000132913	9.55504e-05
1231	T67	T32	1	4	0.045977	1960	0.909709	0.0492661	143.5	0.0041958	-0.146593	0.201683	2.91	0.0177582	0.000122158	0.000146028
1232	T67	T37	1	1	0.0113636	1890	0.225692	0.0119048	142.5	0.00367893	-0.274435	0.201863	2.89	0.0169199	0.000103524	0.000135712
1233	T67	T40	1	15	0.180723	2205	3.61329	0.237837	147.167	0.00665281	-0.0883513	0.200986	2.98	0.0190508	0.000147457	0.000163144
1234	T67	T41	1	7	0.0729167	2380	1.62612	0.0948486	149.667	0.00144231	-0.123635	0.200486	3.04	0.0200244	0.000122672	8.6202e-05
1235	T67	T58	1	3	0.0306122	2310	0.680178	0.0364456	148.5	0.000452489	-0.152716	0.20068	3.01	0.0209836	0.000195225	9.59214e-05
1236	T67	T59	1	18	0.209302	2415	4.37042	0.295147	150.167	0.00645161	-0.0511917	0.20039	3.04	0.0198794	0.000585186	0.00067372
1237	T67	T61	1	16	0.210526	1995	3.87302	0.259113	144.167	0.00822898	-0.11145	0.201577	2.92	0.0176793	0.000194649	0.000319634
1238	T67	T63	1	5	0.0625	1750	1.1443	0.0633506	140.5	0.00584615	-0.142832	0.202282	2.85	0.0174134	2.08169e-05	0.000127351
1239	T67	T65	1	1	0.0114943	1855	0.225692	0.0119048	142	0.00392799	-0.284776	0.20196	2.88	0.0162151	0.000100674	0.000136567
1240	T67	T68	1	13	0.160494	2065	3.10325	0.198198	145.167	0.00675422	-0.0874664	0.201385	2.94	0.0196576	0.000132274	0.000155733
1241	T67	T69	1	13	0.149425	2275	3.10325	0.198198	148.167	0.00527473	-0.0528196	0.200792	3	0.0186932	0.000176093	0.000247482
1242	T67	T80	1	17	0.2125	2170	4.12997	0.279522	146.667	0.00769231	-0.0993643	0.201082	2.97	0.0191149	0.000211477	0.000290665
1243	T67	T81	1	4	0.0416667	2275	0.909709	0.0492661	148	0.00131868	-0.166737	0.20078	3	0.0202825	0.000197759	9.84062e-05
1244	T67	T82	1	9	0.0989011	2275	2.12351	0.13067	148.167	0.00351648	-0.0948756	0.200788	3	0.0209201	0.000142744	0.000138311
1245	T67	T90	1	13	0.138298	2520	3.10325	0.198198	151.667	0.00274725	-0.0624736	0.200091	3.07	0.0207748	0.000191991	0.000140284
1246	T67	T101	1	3	0.0319149	2170	0.680178	0.0364456	146.5	0.00202429	-0.208248	0.201075	2.97	0.0211331	0.000153577	9.7788e-05
1247	T67	T14	1	0	0	1050	0	0	127.333	0.00747253	-0.412737	0.204234	2.65	0.0100683	5.65178e-06	5.18634e-05
1248	T67	T34	1	1	0.0128205	1540	0.226926	0.0121951	137.333	0.00576923	-0.266579	0.202864	2.79	0.0168082	2.20958e-05	8.95311e-05
1249	T67	T35	1	0	0	2135	0	0	145.5	0.00118343	-0.178419	0.201174	2.96	0.0191915	0.000113522	9.10507e-05
1250	T67	T39	1	0	0	1295	0	0	132.5	0.00659341	-0.352031	0.203546	2.72	0.0154978	9.44676e-06	6.40737e-05
1251	T67	T43	1	0	0	2030	0	0	144	0.0021978	-0.230588	0.201466	2.93	0.0186255	0.000111513	8.2838e-05
1252	T67	T50	1	0	0	2100	0	0	145	0.00153846	-0.225368	0.201267	2.95	0.0196384	0.000121656	8.19798e-05
1253	T67	T51	1	0	0	1575	0	0	137.167	0.00531469	-0.215749	0.202766	2.8	0.019867	1.3504e-05	7.94955e-05
1254	T67	T64	1	0	0	1925	0	0	142.167	0.00307692	-0.290543	0.201759	2.9	0.0170539	4.95113e-05	6.83519e-05
1255	T67	T75	1	0	0	2135	0	0	145.5	0.00118343	-0.20923	0.201169	2.96	0.0193546	0.000129867	8.32e-05
1256	T67	T76	1	0	0	1785	0	0	140.167	0.00408163	-0.229569	0.202166	2.86	0.019702	2.73461e-05	6.82559e-05
1257	T67	T84	1	0	0	1155	0	0	129.167	0.00711825	-0.329061	0.203938	2.68	0.015772	1.41941e-05	6.23741e-05
1258	T67	T96	1	0	0	2100	0	0	145	0.00153846	-0.228357	0.201266	2.95	0.018669	0.000127557	8.61427e-05
1259	T70	T13	1	33	0.34375	4158	7.73231	0.464588	164.5	0.00238474	0.142897	0.197931	3.32	0.0229441	0.000583745	0.00107909
1260	T70	T28	1	26	0.270833	3717	6.02846	0.349348	161	0.00197759	0.0747776	0.198626	3.25	0.0169945	0.000570004	0.000960397
1261	T70	T49	1	22	0.234043	3339	5.10522	0.296652	158	0.00287522	0.0414563	0.199217	3.19	0.0224334	0.000322728	0.000608762
1262	T70	T53	0	31	0.336957	3780	7.26584	0.437519	161.5	0.00472973	0.102212	0.198527	3.26	0.0241038	0.00102205	0.0016368
1263	T70	T54	1	36	0.371134	4410	8.47049	0.516348	166.5	0.0018018	0.151428	0.197532	3.36	0.0260966	0.000990053	0.00152153
1264	T70	T55	1	32	0.323232	4284	7.47458	0.44418	165.5	0	0.112117	0.197729	3.34	0.0233932	0.000472644	0.000576983
1265	T70	T60	1	25	0.263158	3591	5.80276	0.337443	160	0.00251414	0.0790045	0.198823	3.23	0.0226069	0.000459674	0.000826136
1266	T70	T62	1	30	0.30303	4158	6.9908	0.412048	164.5	0	0.0981722	0.197927	3.32	0.0253961	0.00077729	0.00104337
1267	T70	T79	1	32	0.333333	4095	7.5054	0.452904	164	0.0023166	0.105285	0.198028	3.31	0.021793	0.00100859	0.00146313
1268	T70	T91	1	26	0.265306	3843	6.04988	0.354748	162	0.000693001	0.0797593	0.198422	3.27	0.0232781	0.000352664	0.000577654
1269	T70	T94	1	34	0.346939	4347	7.98294	0.48327	166	0.00087184	0.124954	0.19763	3.35	0.0249581	0.000913049	0.00131276
1270	T70	T4	1	17	0.177083	3150	4.00897	0.245991	156.333	0.00162162	-0.0785087	0.199496	3.16	0.0129164	0.000226245	0.000515425
1271	T70	T5	1	26	0.285714	3402	6.05736	0.357277	158.333	0.00470035	0.0892159	0.199125	3.2	0.0134974	0.000274106	0.000579565
1272	T70	T6	1	20	0.215054	3150	4.69617	0.284171	156.333	0.00324324	0.00743671	0.199509	3.16	0.0154209	0.000230576	0.000534704
1273	T70	T15	0	30	0.344828	3402	7.04095	0.425694	158.5	0.00705053	0.129818	0.199126	3.2	0.0133803	0.000244048	0.000862836
1274	T70	T21	1	22	0.255814	2835	5.05519	0.283772	153.833	0.00638821	0.131576	0.200026	3.11	0.0157346	4.80413e-05	0.000758116
1275	T70	T25	1	22	0.222222	3654	5.16239	0.311794	160.333	0	-0.0195267	0.198707	3.24	0.0167269	0.000339391	0.000505959
1276	T70	T32	1	27	0.293478	3528	6.29966	0.373406	159.333	0.00429975	0.0969553	0.198927	3.22	0.0203741	0.000264416	0.000655467
1277	T70	T37	1	21	0.21875	3402	4.93847	0.3003	158.333	0.00176263	-0.0308866	0.199106	3.2	0.0194945	0.000232898	0.00063313
1278	T70	T58	1	30	0.30303	4158	7.02277	0.420758	164.333	0	0.0908326	0.197924	3.32	0.0248557	0.000506393	0.000515963
1279	T70	T63	1	23	0.255556	3150	5.29749	0.299901	156.333	0.00486486	0.100717	0.199525	3.16	0.0205352	5.90531e-05	0.000749164
1280	T70	T65	1	20	0.208333	3339	4.7054	0.286601	157.833	0.00172513	-0.0412269	0.199204	3.19	0.0185772	0.000227175	0.000639054
1281	T70	T81	1	29	0.292929	4095	6.77814	0.404028	163.833	0	0.0768118	0.198023	3.31	0.0236989	0.000511741	0.000528065
1282	T70	T82	0	33	0.347368	4095	7.74436	0.467968	164	0.0030888	0.148673	0.198031	3.31	0.0237623	0.000305742	0.000614333
1283	T70	T101	1	26	0.262626	3906	6.07013	0.360585	162.333	0	0.0353006	0.198319	3.28	0.0243604	0.000393769	0.000519935
1284	T70	T14	1	3	0.0333333	1890	0.700241	0.0413773	143.167	0.0034749	-0.169188	0.201478	2.96	0.0114508	1.54451e-05	0.000293912
1285	T70	T34	1	16	0.175824	2772	3.68547	0.208749	153.167	0.003861	-0.0230302	0.200108	3.1	0.0195184	6.20419e-05	0.000521313
1286	T70	T35	1	26	0.265306	3843	6.09072	0.365445	161.333	0.000693001	0.0651297	0.198417	3.27	0.0228032	0.000307149	0.000510861
1287	T70	T39	1	9	0.0989011	2331	2.09055	0.121727	148.333	0.003432	-0.108482	0.200789	3.03	0.0177243	2.56581e-05	0.000360886
1288	T70	T43	1	23	0.234694	3654	5.39013	0.323651	159.833	0.000643501	0.0129612	0.198709	3.24	0.0218069	0.000294628	0.000453867
1289	T70	T50	1	24	0.242424	3780	5.63225	0.339941	160.833	0	0.0181809	0.19851	3.26	0.0227816	0.00031595	0.000441512
1290	T70	T51	1	20	0.227273	2835	4.68483	0.281021	153	0.00540541	0.0277999	0.200009	3.11	0.0215766	3.25742e-05	0.000397651
1291	T70	T64	1	19	0.191919	3465	4.45175	0.267323	158	0	-0.0469941	0.199003	3.21	0.0197514	0.000128163	0.000366908
1292	T70	T75	1	25	0.252525	3843	5.86316	0.353099	161.333	0	0.0343183	0.198413	3.27	0.0228425	0.000338647	0.000449907
1293	T70	T76	1	21	0.225806	3213	4.9367	0.299889	156	0.00330943	0.0139797	0.19941	3.17	0.0217018	6.60684e-05	0.00034197
1294	T70	T84	1	12	0.142857	2079	2.86813	0.183494	145	0.00605083	-0.085512	0.201182	2.99	0.0170627	3.29017e-05	0.000299823
1295	T70	T96	1	24	0.242424	3780	5.64087	0.342416	160.833	0	0.0151921	0.19851	3.26	0.0217614	0.000330821	0.000463293
1296	T72	T8	1	30	0.410959	2542	7.32686	0.50603	151	0.0115968	0.0300718	0.200496	3.03	0.0154106	0.00243311	0.00440122
1297	T72	T19	1	32	0.410256	2829	7.82716	0.542755	154.5	0.0114817	0.0680182	0.199798	3.1	0.0205595	0.00330799	0.00457942
1298	T72	T30	1	28	0.311111	3157	6.78878	0.457591	158.5	0.00663228	-0.0196115	0.198998	3.18	0.0202427	0.000832505	0.000834555
1299	T72	T57	1	33	0.347368	3567	8.07629	0.56063	163.5	0.00521512	0.0209527	0.198	3.28	0.0219228	0.0025084	0.00338053
1300	T72	T13	1	11	0.114583	2706	2.54105	0.145572	153	0.00149551	-0.0536502	0.200097	3.07	0.0169799	0.000209221	0.000243294
1301	T72	T26	1	24	0.247423	3280	5.7539	0.373601	160	0.00169492	0.00993735	0.198703	3.21	0.0182014	0.00064121	0.000644376
1302	T72	T28	1	11	0.123596	2419	2.54105	0.145572	149.5	0.00413394	-0.121769	0.200792	3	0.0125047	0.000205639	0.000217956
1303	T72	T29	1	28	0.297872	3321	6.7641	0.449914	160.5	0.0044603	0.0431788	0.198605	3.22	0.0205341	0.00115471	0.00170897
1304	T72	T48	1	20	0.204082	3157	4.7346	0.294504	158.5	0.00073692	0.00144066	0.199002	3.18	0.0187337	0.000367089	0.000415015
1305	T72	T49	1	8	0.0930233	2173	1.84538	0.105221	146.5	0.00468806	-0.155091	0.201382	2.94	0.0166236	0.00012116	0.000143768
1306	T72	T52	1	17	0.197674	2542	4.0198	0.249616	151	0.00579839	-0.0415821	0.200498	3.03	0.0181732	0.000356387	0.000447684
1307	T72	T53	1	16	0.188235	2460	3.77844	0.233743	150	0.0059322	-0.0943346	0.200692	3.01	0.0176442	0.00037638	0.000379175
1308	T72	T54	1	16	0.168421	2870	3.77844	0.233743	155	0.00225989	-0.0451186	0.199697	3.11	0.0190555	0.000351025	0.000339352
1309	T72	T55	1	11	0.112245	2788	2.53519	0.144031	154	0.000529661	-0.0844297	0.199894	3.09	0.0172732	0.000179363	0.000137737
1310	T72	T60	1	10	0.113636	2337	2.31536	0.133667	148.5	0.00433583	-0.117542	0.200989	2.98	0.0167022	0.000168174	0.00019013
1311	T72	T62	1	11	0.114583	2706	2.54105	0.145572	153	0.00149551	-0.0983747	0.200092	3.07	0.0186834	0.000279391	0.000235917
1312	T72	T66	1	22	0.23913	2993	5.26953	0.341548	156.5	0.00439422	0.0264668	0.199403	3.14	0.0186808	0.000352652	0.000956861
1313	T72	T71	1	19	0.2	2993	4.50632	0.282403	156.5	0.00251099	0.00450164	0.199402	3.14	0.0194729	0.000512488	0.000508738
1314	T72	T73	1	18	0.181818	3116	4.2343	0.257778	158	0	-0.0290953	0.199099	3.24	0.0190933	0.000261273	0.000174039
1315	T72	T77	1	16	0.161616	3034	3.74582	0.224445	157	0	-0.0398165	0.199298	3.2	0.0197219	0.000549523	0.000320884
1316	T72	T79	1	16	0.177778	2665	3.77844	0.233743	152.5	0.00435835	-0.0912616	0.200193	3.06	0.0158573	0.000357362	0.000326113
1317	T72	T87	1	27	0.278351	3403	6.50715	0.429506	161.5	0.00199402	0.0151317	0.198403	3.24	0.0194924	0.000905307	0.000896496
1318	T72	T91	1	8	0.0851064	2501	1.84538	0.105221	150.5	0.00217297	-0.116788	0.200588	3.02	0.0172406	0.000133693	0.000137754
1319	T72	T94	1	16	0.170213	2829	3.77844	0.233743	154.5	0.00273373	-0.0715929	0.199796	3.1	0.0183015	0.000325018	0.000293961
1320	T72	T4	1	1	0.0111111	2050	0.225692	0.0119048	144.833	0.00305085	-0.275056	0.201661	2.91	0.0102012	8.98635e-05	0.000128783
1321	T72	T5	1	7	0.0795455	2214	1.58688	0.0850108	146.833	0.00405306	-0.107331	0.20129	2.95	0.0107127	0.000122042	0.000162323
1322	T72	T6	1	1	0.0111111	2050	0.225692	0.0119048	144.833	0.00305085	-0.18911	0.201674	2.91	0.0120319	9.18106e-05	0.000133932
1323	T72	T15	1	12	0.144578	2214	2.80068	0.166415	147	0.00589536	-0.0667289	0.201292	2.95	0.0106479	0.000110523	0.000245808
1324	T72	T21	1	9	0.116883	1845	2.05238	0.112253	142.333	0.00677966	-0.0649704	0.202192	2.86	0.0116625	1.73108e-05	0.000171842
1325	T72	T24	1	22	0.305556	2173	5.2785	0.344049	146.5	0.00973675	-0.0245922	0.201383	2.94	0.0148172	0.000838792	0.00173293
1326	T72	T25	1	2	0.0206186	2378	0.449611	0.023399	148.833	0.000807103	-0.216074	0.200873	2.99	0.0127997	0.000133707	0.000125389
1327	T72	T32	1	7	0.0777778	2296	1.58688	0.0850108	147.833	0.00346687	-0.0995916	0.201092	2.97	0.0160035	0.000118323	0.000184511
1328	T72	T37	1	1	0.0106383	2214	0.225692	0.0119048	146.833	0.0018423	-0.227433	0.201272	2.95	0.0151686	0.000100863	0.000172484
1329	T72	T40	1	19	0.223529	2583	4.52137	0.286739	151.5	0.00641319	-0.0413494	0.200395	3.04	0.0171287	0.000142186	0.000205211
1330	T72	T41	1	12	0.123711	2788	2.77745	0.160145	154	0.00105932	-0.0766332	0.199895	3.1	0.0177767	0.000126379	0.000115848
1331	T72	T58	1	8	0.0808081	2706	1.83151	0.101742	152.833	0	-0.105714	0.200089	3.07	0.0185853	0.000199091	0.000127606
1332	T72	T59	1	22	0.25	2829	5.2785	0.344049	154.5	0.00601422	-0.00418983	0.199799	3.1	0.0179684	0.000574346	0.000862579
1333	T72	T61	1	20	0.25641	2337	4.7811	0.308016	148.5	0.00827749	-0.0644486	0.200986	2.98	0.015907	0.000193805	0.000415151
1334	T72	T63	1	9	0.109756	2050	2.05238	0.112253	144.833	0.00576271	-0.0958304	0.201691	2.91	0.0153325	2.15673e-05	0.000172115
1335	T72	T65	1	1	0.0107527	2173	0.225692	0.0119048	146.333	0.00216372	-0.237774	0.201369	2.94	0.0144485	9.81041e-05	0.000173602
1336	T72	T68	1	17	0.204819	2419	4.01133	0.247101	149.5	0.0066143	-0.0404645	0.200793	3	0.0176811	0.000127395	0.00019566
1337	T72	T69	1	17	0.191011	2665	4.01133	0.247101	152.5	0.00484262	-0.00581771	0.200201	3.06	0.016863	0.00017432	0.000319586
1338	T72	T80	1	21	0.256098	2542	5.03805	0.328424	151	0.00758252	-0.0523624	0.20049	3.03	0.0171815	0.000210654	0.000377693
1339	T72	T81	1	7	0.0707071	2665	1.58688	0.0850108	152.333	0	-0.119735	0.200188	3.06	0.0179495	0.000201105	0.000130542
1340	T72	T82	1	13	0.139785	2665	3.03158	0.179573	152.5	0.00290557	-0.0478737	0.200197	3.06	0.0185595	0.000138243	0.000174735
1341	T72	T90	1	17	0.177083	2952	4.01133	0.247101	156	0.00181598	-0.0154717	0.1995	3.13	0.0184344	0.000188362	0.000179539
1342	T72	T101	1	6	0.0618557	2542	1.35735	0.0721903	150.833	0.000892061	-0.161246	0.200484	3.03	0.0185252	0.000155152	0.000128871
1343	T72	T14	1	0	0	1230	0	0	131.667	0.00677966	-0.365735	0.203643	2.71	0.00885588	5.81758e-06	6.96399e-05
1344	T72	T34	1	4	0.0493827	1804	0.904097	0.0479398	141.667	0.00544794	-0.219577	0.202273	2.85	0.0147503	2.28189e-05	0.000120614
1345	T72	T35	1	5	0.0515464	2501	1.15134	0.065296	149.833	0.000869187	-0.131417	0.200583	3.02	0.0169957	0.000117683	0.000123129
1346	T72	T39	1	0	0	1517	0	0	136.833	0.00564972	-0.305029	0.202954	2.78	0.0133143	9.736e-06	8.61424e-05
1347	T72	T43	1	3	0.03125	2378	0.698084	0.0410456	148.333	0.00121065	-0.183586	0.200875	2.99	0.0163605	0.000115199	0.000111633
1348	T72	T50	1	3	0.0306122	2460	0.692868	0.0397925	149.333	0.000423729	-0.178366	0.200676	3.01	0.017136	0.000125177	0.000110037
1349	T72	T51	1	1	0.0117647	1845	0.223919	0.0114943	141.5	0.00431433	-0.168747	0.202175	2.86	0.0163419	1.37171e-05	0.000105337
1350	T72	T64	1	1	0.0105263	2255	0.223919	0.0114943	146.5	0.00150659	-0.243541	0.201168	2.96	0.0150388	5.05415e-05	9.10194e-05
1351	T72	T75	1	4	0.0408163	2501	0.923776	0.0529504	149.833	0.000434594	-0.162229	0.200578	3.02	0.0171187	0.000133841	0.000111854
1352	T72	T76	1	1	0.010989	2091	0.223919	0.0114943	144.5	0.00276721	-0.182567	0.201575	2.92	0.0164893	2.7624e-05	8.99437e-05
1353	T72	T84	1	0	0	1353	0	0	133.5	0.00632431	-0.282059	0.203347	2.74	0.0135106	1.41493e-05	8.11091e-05
1354	T72	T96	1	2	0.020202	2460	0.449611	0.023399	149.333	0	-0.181355	0.200675	3.01	0.0165157	0.00012959	0.000114163
1355	T74	T17	0	33	0.383721	2940	8.27698	0.619206	157.667	0.0125	-0.00786164	0.198885	3.19	0.0224778	0.00154663	0.00477555
1356	T74	T67	0	33	0.383721	2940	8.27698	0.619206	157.667	0.0125	-0.00786164	0.198885	3.19	0.0263947	0.00396839	0.00447716
1357	T74	T92	1	23	0.270588	2016	5.87419	0.461382	150	0.0115132	-0.0711588	0.199974	3.08	0.00793177	0	0
1358	T74	T95	1	31	0.356322	2856	7.8225	0.594665	157	0.0113636	-0.0540802	0.198977	3.18	0.0172319	0.0027047	0.00419407
1359	T74	T4	1	39	0.410526	4200	9.38016	0.61309	166.833	0.005	-0.017938	0.197419	3.34	0.0161678	0.0011412	0.00141444
1360	T74	T6	1	41	0.44086	4200	9.79425	0.626161	166.833	0.0075	0.0680074	0.197432	3.34	0.0184205	0.00117068	0.00147699
1361	T74	T25	0	47	0.494737	4872	11.2873	0.735401	170.833	0.00595238	0.041044	0.19663	3.42	0.019317	0.00193412	0.00156869
1362	T74	T37	0	44	0.468085	4536	10.545	0.681684	168.833	0.00679348	0.0296842	0.197029	3.38	0.020944	0.00106796	0.0015795
1363	T74	T65	1	43	0.457447	4452	10.3203	0.670442	168.333	0.00664894	0.0193439	0.197127	3.37	0.0196588	0.00103679	0.00158674
1364	T74	T14	1	23	0.252747	2520	5.57307	0.372483	153.667	0.00714286	-0.108617	0.1994	3.14	0.0129373	0.0001096	0.00113468
1365	T74	T39	1	30	0.32967	3108	7.22608	0.475055	158.833	0.00793651	-0.0479112	0.198712	3.21	0.0189868	0.000186706	0.00142871
1366	T74	T43	1	47	0.494737	4872	11.2643	0.728739	170.333	0.00595238	0.0735319	0.196632	3.42	0.0250123	0.00215067	0.00180246
1367	T74	T51	1	38	0.417582	3780	9.04166	0.570474	163.5	0.00909091	0.0883706	0.197932	3.29	0.021106	0.000221274	0.00146959
1368	T74	T64	0	44	0.463158	4620	10.5766	0.690929	168.5	0.00555556	0.0135767	0.196925	3.39	0.0221885	0.000892049	0.00138939
1369	T74	T76	1	42	0.451613	4284	10.0403	0.643395	166.5	0.00765306	0.0745505	0.197332	3.35	0.0217069	0.000434648	0.00122397
1370	T74	T84	1	24	0.258065	2772	5.78544	0.380022	155.5	0.00559701	-0.0249412	0.199104	3.17	0.0171828	0.000201158	0.00099729
1371	T78	T13	1	30	0.3125	3960	7.04477	0.426746	163	0.00220588	0.114305	0.198225	3.27	0.0176366	0.000325076	0.00043746
1372	T78	T28	1	22	0.226804	3540	5.09023	0.292987	159.5	0.00121951	0.0461862	0.198919	3.2	0.0129576	0.000318337	0.000390461
1373	T78	T49	1	18	0.189474	3180	4.167	0.240291	156.5	0.00212766	0.0128649	0.19951	3.14	0.0170434	0.000206143	0.000283071
1374	T78	T52	1	29	0.311828	3720	6.80854	0.412416	161	0.00394737	0.126373	0.198626	3.23	0.0187675	0.000542736	0.000788978
1375	T78	T53	1	26	0.276596	3600	6.08806	0.365774	160	0.003125	0.0736209	0.19882	3.21	0.0181387	0.000580221	0.000676446
1376	T78	T54	1	33	0.340206	4200	7.78295	0.478505	165	0.00166667	0.122837	0.197825	3.31	0.0197633	0.000551762	0.000617292
1377	T78	T55	1	29	0.292929	4080	6.78704	0.406338	164	0	0.0835258	0.198022	3.29	0.0179315	0.000316632	0.000281384
1378	T78	T60	1	21	0.21875	3420	4.86454	0.281082	158.5	0.00174419	0.0504131	0.199117	3.18	0.0171812	0.000265459	0.000347309
1379	T78	T62	1	27	0.272727	3960	6.30326	0.374205	163	0	0.0695808	0.19822	3.27	0.0193707	0.000441127	0.000431059
1380	T78	T66	1	39	0.414894	4380	9.27405	0.58631	166.5	0.00462963	0.194422	0.197531	3.34	0.0188905	0.000491388	0.00154296
1381	T78	T71	1	37	0.385417	4380	8.75817	0.544709	166.5	0.00277778	0.172457	0.19753	3.34	0.0201721	0.000764392	0.000878118
1382	T78	T77	1	35	0.353535	4440	8.24954	0.505619	167	0	0.128139	0.197426	3.4	0.0203805	0.000976655	0.000659978
1383	T78	T79	1	28	0.28866	3900	6.56717	0.396543	162.5	0.00142857	0.0766939	0.198321	3.26	0.0164424	0.000561995	0.000593497
1384	T78	T91	1	23	0.234694	3660	5.36234	0.316906	160.5	0.000641026	0.0511679	0.198716	3.22	0.017746	0.000226906	0.000270564
1385	T78	T94	1	31	0.316327	4140	7.2954	0.445427	164.5	0.000806452	0.0963626	0.197924	3.3	0.0189309	0.000513257	0.000537209
1386	T78	T4	1	16	0.170213	3000	3.7968	0.237976	154.833	0.0025	-0.1071	0.199789	3.11	0.011125	0.000253622	0.00042062
1387	T78	T5	0	24	0.266667	3240	5.61212	0.335563	156.833	0.0048913	0.0606245	0.199418	3.15	0.0117756	0.000309831	0.000476897
1388	T78	T6	1	18	0.195652	3000	4.25094	0.262457	154.833	0.0035	-0.0211547	0.199802	3.11	0.0128973	0.000257341	0.000434436
1389	T78	T21	1	19	0.22093	2700	4.35926	0.243539	152.333	0.00590909	0.102985	0.20032	3.06	0.0118498	3.14083e-05	0.000360813
1390	T78	T25	1	19	0.191919	3480	4.47485	0.273951	158.833	0	-0.0481181	0.199001	3.19	0.0132892	0.000336368	0.000365044
1391	T78	T32	0	24	0.26087	3360	5.61212	0.335563	157.833	0.00397727	0.0683639	0.19922	3.17	0.0165614	0.000301119	0.000543399
1392	T78	T37	1	18	0.1875	3240	4.25094	0.262457	156.833	0.00163043	-0.0594779	0.1994	3.15	0.0154995	0.00026388	0.000522216
1393	T78	T41	1	29	0.292929	4080	6.78196	0.404907	164	0	0.0913223	0.198023	3.3	0.0181753	0.000232246	0.000246369
1394	T78	T58	1	27	0.272727	3960	6.33523	0.382916	162.833	0	0.0622412	0.198217	3.27	0.019199	0.000426606	0.000316428
1395	T78	T63	1	19	0.208791	3000	4.35926	0.243539	154.833	0.004	0.0721251	0.199819	3.11	0.0154791	3.84284e-05	0.000354898
1396	T78	T65	1	18	0.189474	3180	4.25094	0.262457	156.333	0.00212766	-0.0698183	0.199497	3.14	0.0146843	0.000254897	0.000521985
1397	T78	T81	1	26	0.262626	3900	6.0906	0.366185	162.333	0	0.0482204	0.198316	3.26	0.0185222	0.000448447	0.000336872
1398	T78	T101	1	23	0.232323	3720	5.38259	0.322743	160.833	0	0.00670923	0.198612	3.23	0.0190634	0.000373363	0.000358885
1399	T78	T14	1	1	0.011236	1800	0.230908	0.0131579	141.667	0.00357143	-0.19778	0.201771	2.91	0.00920212	1.06817e-05	0.000147973
1400	T78	T34	1	11	0.11828	2640	2.50768	0.137003	151.667	0.00267857	-0.0516216	0.200401	3.05	0.0148195	4.13187e-05	0.000252741
1401	T78	T35	1	23	0.234694	3660	5.40319	0.327602	159.833	0.000641026	0.0365383	0.198711	3.22	0.0175173	0.00020059	0.000242873
1402	T78	T39	1	5	0.0543478	2220	1.14584	0.0636801	146.833	0.00277778	-0.137073	0.201082	2.98	0.013532	1.73746e-05	0.000177901
1403	T78	T43	1	19	0.191919	3480	4.45191	0.267289	158.333	0	-0.0156302	0.199003	3.19	0.0167707	0.000198612	0.000222729
1404	T78	T50	1	21	0.212121	3600	4.94472	0.302099	159.333	0	-0.0104105	0.198804	3.21	0.0175304	0.000229368	0.000233331
1405	T78	T51	1	16	0.179775	2700	3.7466	0.22466	151.5	0.00454545	-0.000791542	0.200303	3.06	0.0164155	2.9388e-05	0.000261165
1406	T78	T64	1	17	0.173469	3300	3.99729	0.243179	156.5	0.000555556	-0.0755855	0.199296	3.16	0.0154098	9.98249e-05	0.000208042
1407	T78	T75	1	22	0.222222	3660	5.17563	0.315257	159.833	0	0.00572694	0.198706	3.22	0.0176179	0.000241034	0.000233115
1408	T78	T76	1	18	0.193548	3060	4.24916	0.262047	154.5	0.00306122	-0.0146117	0.199703	3.12	0.0165799	6.09542e-05	0.000229675
1409	T78	T84	1	12	0.148148	1980	2.88904	0.189177	143.5	0.00671642	-0.114103	0.201475	2.94	0.0136179	3.51089e-05	0.000232905
1410	T78	T96	1	21	0.212121	3600	4.95333	0.304573	159.333	0	-0.0133993	0.198803	3.21	0.0169767	0.000288339	0.000293956
1411	T83	T13	1	24	0.25	3564	5.59132	0.329425	159.833	0.00191816	0.0610474	0.198819	3.2	0.0267198	0.000733792	0.000698151
1412	T83	T26	1	37	0.381443	4320	8.80417	0.557454	166.833	0.00217391	0.124635	0.197425	3.34	0.0281063	0.00167817	0.00137983
1413	T83	T28	1	24	0.269663	3186	5.59132	0.329425	156.333	0.00530223	-0.00707175	0.199514	3.13	0.0202517	0.000714158	0.000619309
1414	T83	T48	1	33	0.336735	4158	7.78487	0.478357	165.333	0.00094518	0.116138	0.197724	3.31	0.0296735	0.00100457	0.000929231
1415	T83	T49	1	20	0.229885	2862	4.66809	0.276729	153.333	0.00555042	-0.040393	0.200105	3.07	0.0268081	0.000385323	0.000374089
1416	T83	T55	1	24	0.244898	3672	5.58547	0.327884	160.833	0.000679348	0.0302679	0.198617	3.22	0.0274271	0.000550172	0.000345674
1417	T83	T60	1	23	0.261364	3078	5.36563	0.31752	155.333	0.00556117	-0.00284484	0.199711	3.11	0.027108	0.00056911	0.000526427
1418	T83	T62	1	24	0.25	3564	5.59132	0.329425	159.833	0.00191816	0.0163229	0.198815	3.2	0.0300702	0.000970341	0.000670381
1419	T83	T73	1	31	0.313131	4104	7.28457	0.441631	164.833	0	0.0856023	0.197822	3.37	0.0298525	0.000559919	0.00030516
1420	T83	T77	1	29	0.292929	3996	6.79609	0.408298	163.833	0	0.0748811	0.198021	3.33	0.0314152	0.00165473	0.000790565
1421	T83	T91	1	21	0.223404	3294	4.89565	0.289074	157.333	0.00278707	-0.00209001	0.19931	3.15	0.0278744	0.000419844	0.000353944
1422	T83	T4	1	7	0.0721649	2700	1.6326	0.0965413	151.667	0.000869565	-0.160358	0.200383	3.04	0.0134317	0.000171857	0.000201508
1423	T83	T5	1	15	0.16129	2916	3.43258	0.190062	153.667	0.00283554	0.00736658	0.200013	3.08	0.0140872	0.000196498	0.000213836
1424	T83	T6	1	10	0.106383	2700	2.31095	0.13234	151.667	0.00217391	-0.0744126	0.200397	3.04	0.0167929	0.000176063	0.00021014
1425	T83	T15	1	19	0.213483	2916	4.41616	0.258479	153.833	0.0047259	0.0479687	0.200014	3.08	0.0143285	0.000164411	0.000299173
1426	T83	T21	1	20	0.253165	2430	4.61805	0.263848	149.167	0.00790514	0.0497272	0.200914	2.99	0.0185179	5.65662e-05	0.000459428
1427	T83	T24	1	26	0.320988	2862	6.19246	0.39443	153.333	0.00832562	0.0901054	0.200106	3.07	0.0195756	0.00104281	0.00176273
1428	T83	T25	1	13	0.131313	3132	3.02141	0.17663	155.667	0	-0.101376	0.199595	3.12	0.0191227	0.000297144	0.000227993
1429	T83	T32	1	17	0.182796	3024	3.91443	0.221575	154.667	0.00296443	0.015106	0.199815	3.1	0.0228511	0.00018614	0.000237488
1430	T83	T37	1	12	0.125	2916	2.79749	0.165136	153.667	0.00141777	-0.112736	0.199994	3.08	0.0223693	0.000164914	0.000230742
1431	T83	T40	1	26	0.285714	3402	6.13685	0.378803	158.333	0.00470035	0.0733481	0.199117	3.17	0.0238135	0.000222135	0.000262308
1432	T83	T41	1	25	0.257732	3672	5.82772	0.343998	160.833	0.0013587	0.0380644	0.198617	3.23	0.0279645	0.000369949	0.000277462
1433	T83	T58	1	21	0.212121	3564	4.88178	0.285595	159.667	0	0.0089833	0.198811	3.2	0.0291832	0.000512929	0.000268985
1434	T83	T59	1	32	0.351648	3726	7.60267	0.479722	161.333	0.0056101	0.110508	0.198522	3.23	0.0254763	0.00080289	0.000986577
1435	T83	T61	1	24	0.275862	3078	5.69195	0.357603	155.333	0.00606673	0.050249	0.199708	3.11	0.0219964	0.000379008	0.000664261
1436	T83	T63	1	21	0.253012	2700	4.86035	0.279977	151.667	0.00695652	0.0188672	0.200413	3.04	0.0246267	6.94797e-05	0.000453661
1437	T83	T65	1	11	0.114583	2862	2.56441	0.151437	153.167	0.0013876	-0.123076	0.200092	3.07	0.0215616	0.000161438	0.000233734
1438	T83	T68	1	23	0.255556	3186	5.39064	0.324672	156.333	0.004772	0.0742331	0.199516	3.13	0.0243128	0.000191634	0.000240808
1439	T83	T69	1	28	0.307692	3510	6.57507	0.398158	159.333	0.00496894	0.10888	0.198924	3.19	0.0237854	0.000312042	0.000468063
1440	T83	T80	1	27	0.303371	3348	6.41736	0.405995	157.833	0.00572082	0.0623351	0.199213	3.16	0.0237222	0.000415261	0.000609172
1441	T83	T81	1	20	0.20202	3510	4.63715	0.268864	159.167	0	-0.00503752	0.198911	3.19	0.0276051	0.00050135	0.000266267
1442	T83	T82	1	23	0.239583	3510	5.35914	0.316137	159.333	0.00186335	0.0668239	0.198919	3.19	0.0268443	0.000221246	0.000228804
1443	T83	T90	1	29	0.298969	3888	6.8193	0.414824	162.833	0.0015528	0.0992259	0.198222	3.26	0.0281162	0.000360758	0.00028134
1444	T83	T101	1	17	0.171717	3348	3.92914	0.225421	157.667	0	-0.0465487	0.199206	3.16	0.0283646	0.000360353	0.000244893
1445	T83	T14	1	4	0.05	1620	0.95535	0.0608297	138.5	0.00590062	-0.251037	0.202365	2.84	0.0130144	1.7688e-05	0.000173238
1446	T83	T34	1	14	0.166667	2376	3.24833	0.188825	148.5	0.00582298	-0.10488	0.200996	2.98	0.0235244	7.21423e-05	0.000311992
1447	T83	T35	1	18	0.185567	3294	4.20161	0.249149	156.667	0.00111483	-0.0167196	0.199305	3.15	0.0268919	0.000361528	0.000309483
1448	T83	T39	1	8	0.0963855	1998	1.88724	0.115693	143.667	0.00552105	-0.190331	0.201677	2.91	0.0211427	2.97164e-05	0.000215121
1449	T83	T43	1	16	0.166667	3132	3.74835	0.224899	155.167	0.0015528	-0.0688881	0.199597	3.12	0.0259572	0.000342521	0.00027157
1450	T83	T50	1	16	0.163265	3240	3.74314	0.223645	156.167	0.000543478	-0.0636684	0.199398	3.14	0.0271419	0.000360077	0.000258975
1451	T83	T51	1	11	0.125	2430	2.55147	0.148059	148.333	0.00434783	-0.0540495	0.200897	2.99	0.0265892	3.41116e-05	0.000214324
1452	T83	T64	1	11	0.112245	2970	2.56264	0.151027	153.333	0.000483092	-0.128843	0.19989	3.09	0.0231231	0.000140477	0.000206986
1453	T83	T75	1	17	0.173469	3294	3.97405	0.236803	156.667	0.000557414	-0.047531	0.1993	3.15	0.026896	0.000389193	0.000266122
1454	T83	T76	1	12	0.129032	2754	2.79571	0.164725	151.333	0.00266193	-0.0678696	0.200297	3.05	0.0265802	6.70356e-05	0.000178583
1455	T83	T84	1	0	0	1782	0	0	140.333	0.00389358	-0.167361	0.202069	2.87	0.0197195	3.02184e-05	0.000141728
1456	T83	T96	1	15	0.151515	3240	3.49988	0.207252	156.167	0	-0.0666572	0.199397	3.14	0.0253872	0.000328877	0.000237047
1457	T85	T8	1	36	0.455696	3286	8.69216	0.579997	157.333	0.0111982	0.169874	0.19932	3.15	0.0144431	0.00233166	0.00350267
1458	T85	T30	1	36	0.382979	4081	8.62746	0.560831	164.833	0.00462535	0.12019	0.197822	3.3	0.0181544	0.000947767	0.000789027
1459	T85	T44	1	37	0.480519	3233	8.99455	0.614285	156.833	0.0120022	0.148086	0.199415	3.14	0.0172708	0.00295309	0.00404107
1460	T85	T92	1	24	0.45283	1272	6.15777	0.490793	134.333	0.0128779	-0.188475	0.20304	2.77	0.00686665	0	0
1461	T85	T13	1	24	0.252632	3498	5.60785	0.334175	159.333	0.00250313	0.0861516	0.198921	3.19	0.0155123	0.000277843	0.000268317
1462	T85	T28	1	17	0.178947	3127	3.904	0.218935	155.833	0.00207577	0.0180324	0.199615	3.12	0.0114522	0.000271857	0.00023929
1463	T85	T49	1	13	0.139785	2809	2.98076	0.166239	152.833	0.00271616	-0.0152888	0.200206	3.06	0.0149382	0.000175331	0.000172775
1464	T85	T52	1	24	0.263736	3286	5.6223	0.338364	157.333	0.00447928	0.0982197	0.199322	3.15	0.0164935	0.000462241	0.000482215
1465	T85	T53	1	22	0.241758	3180	5.14139	0.307106	156.333	0.00425532	0.0454672	0.199516	3.13	0.0158969	0.000494937	0.000414081
1466	T85	T54	1	27	0.28125	3710	6.34603	0.385935	161.333	0.00212766	0.0946832	0.198521	3.23	0.0174483	0.000467276	0.000375153
1467	T85	T55	1	23	0.234694	3604	5.35012	0.313767	160.333	0.000664894	0.055372	0.198718	3.21	0.015865	0.000274741	0.000175212
1468	T85	T60	1	16	0.170213	3021	3.6783	0.20703	154.833	0.00247402	0.0222594	0.199813	3.1	0.0150669	0.000225928	0.000212122
1469	T85	T62	1	21	0.214286	3498	4.86634	0.281635	159.333	0.000625782	0.0414271	0.198916	3.19	0.0171397	0.000377892	0.000264995
1470	T85	T66	1	33	0.354839	3869	7.83712	0.49374	162.833	0.00472813	0.166269	0.198227	3.26	0.0162447	0.000419252	0.000944714
1471	T85	T71	1	31	0.326316	3869	7.32124	0.452139	162.833	0.00315209	0.144303	0.198226	3.26	0.0177488	0.000652229	0.000537691
1472	T85	T73	1	31	0.316327	4028	7.3011	0.446382	164.333	0.000886525	0.110706	0.197923	3.36	0.0169616	0.000541073	0.000299317
1473	T85	T77	1	29	0.295918	3922	6.81262	0.413049	163.333	0.000818331	0.0999852	0.198122	3.32	0.0178717	0.000893169	0.000433129
1474	T85	T79	1	23	0.242105	3445	5.38094	0.322491	158.833	0.00243161	0.0485402	0.199017	3.18	0.0145301	0.000476135	0.000360838
1475	T85	T91	1	17	0.175258	3233	3.92542	0.224335	156.833	0.00109111	0.0230142	0.199412	3.14	0.0155771	0.000194569	0.000166492
1476	T85	T94	1	25	0.257732	3657	5.85848	0.352857	160.833	0.00137268	0.0682089	0.19862	3.22	0.0166869	0.000435701	0.00032726
1477	T85	T4	1	13	0.144444	2650	3.07565	0.190915	151.167	0.00382979	-0.135254	0.200485	3.03	0.0103442	0.000260432	0.000309951
1478	T85	T5	1	20	0.229885	2862	4.66076	0.275515	153.167	0.00555042	0.0324708	0.200114	3.07	0.0108672	0.000321192	0.000354781
1479	T85	T6	1	14	0.157303	2650	3.29957	0.202409	151.167	0.00425532	-0.0493084	0.200498	3.03	0.0117538	0.000264037	0.000319872
1480	T85	T15	1	25	0.304878	2862	5.87455	0.356919	153.333	0.00786309	0.0730729	0.200116	3.07	0.0101936	0.000289217	0.000534182
1481	T85	T21	1	16	0.195122	2385	3.65859	0.20201	148.667	0.0065764	0.0748313	0.201016	2.98	0.0103201	2.62675e-05	0.000216547
1482	T85	T25	1	15	0.15625	3074	3.52349	0.213903	155.167	0.00151976	-0.0762718	0.199697	3.11	0.0117538	0.000337033	0.000262482
1483	T85	T32	1	20	0.224719	2968	4.66076	0.275515	154.167	0.00483559	0.0402102	0.199916	3.09	0.0144963	0.000312798	0.000405079
1484	T85	T37	1	14	0.150538	2862	3.29957	0.202409	153.167	0.00277521	-0.0876317	0.200096	3.07	0.0134983	0.000273577	0.000388525
1485	T85	T41	1	23	0.234694	3604	5.34504	0.312337	160.333	0.000664894	0.0631686	0.198719	3.22	0.0158467	0.000212739	0.00016195
1486	T85	T58	1	21	0.214286	3498	4.89831	0.290345	159.167	0.000625782	0.0340875	0.198913	3.19	0.0169301	0.000410974	0.000218755
1487	T85	T63	1	16	0.183908	2650	3.65859	0.20201	151.167	0.00510638	0.0439714	0.200515	3.03	0.0133916	3.22232e-05	0.000213558
1488	T85	T65	1	14	0.152174	2809	3.29957	0.202409	152.667	0.00316885	-0.097972	0.200193	3.06	0.0127498	0.000264021	0.000387997
1489	T85	T81	1	21	0.216495	3445	4.89693	0.290008	158.667	0.00121581	0.0200667	0.199012	3.18	0.0162746	0.000436606	0.000235363
1490	T85	T82	1	26	0.282609	3445	6.10546	0.370077	158.833	0.00425532	0.0919281	0.199021	3.18	0.0168777	0.00035265	0.000370173
1491	T85	T101	1	19	0.197917	3286	4.43123	0.262695	157.167	0.00167973	-0.0214445	0.199308	3.15	0.016729	0.000370348	0.000255465
1492	T85	T14	1	0	0	1590	0	0	138	0.00486322	-0.225933	0.202467	2.83	0.00827652	9.71966e-06	9.66249e-05
1493	T85	T34	1	9	0.102273	2332	2.04656	0.110858	148	0.00417933	-0.0797753	0.201097	2.97	0.0128422	3.57043e-05	0.000156728
1494	T85	T35	1	17	0.175258	3233	3.96626	0.235032	156.167	0.00109111	0.00838456	0.199407	3.14	0.0154403	0.000178678	0.000155252
1495	T85	T39	1	3	0.0344828	1961	0.684722	0.0375352	143.167	0.00405268	-0.165227	0.201778	2.9	0.0117438	1.56883e-05	0.000115275
1496	T85	T43	1	14	0.14433	3074	3.26567	0.193237	154.667	0.00101317	-0.043784	0.199699	3.11	0.0147455	0.000179021	0.000144069
1497	T85	T50	1	15	0.153061	3180	3.50779	0.209528	155.667	0.000531915	-0.0385642	0.1995	3.13	0.0153835	0.000210974	0.000154016
1498	T85	T51	1	13	0.152941	2385	3.04593	0.183131	147.833	0.00541586	-0.0289453	0.200999	2.98	0.01415	2.84554e-05	0.00018147
1499	T85	T64	1	13	0.136842	2915	3.04593	0.183131	152.833	0.00189125	-0.103739	0.199992	3.08	0.0135259	9.3847e-05	0.000140355
1500	T85	T75	1	16	0.163265	3233	3.7387	0.222686	156.167	0.000545554	-0.0224268	0.199402	3.14	0.0155233	0.000220403	0.000152969
1501	T85	T76	1	14	0.155556	2703	3.2978	0.201999	150.833	0.00390795	-0.0427654	0.200399	3.04	0.0143147	5.95342e-05	0.00016098
1502	T85	T84	1	9	0.116883	1749	2.16789	0.142116	139.833	0.00698634	-0.142257	0.202171	2.86	0.0118039	3.53157e-05	0.000168123
1503	T85	T96	1	16	0.164948	3180	3.75967	0.228396	155.667	0.00106383	-0.041553	0.199499	3.13	0.0149223	0.000280082	0.000204909
1504	T86	T8	0	37	0.45679	3472	8.92237	0.592984	158.833	0.0107656	0.187396	0.199024	3.18	0.014445	0.00243087	0.0039326
1505	T86	T44	1	38	0.481013	3416	9.22476	0.627272	158.333	0.011655	0.165609	0.199118	3.17	0.0171108	0.00306285	0.00451367
1506	T86	T92	1	24	0.428571	1344	6.15777	0.490793	135.833	0.0128589	-0.170952	0.202743	2.8	0.00679288	0	0
1507	T86	T13	1	27	0.284211	3696	6.32831	0.381066	160.833	0.0026738	0.103675	0.198624	3.22	0.0154618	0.000311102	0.000323547
1508	T86	T28	1	19	0.197917	3304	4.37377	0.247307	157.333	0.00166297	0.0355554	0.199319	3.15	0.0113355	0.00030556	0.000289645
1509	T86	T49	1	15	0.159574	2968	3.45053	0.194611	154.333	0.00241779	0.00223412	0.19991	3.09	0.0148294	0.000200215	0.000212473
1510	T86	T52	1	26	0.282609	3472	6.09207	0.366736	158.833	0.0041866	0.115743	0.199026	3.18	0.0163022	0.000509574	0.000572485
1511	T86	T53	1	23	0.247312	3360	5.3716	0.320093	157.833	0.00340909	0.0629901	0.19922	3.16	0.0157462	0.000546629	0.000492507
1512	T86	T54	1	30	0.3125	3920	7.06649	0.432825	162.833	0.00227273	0.112206	0.198225	3.26	0.0172207	0.000519858	0.000449474
1513	T86	T55	1	26	0.265306	3808	6.07058	0.360657	161.833	0.000710227	0.072895	0.198421	3.24	0.0157104	0.00031176	0.000214115
1514	T86	T60	1	18	0.189474	3192	4.14807	0.235402	156.333	0.00211416	0.0397823	0.199516	3.13	0.0149335	0.000256008	0.000258853
1515	T86	T62	1	24	0.244898	3696	5.5868	0.328525	160.833	0.000668449	0.05895	0.19862	3.22	0.0169371	0.000423395	0.000319742
1516	T86	T66	1	36	0.387097	4088	8.55758	0.54063	164.333	0.00505051	0.183792	0.19793	3.29	0.0161427	0.000460174	0.00111669
1517	T86	T71	1	34	0.357895	4088	8.0417	0.499029	164.333	0.003367	0.161826	0.19793	3.29	0.0175093	0.000720064	0.000639276
1518	T86	T73	1	34	0.346939	4256	8.02156	0.493272	165.833	0.00094697	0.128229	0.197627	3.39	0.0168896	0.000580064	0.00034557
1519	T86	T77	1	32	0.326531	4144	7.53308	0.459939	164.833	0.000874126	0.117508	0.197825	3.35	0.0176852	0.000974764	0.000509059
1520	T86	T79	1	25	0.260417	3640	5.85071	0.350863	160.333	0.00194805	0.0660631	0.198721	3.21	0.0143303	0.000529534	0.000432176
1521	T86	T91	1	20	0.206186	3416	4.64588	0.271225	158.333	0.0011655	0.0405371	0.199115	3.17	0.0154115	0.00022091	0.000203573
1522	T86	T94	1	28	0.28866	3864	6.57894	0.399747	162.333	0.00146628	0.0857318	0.198323	3.25	0.0164935	0.000485214	0.000392484
1523	T86	T4	1	15	0.164835	2800	3.5659	0.224818	152.667	0.00363636	-0.117731	0.200188	3.06	0.0107356	0.000280292	0.000359248
1524	T86	T5	1	23	0.264368	3024	5.38122	0.322405	154.667	0.00592885	0.0499937	0.199818	3.1	0.0110474	0.000342857	0.000407843
1525	T86	T6	1	17	0.191011	2800	4.02003	0.249299	152.667	0.00454545	-0.0317855	0.200202	3.06	0.012044	0.000284145	0.000370712
1526	T86	T21	1	18	0.216867	2520	4.12835	0.230382	150.167	0.00661157	0.0923543	0.200719	3.01	0.0104099	3.04505e-05	0.000270341
1527	T86	T25	1	18	0.1875	3248	4.24395	0.260794	156.667	0.00162338	-0.0587489	0.1994	3.14	0.0117319	0.000364154	0.000305419
1528	T86	T32	1	23	0.258427	3136	5.38122	0.322405	155.667	0.00516529	0.0577331	0.199619	3.12	0.0145273	0.00033368	0.000465362
1529	T86	T37	1	17	0.182796	3024	4.02003	0.249299	154.667	0.00296443	-0.0701088	0.199799	3.1	0.0135195	0.000292384	0.000447176
1530	T86	T41	1	26	0.265306	3808	6.0655	0.359227	161.833	0.000710227	0.0806915	0.198422	3.25	0.0157759	0.000232595	0.000190686
1531	T86	T58	1	24	0.244898	3696	5.61877	0.337235	160.667	0.000668449	0.0516104	0.198616	3.22	0.0167834	0.000446599	0.000256003
1532	T86	T63	1	18	0.204545	2800	4.12835	0.230382	152.667	0.005	0.0614943	0.200218	3.06	0.0133744	3.7364e-05	0.000266676
1533	T86	T65	1	17	0.184783	2968	4.02003	0.249299	154.167	0.00338491	-0.0804491	0.199896	3.09	0.0127381	0.000282182	0.000446584
1534	T86	T81	1	24	0.247423	3640	5.61739	0.336898	160.167	0.0012987	0.0375896	0.198716	3.21	0.0161693	0.00047366	0.00027498
1535	T86	T101	1	22	0.229167	3472	5.15168	0.309585	158.667	0.00179426	-0.00392159	0.199011	3.18	0.0166582	0.000400702	0.000297664
1536	T86	T14	1	0	0	1680	0	0	139.5	0.00422078	-0.20841	0.20217	2.86	0.00839223	1.07126e-05	0.000114688
1537	T86	T34	1	10	0.111111	2464	2.27678	0.123845	149.5	0.0036526	-0.0622524	0.2008	3	0.0128422	4.063e-05	0.000192069
1538	T86	T35	1	20	0.206186	3416	4.68672	0.281922	157.667	0.0011655	0.0259075	0.19911	3.17	0.01534	0.000196251	0.000183638
1539	T86	T39	1	4	0.0449438	2072	0.914934	0.0505222	144.667	0.0036075	-0.147704	0.201482	2.93	0.0117763	1.72952e-05	0.000136858
1540	T86	T43	1	16	0.163265	3248	3.73544	0.221609	156.167	0.000541126	-0.026261	0.199402	3.14	0.0146549	0.00019653	0.000170326
1541	T86	T50	1	18	0.183673	3360	4.22825	0.256418	157.167	0.000568182	-0.0210413	0.199203	3.16	0.0153101	0.000231033	0.000181633
1542	T86	T51	1	15	0.174419	2520	3.51569	0.211502	149.333	0.0053719	-0.0114224	0.200702	3.01	0.0141217	3.0907e-05	0.000212267
1543	T86	T64	1	16	0.168421	3080	3.76638	0.230021	154.333	0.0020202	-0.0862163	0.199695	3.11	0.0134674	0.000102546	0.000165162
1544	T86	T75	1	19	0.193878	3416	4.45916	0.269576	157.667	0.000582751	-0.00490388	0.199105	3.17	0.0154181	0.000241568	0.000180556
1545	T86	T76	1	17	0.188889	2856	4.01826	0.248889	152.333	0.0041744	-0.0252425	0.200102	3.07	0.0142484	6.45655e-05	0.000188015
1546	T86	T84	1	11	0.141026	1848	2.65814	0.176019	141.333	0.00712347	-0.124734	0.201874	2.89	0.0118902	3.81288e-05	0.000195477
1547	T86	T96	1	19	0.195876	3360	4.48012	0.275286	157.167	0.00113636	-0.0240301	0.199202	3.16	0.0148453	0.000304222	0.00023969
1548	T88	T17	1	32	0.405063	2660	8.00402	0.593565	153.667	0.0128205	0.0215212	0.199685	3.11	0.0205351	0.00156272	0.00444141
1549	T88	T33	1	35	0.4375	2964	8.68119	0.62931	157	0.0129781	0.0417245	0.199291	3.15	0.0200226	0.0043464	0.00403505
1550	T88	T67	1	32	0.405063	2660	8.00402	0.593565	153.667	0.0128205	0.0215212	0.199685	3.11	0.0242204	0.00392311	0.004074
1551	T88	T92	1	22	0.282051	1824	5.60123	0.435741	146	0.0115132	-0.0417759	0.200773	3	0.00745843	0	0
1552	T88	T95	1	30	0.375	2584	7.54954	0.569024	153	0.0119949	-0.0246974	0.199777	3.1	0.0158158	0.00264064	0.00376902
1553	T88	T4	1	32	0.340426	3800	7.64204	0.487863	162.833	0.00416667	0.0114448	0.198218	3.26	0.0138445	0.000899704	0.00102642
1554	T88	T5	1	39	0.428571	4104	9.19015	0.562515	164.833	0.00724638	0.179169	0.197848	3.3	0.0141685	0.00098577	0.00104376
1555	T88	T6	1	35	0.384615	3800	8.32039	0.523661	162.833	0.00666667	0.0973903	0.198232	3.26	0.016011	0.000925755	0.00107507
1556	T88	T15	0	40	0.444444	4104	9.43487	0.579198	165	0.00815217	0.219772	0.197849	3.3	0.0132323	0.000742182	0.00131403
1557	T88	T25	1	40	0.425532	4408	9.54917	0.610174	166.833	0.00496032	0.0704269	0.19743	3.34	0.0174567	0.00172888	0.00129069
1558	T88	T32	1	41	0.450549	4256	9.672	0.594029	165.833	0.00757576	0.186909	0.197649	3.32	0.0197723	0.000920706	0.00114295
1559	T88	T37	1	37	0.397849	4104	8.80693	0.556457	164.833	0.00543478	0.059067	0.197829	3.3	0.0189183	0.000824252	0.00112209
1560	T88	T65	1	36	0.387097	4028	8.58214	0.545215	164.333	0.00531915	0.0487267	0.197926	3.29	0.0179244	0.000812221	0.00114417
1561	T88	T81	0	47	0.5	4940	11.1649	0.702407	170.333	0.00595238	0.166765	0.196746	3.41	0.0248326	0.0031087	0.00160641
1562	T88	T101	1	44	0.468085	4712	10.4569	0.658965	168.833	0.00548246	0.125254	0.197041	3.38	0.0247119	0.00214728	0.00141984
1563	T88	T14	1	19	0.218391	2280	4.58476	0.30215	149.667	0.00714286	-0.0792346	0.2002	3.06	0.0120453	0.000120729	0.00115048
1564	T88	T34	1	33	0.37931	3344	7.83269	0.491744	159.667	0.00892857	0.0669234	0.19883	3.2	0.0190771	0.000387128	0.00162895
1565	T88	T39	1	26	0.298851	2812	6.23777	0.404722	154.833	0.00793651	-0.0185284	0.199512	3.13	0.0179804	0.000200863	0.00141478
1566	T88	T50	1	42	0.446809	4560	10.019	0.638321	167.333	0.00520833	0.108134	0.197233	3.36	0.0238254	0.00238105	0.00166622
1567	T88	T51	1	33	0.375	3420	7.81849	0.486493	159.5	0.00833333	0.117753	0.198732	3.21	0.0194666	0.000209923	0.0012833
1568	T88	T64	1	37	0.393617	4180	8.83853	0.565702	164.5	0.00462963	0.0429595	0.197725	3.31	0.0205596	0.000915297	0.0013122
1569	T88	T76	1	36	0.395604	3876	8.56647	0.540895	162.5	0.00680272	0.103933	0.198132	3.27	0.0200896	0.000409427	0.00106124
1570	T88	T84	1	18	0.197802	2508	4.31158	0.277522	151.5	0.00497512	0.00444163	0.199904	3.09	0.015509	0.00017138	0.000782072
1571	T88	T96	1	42	0.446809	4560	10.0276	0.640795	167.333	0.00520833	0.105146	0.197232	3.36	0.0229042	0.00205405	0.0014405
1572	T89	T30	1	35	0.37234	4004	8.40942	0.551093	164.333	0.00452899	0.0894089	0.197915	3.29	0.0203619	0.00125309	0.00154013
1573	T89	T13	1	22	0.229167	3432	5.14456	0.307488	158.833	0.00183824	0.0553702	0.199014	3.18	0.0170512	0.000349807	0.000498725
1574	T89	T28	1	17	0.180851	3068	3.92551	0.224582	155.333	0.00254065	-0.012749	0.199708	3.11	0.0125081	0.000340398	0.00044234
1575	T89	T48	1	31	0.316327	4004	7.33811	0.45642	164.333	0.000905797	0.110461	0.197919	3.29	0.0189335	0.000563663	0.000781299
1576	T89	T49	1	13	0.141304	2756	3.00228	0.171886	152.333	0.00310284	-0.0460702	0.200299	3.05	0.0167007	0.000194121	0.000282409
1577	T89	T52	1	23	0.252747	3224	5.40426	0.328626	156.833	0.00438596	0.0674383	0.199415	3.14	0.018231	0.000602835	0.00092844
1578	T89	T53	1	22	0.244444	3120	5.1629	0.312753	155.833	0.0046875	0.0146857	0.199609	3.12	0.0177261	0.000634567	0.000783784
1579	T89	T54	1	25	0.257732	3640	5.88274	0.359248	160.833	0.00138889	0.0639017	0.198614	3.22	0.0190697	0.000604754	0.000716799
1580	T89	T55	1	21	0.212121	3536	4.88684	0.28708	159.833	0	0.0245906	0.198811	3.2	0.0172639	0.000282258	0.000265749
1581	T89	T60	1	16	0.172043	2964	3.69982	0.212677	154.333	0.00290698	-0.00852209	0.199906	3.09	0.01678	0.000270425	0.000374839
1582	T89	T62	1	19	0.191919	3432	4.40305	0.254947	158.833	0	0.0106456	0.199009	3.18	0.0186691	0.000465059	0.000481461
1583	T89	T66	1	31	0.329787	3796	7.37384	0.467052	162.333	0.00385802	0.135487	0.19832	3.25	0.0189456	0.00053709	0.00178672
1584	T89	T71	1	29	0.302083	3796	6.85796	0.425451	162.333	0.00231481	0.113522	0.198319	3.25	0.0195238	0.000823931	0.00100278
1585	T89	T73	1	29	0.292929	3952	6.83781	0.419695	163.833	0	0.079925	0.198016	3.35	0.019282	0.000351288	0.000286895
1586	T89	T77	1	27	0.272727	3848	6.34933	0.386362	162.833	0	0.0692038	0.198215	3.31	0.0198185	0.000873896	0.000625644
1587	T89	T79	1	22	0.231579	3380	5.1629	0.312753	158.333	0.00238095	0.0177587	0.19911	3.17	0.0158569	0.000616472	0.00068973
1588	T89	T91	1	16	0.164948	3172	3.70738	0.214597	156.333	0.00106838	-0.00776726	0.199505	3.13	0.0173125	0.000213448	0.000269647
1589	T89	T94	1	24	0.247423	3588	5.64044	0.343119	160.333	0.00134409	0.0374274	0.198713	3.21	0.018332	0.000556424	0.000617012
1590	T89	T4	1	9	0.0967742	2600	2.12681	0.131705	150.667	0.0025	-0.166035	0.200578	3.02	0.00991537	0.00011725	0.000206012
1591	T89	T5	1	16	0.177778	2808	3.71191	0.216305	152.667	0.00407609	0.00168933	0.200207	3.06	0.0105432	0.000151671	0.000247334
1592	T89	T6	1	10	0.108696	2600	2.35073	0.143199	150.667	0.00291667	-0.0800899	0.200591	3.02	0.0118395	0.000119942	0.000214519
1593	T89	T15	1	21	0.247059	2808	4.92571	0.297709	152.833	0.00634058	0.0422914	0.200209	3.06	0.0106693	0.000132737	0.000361943
1594	T89	T21	1	14	0.168675	2340	3.19455	0.175134	148.167	0.00606061	0.0440499	0.201108	2.97	0.0117446	2.76776e-05	0.000336856
1595	T89	T25	1	11	0.111111	3016	2.57465	0.154694	154.667	0	-0.107053	0.19979	3.1	0.012817	0.000184521	0.000212157
1596	T89	T32	1	16	0.173913	2912	3.71191	0.216305	153.667	0.00331439	0.00942876	0.200009	3.08	0.016162	0.000146047	0.000279223
1597	T89	T37	1	10	0.104167	2808	2.35073	0.143199	152.667	0.0013587	-0.118413	0.200189	3.06	0.0153231	0.000125712	0.000263572
1598	T89	T41	1	21	0.212121	3536	4.88175	0.285649	159.833	0	0.0323871	0.198812	3.21	0.0179122	0.000192213	0.000216023
1599	T89	T58	1	19	0.191919	3432	4.43502	0.263658	158.667	0	0.00330605	0.199006	3.18	0.0186143	0.00029184	0.000229335
1600	T89	T63	1	14	0.159091	2600	3.19455	0.175134	150.667	0.00458333	0.01319	0.200608	3.02	0.0155024	3.40153e-05	0.000332816
1601	T89	T65	1	10	0.105263	2756	2.35073	0.143199	152.167	0.00177305	-0.128753	0.200286	3.05	0.0146138	0.00012248	0.000265728
1602	T89	T68	1	26	0.305882	3068	6.13637	0.378395	155.333	0.00711382	0.0685558	0.19971	3.11	0.0178364	0.00015541	0.000292639
1603	T89	T69	1	27	0.3	3380	6.37255	0.392888	158.333	0.00535714	0.103203	0.199118	3.17	0.0170687	0.00022674	0.000509655
1604	T89	T81	1	18	0.181818	3380	4.19039	0.246927	158.167	0	-0.0107148	0.199105	3.17	0.018028	0.000290706	0.000231359
1605	T89	T82	1	22	0.231579	3380	5.15662	0.310867	158.333	0.00238095	0.0611467	0.199114	3.17	0.0186998	0.000171671	0.000266036
1606	T89	T90	1	27	0.278351	3744	6.37255	0.392888	161.833	0.0014881	0.0935486	0.198417	3.24	0.0186375	0.00024441	0.000285622
1607	T89	T101	1	15	0.151515	3224	3.48238	0.203485	156.667	0	-0.052226	0.199401	3.14	0.0186152	0.000217854	0.000221856
1608	T89	T14	1	0	0	1560	0	0	137.5	0.00505952	-0.256715	0.20256	2.82	0.00877484	9.15665e-06	0.000134387
1609	T89	T34	1	7	0.0786517	2288	1.58252	0.0839823	147.5	0.00372024	-0.110557	0.20119	2.96	0.0148815	3.58451e-05	0.000232295
1610	T89	T35	1	15	0.153061	3172	3.50298	0.208345	155.667	0.000534188	-0.0223969	0.1995	3.13	0.0170225	0.000183432	0.000235302
1611	T89	T39	1	2	0.0229885	1924	0.454509	0.0245482	142.667	0.00396825	-0.196009	0.201871	2.89	0.0134218	1.53702e-05	0.000166733
1612	T89	T43	1	12	0.122449	3016	2.80239	0.16655	154.167	0.000496032	-0.0745654	0.199792	3.1	0.0164061	0.000179966	0.000213816
1613	T89	T50	1	13	0.131313	3120	3.04451	0.182841	155.167	0	-0.0693457	0.199593	3.12	0.0172012	0.000192696	0.000207679
1614	T89	T51	1	9	0.102273	2340	2.09708	0.123921	147.333	0.00416667	-0.0597267	0.201092	2.97	0.0165541	1.98503e-05	0.000186893
1615	T89	T64	1	9	0.0918367	2860	2.09708	0.123921	152.333	0.000462963	-0.134521	0.200085	3.07	0.0151081	7.65778e-05	0.000169081
1616	T89	T75	1	14	0.141414	3172	3.27542	0.195999	155.667	0	-0.0532082	0.199495	3.13	0.0171485	0.000207004	0.000212105
1617	T89	T76	1	10	0.107527	2652	2.34895	0.142789	150.333	0.00255102	-0.0735468	0.200492	3.03	0.0166904	3.95881e-05	0.000158036
1618	T89	T84	1	5	0.0625	1716	1.21905	0.0829066	139.333	0.00590796	-0.173039	0.202264	2.85	0.0136479	1.93177e-05	0.000135768
1619	T89	T96	1	13	0.131313	3120	3.05312	0.185316	155.167	0	-0.0723344	0.199592	3.12	0.0165786	0.000188705	0.000203818
1620	T92	T3	1	24	0.285714	2016	6.15777	0.490793	150	0.0123355	-0.136999	0.199965	3.08	0.0067808	0	0
1621	T92	T8	1	17	0.246377	1488	4.27303	0.319634	139	0.0103878	-0.0802273	0.202176	2.86	0.00650997	0	0
1622	T92	T10	1	24	0.338028	1704	6.15777	0.490793	143.5	0.0127042	-0.0828163	0.201259	2.95	0.00831574	0	0
1623	T92	T17	1	24	0.685714	840	6.15777	0.490793	123.667	0.0129555	-0.375278	0.204807	2.59	0.009154	0	0
1624	T92	T19	1	17	0.223684	1656	4.27303	0.319634	142.5	0.00976231	-0.0422809	0.201477	2.93	0.00770824	0	0
1625	T92	T22	1	23	0.277108	1968	5.87419	0.461382	149	0.0116959	-0.079756	0.200167	3.06	0.00833221	0	0
1626	T92	T23	1	23	0.280488	1944	5.87419	0.461382	148.5	0.0117729	-0.0534331	0.200272	3.05	0.00795051	0	0
1627	T92	T30	1	15	0.174419	1848	3.7524	0.276594	146.5	0.00743707	-0.129911	0.200678	3.01	0.00725121	0	0
1628	T92	T36	1	24	0.55814	1032	6.15777	0.490793	129	0.0129271	-0.267795	0.204024	2.67	0.0119244	0	0
1629	T92	T42	1	24	0.307692	1872	6.15777	0.490793	147	0.0125598	-0.0787321	0.200564	3.02	0.00773666	0	0
1630	T92	T44	1	19	0.287879	1464	4.81159	0.368415	138.5	0.0111336	-0.102015	0.20227	2.85	0.00724654	0	0
1631	T92	T47	1	23	0.280488	1944	5.87419	0.461382	148.5	0.0117729	-0.0697025	0.200268	3.05	0.00763357	0	0
1632	T92	T56	1	24	0.45283	1272	6.15777	0.490793	134.333	0.0128779	-0.193644	0.203041	2.77	0.0116697	0	0
1633	T92	T57	1	18	0.193548	2088	4.52216	0.33751	151.5	0.00607287	-0.0893464	0.199679	3.11	0.00736022	0	0
1634	T92	T67	1	24	0.685714	840	6.15777	0.490793	123.667	0.0129555	-0.375278	0.204807	2.59	0.0107756	0	0
1635	T92	T74	1	23	0.270588	2016	5.87419	0.461382	150	0.0115132	-0.0711588	0.199974	3.08	0.00793177	0	0
1636	T92	T85	1	24	0.45283	1272	6.15777	0.490793	134.333	0.0128779	-0.188475	0.20304	2.77	0.00686665	0	0
1637	T92	T86	1	24	0.428571	1344	6.15777	0.490793	135.833	0.0128589	-0.170952	0.202743	2.8	0.00679288	0	0
1638	T92	T88	1	22	0.282051	1824	5.60123	0.435741	146	0.0115132	-0.0417759	0.200773	3	0.00745843	0	0
1639	T92	T99	1	24	0.375	1536	6.15777	0.490793	140	0.0127924	-0.135045	0.201956	2.88	0.00844333	0	0
1640	T92	T100	1	21	0.233333	2088	5.33369	0.411931	151.5	0.00910931	-0.0917476	0.199676	3.11	0.00756821	0	0
1641	T92	T13	1	1	0.011236	1584	0.239556	0.0153846	141	0.00386997	-0.163949	0.201776	2.9	0.0062467	0	0
1642	T92	T26	1	11	0.11828	1920	2.71752	0.192604	148	0.00394737	-0.100362	0.200382	3.04	0.006305	0	0
1643	T92	T28	1	1	0.0121951	1416	0.239556	0.0153846	137.5	0.00545571	-0.232068	0.202471	2.83	0.00463488	0	0
1644	T92	T29	1	14	0.153846	1944	3.47585	0.250049	148.5	0.00554017	-0.0671203	0.200284	3.05	0.00671015	0	0
1645	T92	T48	1	7	0.0744681	1848	1.69821	0.113507	146.5	0.00286041	-0.108858	0.200681	3.01	0.00647875	0	0
1646	T92	T49	1	1	0.0131579	1272	0.239556	0.0153846	134.5	0.00643897	-0.26539	0.203062	2.77	0.00598925	0	0
1647	T92	T52	1	5	0.0617284	1488	1.23184	0.0864765	139	0.00623269	-0.151881	0.202178	2.86	0.00664337	0	0
1648	T92	T53	1	4	0.05	1440	0.990479	0.0706035	138	0.00625	-0.204634	0.202372	2.84	0.00636476	0	0
1649	T92	T54	1	4	0.0444444	1680	0.990479	0.0706035	143	0.00394737	-0.155418	0.201377	2.94	0.007003	0	0
1650	T92	T55	1	1	0.010989	1632	0.239556	0.0153846	142	0.00328947	-0.194729	0.201574	2.92	0.00634395	0	0
1651	T92	T60	1	1	0.0125	1368	0.239556	0.0153846	136.5	0.00581395	-0.227841	0.202668	2.81	0.0060321	0	0
1652	T92	T62	1	1	0.011236	1584	0.239556	0.0153846	141	0.00386997	-0.208674	0.201772	2.9	0.00687308	0	0
1653	T92	T66	1	10	0.114943	1752	2.48158	0.178408	144.5	0.00584795	-0.0838322	0.201082	2.97	0.00640426	0	0
1654	T92	T71	1	7	0.0777778	1752	1.71836	0.119263	144.5	0.00438596	-0.105797	0.201082	2.97	0.00709128	0	0
1655	T92	T73	1	7	0.0752688	1824	1.69821	0.113507	146	0.00328947	-0.139394	0.200779	3.07	0.00661301	0	0
1656	T92	T77	1	5	0.0537634	1776	1.20973	0.0801735	145	0.00303644	-0.150116	0.200978	3.03	0.00701888	0	0
1657	T92	T79	1	4	0.0470588	1560	0.990479	0.0706035	140.5	0.00526316	-0.201561	0.201873	2.89	0.00585644	0	0
1658	T92	T87	1	13	0.138298	1992	3.2189	0.229641	149.5	0.00386997	-0.0951673	0.200082	3.07	0.00654524	0	0
1659	T92	T91	1	1	0.0119048	1464	0.239556	0.0153846	138.5	0.00506073	-0.227087	0.202267	2.85	0.00621015	0	0
1660	T92	T94	1	4	0.0449438	1656	0.990479	0.0706035	142.5	0.00424448	-0.181892	0.201475	2.93	0.00669683	0	0
1661	T92	T4	1	0	0	1200	0	0	132.833	0.00657895	-0.385355	0.20334	2.74	0.00441219	0	0
1662	T92	T5	1	0	0	1296	0	0	134.833	0.00600686	-0.21763	0.20297	2.78	0.00431072	0	0
1663	T92	T6	1	0	0	1200	0	0	132.833	0.00657895	-0.299409	0.203354	2.74	0.00483319	0	0
1664	T92	T15	1	3	0.04	1296	0.730778	0.0494624	135	0.00686499	-0.177028	0.202971	2.78	0.00396393	0	0
1665	T92	T21	1	0	0	1080	0	0	130.333	0.00717703	-0.175269	0.203871	2.69	0.00416402	0	0
1666	T92	T24	1	10	0.149254	1272	2.48537	0.179446	134.5	0.00895857	-0.134891	0.203063	2.77	0.00495723	0	0
1667	T92	T25	1	0	0	1392	0	0	136.833	0.00532581	-0.326373	0.202552	2.82	0.00465411	0	0
1668	T92	T32	1	0	0	1344	0	0	135.833	0.00568182	-0.209891	0.202772	2.8	0.00560454	0	0
1669	T92	T37	1	0	0	1296	0	0	134.833	0.00600686	-0.337733	0.202951	2.78	0.0052665	0	0
1670	T92	T40	1	8	0.101266	1512	1.96869	0.137761	139.5	0.00711238	-0.151648	0.202074	2.87	0.00605086	0	0
1671	T92	T41	1	1	0.010989	1632	0.241363	0.015873	142	0.00328947	-0.186932	0.201574	2.93	0.00623859	0	0
1672	T92	T58	1	0	0	1584	0	0	140.833	0.00348297	-0.216013	0.201768	2.9	0.00671212	0	0
1673	T92	T59	1	10	0.120482	1656	2.48537	0.179446	142.5	0.00679117	-0.114489	0.201479	2.93	0.00593854	0	0
1674	T92	T61	1	9	0.125	1368	2.22842	0.159038	136.5	0.00826193	-0.174748	0.202665	2.81	0.0053761	0	0
1675	T92	T63	1	0	0	1200	0	0	132.833	0.00657895	-0.206129	0.20337	2.74	0.00530437	0	0
1676	T92	T65	1	0	0	1272	0	0	134.333	0.00615901	-0.348073	0.203049	2.77	0.00497586	0	0
1677	T92	T68	1	6	0.0779221	1416	1.45866	0.0981223	137.5	0.00706033	-0.150764	0.202473	2.83	0.00623434	0	0
1678	T92	T69	1	6	0.0722892	1560	1.45866	0.0981223	140.5	0.00601504	-0.116117	0.201881	2.89	0.00583873	0	0
1679	T92	T80	1	10	0.131579	1488	2.48537	0.179446	139	0.00796399	-0.162661	0.20217	2.86	0.00589238	0	0
1680	T92	T81	1	0	0	1560	0	0	140.333	0.0037594	-0.230034	0.201868	2.89	0.00639187	0	0
1681	T92	T82	1	3	0.0348837	1560	0.730778	0.0494624	140.5	0.00488722	-0.158173	0.201876	2.89	0.0065189	0	0
1682	T92	T90	1	6	0.0666667	1728	1.45866	0.0981223	144	0.00422932	-0.125771	0.201179	2.96	0.00634027	0	0
1683	T92	T101	1	0	0	1488	0	0	138.833	0.00450139	-0.271545	0.202163	2.86	0.00656687	0	0
1684	T92	T14	1	0	0	720	0	0	119.667	0.00845865	-0.476034	0.205322	2.54	0.00368091	0	0
1685	T92	T34	1	0	0	1056	0	0	129.667	0.00728383	-0.329876	0.203953	2.68	0.00510937	0	0
1686	T92	T35	1	0	0	1464	0	0	137.833	0.00472335	-0.241716	0.202262	2.85	0.00620553	0	0
1687	T92	T39	1	0	0	888	0	0	124.833	0.00793651	-0.415328	0.204634	2.61	0.00473146	0	0
1688	T92	T43	1	0	0	1392	0	0	136.333	0.00532581	-0.293885	0.202554	2.82	0.00590667	0	0
1689	T92	T50	1	0	0	1440	0	0	137.333	0.00493421	-0.288665	0.202355	2.84	0.00613724	0	0
1690	T92	T51	1	0	0	1080	0	0	129.5	0.00717703	-0.279046	0.203854	2.69	0.00561972	0	0
1691	T92	T64	1	0	0	1320	0	0	134.5	0.00584795	-0.35384	0.202847	2.79	0.0054036	0	0
1692	T92	T75	1	0	0	1464	0	0	137.833	0.00472335	-0.272528	0.202257	2.85	0.00620228	0	0
1693	T92	T76	1	0	0	1224	0	0	132.5	0.00644468	-0.292866	0.203254	2.75	0.0056585	0	0
1694	T92	T84	1	0	0	792	0	0	121.5	0.00824823	-0.392358	0.205026	2.57	0.00467999	0	0
1695	T92	T96	1	0	0	1440	0	0	137.333	0.00493421	-0.291654	0.202354	2.84	0.00592638	0	0
1696	T93	T13	1	31	0.322917	4026	7.25301	0.433754	163.5	0.00226244	0.133827	0.198129	3.29	0.0210309	0.00055934	0.000998821
1697	T93	T28	1	24	0.25	3599	5.54916	0.318513	160	0.00187617	0.0657083	0.198824	3.22	0.0155802	0.000545309	0.000887547
1698	T93	T49	1	20	0.212766	3233	4.62593	0.265817	157	0.00272777	0.032387	0.199415	3.16	0.0205444	0.000306633	0.000558734
1699	T93	T52	1	31	0.336957	3782	7.26747	0.437942	161.5	0.00472335	0.145896	0.198531	3.25	0.0228374	0.000933934	0.00180157
1700	T93	T53	1	29	0.315217	3660	6.78655	0.406685	160.5	0.00448718	0.093143	0.198725	3.23	0.0220061	0.000985358	0.00152438
1701	T93	T54	1	34	0.350515	4270	7.99119	0.485513	165.5	0.0017094	0.142359	0.19773	3.33	0.0238554	0.000953113	0.00141495
1702	T93	T55	1	30	0.30303	4148	6.99529	0.413345	164.5	0	0.103048	0.197927	3.31	0.0214569	0.000445444	0.000525288
1703	T93	T60	1	23	0.242105	3477	5.32347	0.306608	159	0.00238521	0.0699352	0.199021	3.2	0.0207061	0.000438189	0.000760745
1704	T93	T62	1	28	0.282828	4026	6.51151	0.381213	163.5	0	0.0891029	0.198125	3.29	0.0232719	0.000743874	0.000964566
1705	T93	T79	1	30	0.3125	3965	7.02611	0.422069	163	0.0021978	0.096216	0.198226	3.28	0.0199127	0.0009709	0.00136057
1706	T93	T91	1	24	0.244898	3721	5.57059	0.323913	161	0.000657462	0.07069	0.19862	3.24	0.0213324	0.000334533	0.000529325
1707	T93	T94	1	32	0.326531	4209	7.50365	0.452435	165	0.00082713	0.115885	0.197828	3.32	0.0228418	0.000877812	0.00121918
1708	T93	T4	1	16	0.168421	3050	3.77197	0.231285	155.333	0.00205128	-0.087578	0.199694	3.13	0.012243	0.000182915	0.000402541
1709	T93	T5	1	25	0.277778	3294	5.82037	0.342571	157.333	0.00501672	0.0801466	0.199323	3.17	0.0127437	0.000224108	0.000457736
1710	T93	T6	1	19	0.206522	3050	4.45918	0.269465	155.333	0.00358974	-0.00163257	0.199707	3.13	0.014485	0.000186541	0.000417878
1711	T93	T15	1	29	0.337209	3294	6.80395	0.410988	157.5	0.00724638	0.120749	0.199324	3.17	0.0125258	0.000198236	0.000677034
1712	T93	T21	1	21	0.247059	2745	4.8182	0.269066	152.833	0.00652681	0.122507	0.200224	3.08	0.0143782	4.57835e-05	0.000697919
1713	T93	T25	1	20	0.20202	3538	4.6831	0.280959	159.333	0	-0.028596	0.198905	3.21	0.0154753	0.000285659	0.000411375
1714	T93	T32	1	25	0.271739	3416	5.82037	0.342571	158.333	0.00407925	0.087886	0.199125	3.19	0.0189056	0.000215246	0.000515435
1715	T93	T37	1	19	0.197917	3294	4.45918	0.269465	157.333	0.00167224	-0.0399558	0.199304	3.17	0.0180128	0.00018806	0.000493855
1716	T93	T41	1	30	0.30303	4148	6.99021	0.411915	164.5	0	0.110844	0.197927	3.32	0.0217557	0.000303911	0.000427802
1717	T93	T58	1	28	0.282828	4026	6.54348	0.389923	163.333	0	0.0817633	0.198121	3.29	0.022841	0.000448812	0.000441744
1718	T93	T63	1	21	0.233333	3050	4.8182	0.269066	155.333	0.00461538	0.0916473	0.199723	3.13	0.0187519	5.6145e-05	0.000688051
1719	T93	T65	1	18	0.1875	3233	4.2261	0.255766	156.833	0.00163666	-0.0502962	0.199402	3.16	0.0171525	0.000183741	0.000499295
1720	T93	T81	1	27	0.272727	3965	6.29884	0.373193	162.833	0	0.0677425	0.198221	3.28	0.0218285	0.000448009	0.00044658
1721	T93	T82	1	31	0.326316	3965	7.26507	0.437133	163	0.0029304	0.139604	0.198229	3.28	0.0220449	0.000251528	0.000488214
1722	T93	T101	1	24	0.242424	3782	5.59084	0.32975	161.333	0	0.0262313	0.198516	3.25	0.0224564	0.000336554	0.000429278
1723	T93	T14	1	2	0.0224719	1830	0.463246	0.0266714	142.167	0.003663	-0.178257	0.201675	2.93	0.0106835	1.43534e-05	0.000263849
1724	T93	T34	1	14	0.153846	2684	3.20617	0.177914	152.167	0.003663	-0.0320995	0.200306	3.07	0.0178737	5.85425e-05	0.000475183
1725	T93	T35	1	24	0.244898	3721	5.61143	0.33461	160.333	0.000657462	0.0560604	0.198615	3.24	0.0209397	0.000290078	0.000466063
1726	T93	T39	1	7	0.0769231	2257	1.61126	0.0908923	147.333	0.003256	-0.117551	0.200987	3	0.0162516	2.39832e-05	0.000325859
1727	T93	T43	1	21	0.214286	3538	4.91084	0.292816	158.833	0.000610501	0.00389189	0.198907	3.21	0.0200433	0.000276298	0.000411158
1728	T93	T50	1	22	0.222222	3660	5.15296	0.309106	159.833	0	0.00911161	0.198708	3.23	0.0209422	0.000294621	0.000397707
1729	T93	T51	1	18	0.204545	2745	4.20553	0.250186	152	0.00512821	0.0187306	0.200207	3.08	0.0198126	2.96724e-05	0.000349911
1730	T93	T64	1	17	0.171717	3355	3.97246	0.236488	157	0	-0.0560634	0.199201	3.18	0.0182166	0.000117833	0.000325866
1731	T93	T75	1	23	0.232323	3721	5.38387	0.322264	160.333	0	0.025249	0.19861	3.24	0.0209988	0.000316632	0.000406356
1732	T93	T76	1	19	0.204301	3111	4.45741	0.269054	155	0.00313972	0.00491045	0.199608	3.14	0.019936	5.95141e-05	0.00029757
1733	T93	T84	1	11	0.13253	2013	2.63114	0.168788	144	0.00612323	-0.0945812	0.201379	2.96	0.0158438	2.88083e-05	0.000253594
1734	T93	T96	1	22	0.222222	3660	5.16157	0.311581	159.833	0	0.00612286	0.198707	3.23	0.0200579	0.000291595	0.000394474
1735	T95	T8	1	23	0.315068	2108	5.72104	0.416193	146	0.0103668	-0.0631487	0.201179	2.96	0.0121728	0.0021214	0.00214025
1736	T95	T19	1	25	0.320513	2346	6.22134	0.452918	149.5	0.0102639	-0.0252023	0.20048	3.03	0.0155512	0.00291392	0.00224986
1737	T95	T22	0	33	0.39759	2788	8.38503	0.651808	156	0.013468	-0.0626775	0.199171	3.16	0.0181775	0.00465216	0.00286968
1738	T95	T23	1	31	0.369048	2754	7.8225	0.594665	155.5	0.0119617	-0.0363545	0.199275	3.15	0.0170179	0.0042726	0.00276319
1739	T95	T30	1	21	0.233333	2618	5.18296	0.367754	153.5	0.00592885	-0.112832	0.199681	3.11	0.0150651	0.000687065	0.000384147
1740	T95	T44	1	25	0.357143	2074	6.2596	0.464973	145.5	0.0112665	-0.0849363	0.201273	2.95	0.0147009	0.00275677	0.00253355
1741	T95	T47	1	33	0.402439	2754	8.38503	0.651808	155.5	0.0135566	-0.052624	0.199272	3.15	0.0167648	0.00458632	0.00291623
1742	T95	T57	1	26	0.273684	2958	6.47047	0.470793	158.5	0.004662	-0.0722678	0.198683	3.21	0.0158678	0.00228712	0.00171912
1743	T95	T74	1	31	0.356322	2856	7.8225	0.594665	157	0.0113636	-0.0540802	0.198977	3.18	0.0172319	0.00419407	0.0027047
1744	T95	T88	1	30	0.375	2584	7.54954	0.569024	153	0.0119949	-0.0246974	0.199777	3.1	0.0158158	0.00376902	0.00264064
1745	T95	T100	1	29	0.315217	2958	7.28199	0.545215	158.5	0.00815851	-0.074669	0.198679	3.21	0.0162032	0.00406526	0.00229556
1746	T95	T13	1	4	0.0416667	2244	0.935228	0.0557349	148	0.0013369	-0.146871	0.200779	3	0.0127413	0.000185741	0.000120467
1747	T95	T26	1	17	0.175258	2720	4.14808	0.283764	155	0.00151515	-0.0832831	0.199385	3.14	0.013315	0.000562502	0.000315279
1748	T95	T28	1	4	0.0449438	2006	0.935228	0.0557349	144.5	0.00369549	-0.21499	0.201474	2.93	0.00944334	0.000182316	0.000107776
1749	T95	T29	1	21	0.223404	2754	5.15828	0.360077	155.5	0.00398724	-0.0500417	0.199288	3.15	0.0146438	0.00112523	0.000928825
1750	T95	T48	1	13	0.132653	2618	3.12877	0.204667	153.5	0.000658762	-0.0917798	0.199685	3.11	0.0137735	0.000328686	0.000207255
1751	T95	T49	1	1	0.0116279	1802	0.239556	0.0153846	141.5	0.00419084	-0.248311	0.202065	2.87	0.0124116	0.000107518	7.11559e-05
1752	T95	T52	1	10	0.116279	2108	2.41398	0.159779	146	0.00518341	-0.134803	0.201181	2.96	0.0136306	0.000306875	0.000215002
1753	T95	T53	1	9	0.105882	2040	2.17262	0.143906	145	0.00530303	-0.187555	0.201375	2.94	0.0131811	0.000325093	0.000182663
1754	T95	T54	1	9	0.0947368	2380	2.17262	0.143906	150	0.0020202	-0.138339	0.20038	3.04	0.0143273	0.000312474	0.000168483
1755	T95	T55	1	4	0.0408163	2312	0.929373	0.0541944	149	0.000473485	-0.17765	0.200577	3.02	0.0130199	0.000160462	6.87261e-05
1756	T95	T60	1	3	0.0340909	1938	0.709536	0.0438301	143.5	0.00387597	-0.210763	0.201671	2.91	0.0124972	0.00014883	9.38453e-05
1757	T95	T62	1	4	0.0416667	2244	0.935228	0.0557349	148	0.0013369	-0.191595	0.200775	3	0.014084	0.000248425	0.000116997
1758	T95	T66	1	15	0.163043	2482	3.66371	0.251711	151.5	0.00392817	-0.0667536	0.200085	3.07	0.0137086	0.000299369	0.000453045
1759	T95	T71	1	12	0.126316	2482	2.90049	0.192566	151.5	0.00224467	-0.0887188	0.200085	3.07	0.0145841	0.000435539	0.00024114
1760	T95	T73	1	11	0.111111	2584	2.62848	0.167942	153	0	-0.122316	0.199782	3.17	0.0140331	0.000251527	9.34479e-05
1761	T95	T77	1	9	0.0909091	2516	2.14	0.134608	152	0	-0.133037	0.199981	3.13	0.0146549	0.000509303	0.000165871
1762	T95	T79	1	9	0.1	2210	2.17262	0.143906	147.5	0.0038961	-0.184482	0.200876	2.99	0.0119586	0.000318179	0.000161943
1763	T95	T87	1	20	0.206186	2822	4.90133	0.339669	156.5	0.00178253	-0.0780888	0.199085	3.17	0.0140956	0.000794661	0.0004389
1764	T95	T91	1	1	0.0106383	2074	0.239556	0.0153846	145.5	0.0019425	-0.210008	0.20127	2.95	0.0128806	0.000118633	6.81764e-05
1765	T95	T94	1	9	0.0957447	2346	2.17262	0.143906	149.5	0.00244379	-0.164813	0.200478	3.03	0.0137655	0.000289291	0.000145931
1766	T95	T4	1	1	0.0120482	1700	0.225692	0.0119048	139.833	0.00484848	-0.368276	0.202344	2.84	0.00834842	8.65831e-05	6.92055e-05
1767	T95	T5	1	2	0.0232558	1836	0.455223	0.0247253	141.833	0.00428195	-0.200551	0.201973	2.88	0.00840401	0.000121944	9.04619e-05
1768	T95	T6	1	1	0.0120482	1700	0.225692	0.0119048	139.833	0.00484848	-0.282331	0.202357	2.84	0.00948569	8.83445e-05	7.18789e-05
1769	T95	T15	1	7	0.0864198	1836	1.66902	0.106129	142	0.00592885	-0.159949	0.201974	2.88	0.00799715	0.000111977	0.0001389
1770	T95	T21	1	3	0.0394737	1530	0.689817	0.0388098	137.333	0.00633609	-0.158191	0.202874	2.79	0.00868458	1.55327e-05	8.59982e-05
1771	T95	T24	1	16	0.225352	1802	3.91593	0.270606	141.5	0.00902643	-0.117813	0.202066	2.87	0.0106429	0.000846942	0.000975918
1772	T95	T25	1	1	0.010989	1972	0.225692	0.0119048	143.833	0.002886	-0.309294	0.201555	2.92	0.00959671	0.000126238	6.60276e-05
1773	T95	T32	1	2	0.0227273	1904	0.455223	0.0247253	142.833	0.00378788	-0.192812	0.201775	2.9	0.011739	0.000118606	0.000103156
1774	T95	T37	1	1	0.0114943	1836	0.225692	0.0119048	141.833	0.00395257	-0.320654	0.201954	2.88	0.0110934	0.000100312	9.56758e-05
1775	T95	T40	1	13	0.154762	2142	3.1588	0.213296	146.5	0.00614251	-0.13457	0.201078	2.97	0.0126103	0.000143406	0.000115436
1776	T95	T41	1	5	0.0515464	2312	1.17163	0.0703078	149	0.00094697	-0.169854	0.200577	3.03	0.0131205	0.000113505	5.80306e-05
1777	T95	T58	1	1	0.010101	2244	0.225692	0.0119048	147.833	0	-0.198935	0.200772	3	0.0139075	0.000182646	6.52922e-05
1778	T95	T59	1	16	0.183908	2346	3.91593	0.270606	149.5	0.0058651	-0.0974103	0.200482	3.03	0.0128268	0.000579461	0.000485378
1779	T95	T61	1	14	0.181818	1938	3.41853	0.234573	143.5	0.00775194	-0.157669	0.201668	2.91	0.0114675	0.00018307	0.000218721
1780	T95	T63	1	3	0.037037	1700	0.689817	0.0388098	139.833	0.00545455	-0.189051	0.202373	2.84	0.0112478	1.92611e-05	8.57309e-05
1781	T95	T65	1	1	0.0116279	1802	0.225692	0.0119048	141.333	0.00419084	-0.330994	0.202052	2.87	0.0105354	9.75331e-05	9.6261e-05
1782	T95	T68	1	11	0.134146	2006	2.64877	0.173657	144.5	0.00628234	-0.133685	0.201476	2.93	0.0130035	0.000128733	0.000110273
1783	T95	T69	1	11	0.125	2210	2.64877	0.173657	147.5	0.0047619	-0.0990382	0.200884	2.99	0.0123024	0.00016642	0.000170168
1784	T95	T80	1	15	0.185185	2108	3.67548	0.254981	146	0.00717703	-0.145583	0.201173	2.96	0.0124738	0.0001989	0.0001989
1785	T95	T81	1	2	0.0206186	2210	0.455223	0.0247253	147.333	0.000865801	-0.212956	0.200871	2.99	0.0133437	0.000185626	6.72042e-05
1786	T95	T82	1	7	0.076087	2210	1.66902	0.106129	147.5	0.0030303	-0.141094	0.200879	2.99	0.0136897	0.000138427	9.75867e-05
1787	T95	T90	1	11	0.115789	2448	2.64877	0.173657	151	0.0021645	-0.108692	0.200183	3.06	0.0134734	0.000184355	9.80062e-05
1788	T95	T101	1	1	0.0105263	2108	0.225692	0.0119048	145.833	0.0015949	-0.254467	0.201167	2.96	0.0137731	0.000145196	6.72641e-05
1789	T95	T14	1	0	0	1020	0	0	126.667	0.00757576	-0.458956	0.204326	2.64	0.00696708	5.24696e-06	3.50312e-05
1790	T95	T34	1	0	0	1496	0	0	136.667	0.00568182	-0.312798	0.202956	2.78	0.0108323	2.0494e-05	6.04173e-05
1791	T95	T35	1	0	0	2074	0	0	144.833	0.001554	-0.224638	0.201265	2.95	0.0127545	0.000104409	6.09274e-05
1792	T95	T39	1	0	0	1258	0	0	131.833	0.00673401	-0.398249	0.203637	2.71	0.00991427	8.75116e-06	4.31851e-05
1793	T95	T43	1	0	0	1972	0	0	143.333	0.00252525	-0.276806	0.201557	2.92	0.012231	0.000102754	5.55363e-05
1794	T95	T50	1	0	0	2040	0	0	144.333	0.00189394	-0.271586	0.201358	2.94	0.0127841	0.000112552	5.51822e-05
1795	T95	T51	1	0	0	1530	0	0	136.5	0.00550964	-0.261968	0.202857	2.79	0.0120389	1.26388e-05	5.41324e-05
1796	T95	T64	1	0	0	1870	0	0	141.5	0.003367	-0.336761	0.201851	2.89	0.0112082	4.62011e-05	4.64056e-05
1797	T95	T75	1	0	0	2074	0	0	144.833	0.001554	-0.255449	0.201261	2.95	0.0128198	0.000119964	5.59177e-05
1798	T95	T76	1	0	0	1734	0	0	139.5	0.004329	-0.275788	0.202258	2.85	0.012119	2.57284e-05	4.67228e-05
1799	T95	T84	1	0	0	1122	0	0	128.5	0.00723654	-0.375279	0.20403	2.67	0.0099581	1.35099e-05	4.31938e-05
1800	T95	T96	1	0	0	2040	0	0	144.333	0.00189394	-0.274575	0.201358	2.94	0.012312	0.000119829	5.88772e-05
1801	T97	T13	1	19	0.197917	3234	4.43156	0.26251	157.333	0.0017301	0.0312021	0.199309	3.15	0.0171627	0.000319828	0.000437707
1802	T97	T26	1	32	0.329897	3920	7.64442	0.490539	164.333	0.00196078	0.0947896	0.197915	3.29	0.0181499	0.000898837	0.00106307
1803	T97	T28	1	16	0.173913	2891	3.70122	0.21302	153.833	0.00334768	-0.0369171	0.200004	3.08	0.0126962	0.000310977	0.000387911
1804	T97	T48	1	28	0.285714	3773	6.62511	0.411442	162.833	0.000852515	0.0862929	0.198214	3.26	0.0186421	0.000522775	0.000695581
1805	T97	T49	1	12	0.133333	2597	2.77799	0.160324	150.833	0.00375469	-0.0702383	0.200595	3.02	0.0167062	0.000180122	0.00025154
1806	T97	T52	1	22	0.247191	3038	5.17997	0.317065	155.333	0.00515996	0.0432702	0.199711	3.11	0.0183982	0.000553599	0.000818438
1807	T97	T53	1	21	0.238636	2940	4.93861	0.301192	154.333	0.00539216	-0.00948233	0.199905	3.09	0.0177761	0.000583079	0.000691324
1808	T97	T54	1	23	0.239583	3430	5.41708	0.331814	159.333	0.00196078	0.0397337	0.19891	3.19	0.0193619	0.000555118	0.000631595
1809	T97	T55	1	18	0.181818	3332	4.17384	0.242102	158.333	0	0.00042255	0.199107	3.17	0.0175499	0.000262385	0.000237137
1810	T97	T60	1	15	0.164835	2793	3.47553	0.201116	152.833	0.00364797	-0.0326901	0.200201	3.06	0.0168188	0.000246641	0.000328169
1811	T97	T62	1	17	0.173469	3234	3.93739	0.227513	157.333	0.000576701	-0.0135224	0.199305	3.15	0.0189899	0.000425986	0.000423334
1812	T97	T66	1	29	0.311828	3577	6.90818	0.439618	160.833	0.0043573	0.111319	0.198615	3.22	0.0185014	0.000502361	0.00160421
1813	T97	T71	1	26	0.270833	3577	6.14496	0.380473	160.833	0.00217865	0.0893539	0.198615	3.22	0.0197496	0.000762042	0.000890288
1814	T97	T73	1	26	0.262626	3724	6.12481	0.374717	162.333	0	0.055757	0.198312	3.32	0.0190117	0.00032972	0.000258487
1815	T97	T77	1	24	0.242424	3626	5.63634	0.341384	161.333	0	0.0450357	0.198511	3.28	0.0198776	0.000807409	0.000554877
1816	T97	T79	1	21	0.225806	3185	4.93861	0.301192	156.833	0.00336134	-0.00640931	0.199406	3.14	0.0161275	0.000565749	0.00060761
1817	T97	T87	1	35	0.360825	4067	8.39767	0.546444	165.833	0.00230681	0.099984	0.197615	3.32	0.019246	0.00125447	0.00146203
1818	T97	T91	1	14	0.145833	2989	3.24172	0.187163	154.833	0.0015083	-0.0319353	0.1998	3.1	0.0173723	0.000198008	0.000240116
1819	T97	T94	1	22	0.229167	3381	5.17478	0.315684	158.833	0.00189753	0.0132594	0.199008	3.18	0.0185454	0.000510848	0.00054377
1820	T97	T4	1	5	0.0531915	2450	1.1836	0.0737402	149.167	0.00196078	-0.190203	0.200874	2.99	0.0107913	0.000111035	0.000187273
1821	T97	T5	1	13	0.144444	2646	2.99892	0.171327	151.167	0.00383632	-0.0224787	0.200503	3.03	0.0112576	0.000143527	0.000224671
1822	T97	T6	1	7	0.076087	2450	1.63773	0.0982214	149.167	0.0027451	-0.104258	0.200887	2.99	0.0125092	0.000113571	0.000194984
1823	T97	T15	1	17	0.197674	2646	3.9825	0.239744	151.333	0.00554135	0.0181234	0.200504	3.03	0.0108464	0.00012596	0.000329699
1824	T97	T21	1	13	0.160494	2205	2.97025	0.163573	146.667	0.00641711	0.0198818	0.201404	2.94	0.0116438	2.5866e-05	0.000302191
1825	T97	T25	1	8	0.0808081	2842	1.86165	0.109716	153.167	0	-0.131221	0.200085	3.07	0.0129278	0.00017347	0.000191457
1826	T97	T32	1	13	0.141304	2744	2.99892	0.171327	152.167	0.00311943	-0.0147393	0.200305	3.05	0.0159522	0.000138275	0.000253768
1827	T97	T37	1	7	0.0729167	2646	1.63773	0.0982214	151.167	0.00127877	-0.142581	0.200484	3.03	0.0150434	0.000119073	0.000239646
1828	T97	T40	1	24	0.272727	3087	5.70319	0.360069	155.833	0.00582936	0.0435028	0.199607	3.12	0.0171935	0.000163934	0.000278455
1829	T97	T41	1	19	0.193878	3332	4.41609	0.258215	158.333	0.000612745	0.00821908	0.199107	3.18	0.0177544	0.000178792	0.000192886
1830	T97	T58	1	16	0.161616	3234	3.72203	0.21868	157.167	0	-0.020862	0.199301	3.15	0.018778	0.000272467	0.00020553
1831	T97	T61	0	25	0.308642	2793	5.96292	0.381346	152.833	0.00820793	0.0204037	0.200198	3.06	0.0156818	0.00024911	0.00062802
1832	T97	T63	1	13	0.151163	2450	2.97025	0.163573	149.167	0.00509804	-0.0109781	0.200903	2.99	0.0151836	3.17295e-05	0.000298008
1833	T97	T65	1	7	0.0736842	2597	1.63773	0.0982214	150.667	0.00166875	-0.152921	0.200582	3.02	0.014279	0.000115975	0.000241531
1834	T97	T68	1	22	0.255814	2891	5.19316	0.32043	153.833	0.00621712	0.0443878	0.200006	3.08	0.0177175	0.000147131	0.000265946
1835	T97	T69	1	24	0.266667	3185	5.65955	0.34791	156.833	0.00504202	0.0790346	0.199414	3.14	0.0167862	0.000214249	0.000462276
1836	T97	T81	1	15	0.151515	3185	3.47739	0.201949	156.667	0	-0.0348828	0.199401	3.14	0.0180457	0.000271852	0.000207683
1837	T97	T82	1	19	0.2	3185	4.44362	0.265889	156.833	0.0022409	0.0369786	0.199409	3.14	0.0185673	0.000162323	0.000241469
1838	T97	T90	1	24	0.247423	3528	5.65955	0.34791	160.333	0.00140056	0.0693806	0.198713	3.21	0.018337	0.000230244	0.000258283
1839	T97	T101	1	12	0.121212	3038	2.76939	0.158507	155.167	0	-0.076394	0.199696	3.11	0.0185818	0.000204425	0.000199835
1840	T97	T14	1	0	0	1470	0	0	136	0.00560224	-0.280883	0.202855	2.79	0.00903019	8.4723e-06	0.00011936
1841	T97	T34	1	6	0.0689655	2156	1.35823	0.0724211	146	0.00420168	-0.134725	0.201486	2.93	0.0145811	3.33617e-05	0.000207536
1842	T97	T35	1	12	0.122449	2989	2.78998	0.163367	154.167	0.000502765	-0.0465649	0.199795	3.1	0.0171593	0.000170182	0.000209556
1843	T97	T39	1	1	0.0117647	1813	0.230213	0.012987	141.167	0.0043573	-0.220177	0.202167	2.86	0.0132263	1.42203e-05	0.000148076
1844	T97	T43	1	10	0.103093	2842	2.33673	0.139116	152.667	0.000933707	-0.0987335	0.200087	3.07	0.0164503	0.000166758	0.000190183
1845	T97	T50	1	10	0.10101	2940	2.33151	0.137863	153.667	0	-0.0935137	0.199888	3.09	0.0171919	0.000178837	0.000185017
1846	T97	T51	1	6	0.0681818	2205	1.38409	0.078943	145.833	0.00392157	-0.0838948	0.201387	2.94	0.0161123	1.85538e-05	0.000167684
1847	T97	T64	1	6	0.0612245	2695	1.38409	0.078943	150.833	0.00043573	-0.158689	0.20038	3.04	0.0150616	7.11422e-05	0.000150784
1848	T97	T75	1	11	0.111111	2989	2.56242	0.151021	154.167	0	-0.0773763	0.19979	3.1	0.0172589	0.000192029	0.000188874
1849	T97	T76	1	7	0.0752688	2499	1.63596	0.0978109	148.833	0.00240096	-0.0977149	0.200787	3	0.0162644	3.701e-05	0.000141822
1850	T97	T84	1	3	0.0379747	1617	0.730347	0.0494897	137.833	0.00585309	-0.197207	0.202559	2.82	0.0132721	1.81499e-05	0.000122448
1851	T97	T96	1	10	0.10101	2940	2.34013	0.140337	153.667	0	-0.0965025	0.199887	3.09	0.0165811	0.000176238	0.000182723
1852	T98	T13	1	25	0.260417	3630	5.81953	0.341925	160.333	0.00196078	0.0718589	0.198722	3.21	0.0219567	0.000532727	0.000814311
1853	T98	T28	1	25	0.280899	3245	5.81953	0.341925	156.833	0.00542005	0.00373971	0.199417	3.14	0.01644	0.000519317	0.000723527
1854	T98	T48	0	34	0.346939	4235	8.01307	0.490857	165.833	0.000966184	0.12695	0.197627	3.32	0.0238969	0.000771038	0.00114585
1855	T98	T49	1	21	0.241379	2915	4.89629	0.289229	153.833	0.00567376	-0.0295815	0.200007	3.08	0.0216992	0.000284819	0.000444251
1856	T98	T55	1	25	0.255102	3740	5.81367	0.340384	161.333	0.000694444	0.0410793	0.198519	3.23	0.0223557	0.000409862	0.000413729
1857	T98	T60	1	24	0.272727	3135	5.59383	0.33002	155.833	0.00568475	0.00796662	0.199614	3.12	0.021889	0.000415669	0.00061773
1858	T98	T62	1	25	0.260417	3630	5.81953	0.341925	160.333	0.00196078	0.0271344	0.198717	3.21	0.0244024	0.000705779	0.000783386
1859	T98	T73	1	32	0.323232	4180	7.51278	0.454131	165.333	0	0.0964137	0.197724	3.38	0.0241242	0.000457889	0.000400934
1860	T98	T77	1	30	0.30303	4070	7.0243	0.420798	164.333	0	0.0856925	0.197923	3.34	0.0254149	0.00124281	0.000953953
1861	T98	T91	1	22	0.234043	3355	5.12385	0.301574	157.833	0.002849	0.00872145	0.199213	3.16	0.0225034	0.000311083	0.00042134
1862	T98	T4	1	8	0.0824742	2750	1.86081	0.109041	152.167	0.000888889	-0.149547	0.200286	3.05	0.0116781	0.00014403	0.000271324
1863	T98	T5	1	16	0.172043	2970	3.66078	0.202562	154.167	0.00289855	0.018178	0.199915	3.09	0.0121532	0.000175775	0.000307319
1864	T98	T6	1	11	0.117021	2750	2.53915	0.14484	152.167	0.00222222	-0.0636012	0.2003	3.05	0.0141538	0.000147421	0.00028269
1865	T98	T15	1	20	0.224719	2970	4.64437	0.270979	154.333	0.00483092	0.0587801	0.199917	3.09	0.0122359	0.000151667	0.000443398
1866	T98	T21	1	21	0.265823	2475	4.84626	0.276348	149.667	0.00808081	0.0605386	0.200817	3	0.0150234	4.16395e-05	0.000543344
1867	T98	T24	1	27	0.333333	2915	6.42066	0.40693	153.833	0.00851064	0.100917	0.200008	3.08	0.016555	0.000994697	0.00270133
1868	T98	T25	1	14	0.141414	3190	3.24961	0.18913	156.167	0	-0.0905646	0.199498	3.13	0.0157653	0.000238783	0.000294352
1869	T98	T32	1	18	0.193548	3080	4.14264	0.234075	155.167	0.0030303	0.0259175	0.199717	3.11	0.0190199	0.000167925	0.000344215
1870	T98	T37	1	13	0.135417	2970	3.02569	0.177636	154.167	0.00144928	-0.101924	0.199897	3.09	0.0183976	0.000146431	0.000329162
1871	T98	T40	1	27	0.296703	3465	6.36506	0.391303	158.833	0.0048048	0.0841596	0.19902	3.18	0.0199063	0.000201432	0.000382149
1872	T98	T41	1	26	0.268041	3740	6.05593	0.356498	161.333	0.00138889	0.0488758	0.19852	3.24	0.0226596	0.00027828	0.000335315
1873	T98	T58	1	22	0.222222	3630	5.10999	0.298095	160.167	0	0.0197948	0.198714	3.21	0.0237106	0.000396883	0.000334382
1874	T98	T59	1	33	0.362637	3795	7.83088	0.492222	161.833	0.00573477	0.121319	0.198424	3.24	0.0210342	0.00074368	0.00146815
1875	T98	T61	1	25	0.287356	3135	5.92016	0.370103	155.833	0.00620155	0.0610604	0.199611	3.12	0.0183688	0.000318727	0.000897468
1876	T98	T63	1	22	0.26506	2750	5.08856	0.292477	152.167	0.00711111	0.0296787	0.200316	3.05	0.019781	5.12594e-05	0.000537721
1877	T98	T65	1	12	0.125	2915	2.79262	0.163937	153.667	0.00141844	-0.112265	0.199994	3.08	0.0176513	0.000143038	0.000332718
1878	T98	T68	1	24	0.266667	3245	5.61885	0.337172	156.833	0.00487805	0.0850445	0.199418	3.14	0.0204106	0.000176056	0.000355434
1879	T98	T69	1	29	0.318681	3575	6.80327	0.410658	159.833	0.00507937	0.119691	0.198826	3.2	0.0198466	0.000269659	0.000649853
1880	T98	T80	1	28	0.314607	3410	6.64556	0.418495	158.333	0.00584795	0.0731466	0.199115	3.17	0.0198412	0.000348337	0.00082097
1881	T98	T81	1	21	0.212121	3575	4.86536	0.281364	159.667	0	0.00577394	0.198813	3.2	0.0225026	0.000390997	0.000333626
1882	T98	T82	1	24	0.25	3575	5.58734	0.328637	159.833	0.00190476	0.0776354	0.198822	3.2	0.0221889	0.000198577	0.000329935
1883	T98	T90	1	30	0.309278	3960	7.04751	0.427324	163.333	0.0015873	0.110037	0.198125	3.27	0.0228462	0.000305008	0.000382153
1884	T98	T101	1	18	0.181818	3410	4.15735	0.237921	158.167	0	-0.0357372	0.199109	3.17	0.0230984	0.000286152	0.000312431
1885	T98	T14	1	4	0.0493827	1650	0.95535	0.0608297	139	0.00571429	-0.240226	0.202268	2.85	0.010954	1.32076e-05	0.000207825
1886	T98	T34	1	15	0.178571	2420	3.47654	0.201325	149	0.00595238	-0.0940681	0.200898	2.99	0.0188471	5.34465e-05	0.000371349
1887	T98	T35	1	19	0.195876	3355	4.42981	0.261649	157.167	0.0011396	-0.00590818	0.199208	3.16	0.0219035	0.00026902	0.000369989
1888	T98	T39	1	9	0.108434	2035	2.11545	0.128193	144.167	0.00564374	-0.17952	0.20158	2.92	0.0171287	2.21719e-05	0.000257869
1889	T98	T43	1	17	0.177083	3190	3.97656	0.237399	155.667	0.0015873	-0.0580767	0.1995	3.13	0.0210058	0.000256683	0.000326966
1890	T98	T50	1	17	0.173469	3300	3.97134	0.236145	156.667	0.000555556	-0.052857	0.199301	3.15	0.021895	0.000271869	0.000314147
1891	T98	T51	1	12	0.136364	2475	2.77968	0.160559	148.833	0.00444444	-0.043238	0.2008	3	0.0209776	2.66566e-05	0.000269081
1892	T98	T64	1	12	0.122449	3025	2.79084	0.163527	153.833	0.000493827	-0.118032	0.199793	3.1	0.0189121	0.000107034	0.000253378
1893	T98	T75	1	18	0.183673	3355	4.20225	0.249303	157.167	0.000569801	-0.0367195	0.199203	3.16	0.0218764	0.000293088	0.000321975
1894	T98	T76	1	13	0.139785	2805	3.02392	0.177225	151.833	0.00272109	-0.0570581	0.2002	3.06	0.0210781	5.27771e-05	0.000225886
1895	T98	T84	1	0	0	1815	0	0	140.833	0.00364842	-0.15655	0.201972	2.88	0.0162203	2.46558e-05	0.000185787
1896	T98	T96	1	16	0.161616	3300	3.72809	0.219752	156.667	0	-0.0558457	0.1993	3.15	0.0207599	0.000255608	0.000295996
1897	T99	T92	1	24	0.375	1536	6.15777	0.490793	140	0.0127924	-0.135045	0.201956	2.88	0.00844333	0	0
1898	T99	T49	1	29	0.329545	3392	6.7967	0.408389	158.5	0.00650118	0.0381414	0.199123	3.17	0.0208317	0.000789076	0.000821283
1899	T99	T55	0	34	0.346939	4352	7.95025	0.474037	166	0.000868056	0.108802	0.197634	3.32	0.0221158	0.00113886	0.00076712
1900	T99	T91	1	31	0.329787	3904	7.26043	0.435228	162.5	0.00356125	0.0764443	0.198328	3.25	0.0216718	0.000887248	0.000801892
1901	T99	T4	1	18	0.1875	3200	4.24926	0.261562	156.833	0.00166667	-0.0818237	0.199401	3.14	0.0129982	0.000361459	0.00045437
1902	T99	T5	1	26	0.282609	3456	6.04924	0.355083	158.833	0.00422705	0.0859009	0.199031	3.18	0.0132575	0.000417045	0.000486553
1903	T99	T6	1	21	0.225806	3200	4.92761	0.297361	156.833	0.00333333	0.00412173	0.199415	3.14	0.0151658	0.000378136	0.000483851
1904	T99	T15	1	28	0.311111	3456	6.54024	0.389007	159	0.00543478	0.126503	0.199032	3.18	0.0124368	0.000347701	0.000678303
1905	T99	T21	1	27	0.329268	2880	6.25408	0.361015	154.333	0.00858586	0.128261	0.199932	3.09	0.0145776	0.000100341	0.000873699
1906	T99	T25	1	24	0.244898	3712	5.63806	0.341651	160.833	0.000661376	-0.0228417	0.198613	3.22	0.0155368	0.000634505	0.000521931
1907	T99	T32	1	28	0.304348	3584	6.53109	0.386596	159.833	0.00441919	0.0936404	0.198832	3.2	0.0183897	0.000396017	0.000541678
1908	T99	T37	1	23	0.242105	3456	5.41414	0.330157	158.833	0.00241546	-0.0342015	0.199012	3.18	0.0175714	0.000351784	0.000527676
1909	T99	T40	1	35	0.380435	4032	8.26093	0.509331	163.5	0.00525526	0.151882	0.198135	3.27	0.0195797	0.000461739	0.000584542
1910	T99	T58	1	32	0.326531	4224	7.49844	0.450616	164.833	0.000816993	0.0875176	0.197829	3.3	0.0232336	0.0011431	0.000642658
1911	T99	T61	1	31	0.344444	3648	7.34035	0.458273	160.5	0.00581395	0.128783	0.198726	3.21	0.0174271	0.000618374	0.00116189
1912	T99	T63	1	30	0.357143	3200	6.98896	0.411637	156.833	0.00833333	0.0974016	0.199431	3.14	0.0185269	0.000131638	0.000921469
1913	T99	T65	1	21	0.21875	3392	4.93373	0.298914	158.333	0.00177305	-0.0445418	0.199109	3.17	0.0166456	0.000344729	0.000535079
1914	T99	T68	1	32	0.351648	3776	7.51472	0.4552	161.5	0.00542005	0.152767	0.198534	3.23	0.0200056	0.000406664	0.000547845
1915	T99	T69	0	37	0.402174	4160	8.69914	0.528686	164.5	0.00555556	0.187414	0.197941	3.29	0.0190926	0.00055199	0.00088766
1916	T99	T80	1	35	0.384615	3968	8.30275	0.521372	163	0.00584795	0.140869	0.198231	3.26	0.0190415	0.000679102	0.00106802
1917	T99	T81	0	31	0.316327	4160	7.25381	0.433885	164.333	0.000793651	0.0734968	0.197929	3.29	0.0218379	0.00111443	0.000634529
1918	T99	T82	1	34	0.357895	4160	7.9758	0.481158	164.5	0.0031746	0.145358	0.197937	3.29	0.0215163	0.000479436	0.000531548
1919	T99	T90	0	40	0.416667	4608	9.43596	0.579845	168	0.00297619	0.17776	0.19724	3.36	0.0217103	0.000785838	0.000657012
1920	T99	T101	1	28	0.285714	3968	6.5458	0.390442	162.833	0.000730994	0.0319856	0.198224	3.26	0.0222695	0.00078324	0.000570646
1921	T99	T14	1	11	0.13253	1920	2.62554	0.167003	143.667	0.00634921	-0.172503	0.201383	2.94	0.0110242	3.33225e-05	0.000349887
1922	T99	T34	1	23	0.270588	2816	5.37694	0.320486	153.667	0.00694444	-0.0263452	0.200013	3.08	0.0176574	0.000133042	0.000616829
1923	T99	T35	1	28	0.28866	3904	6.56639	0.395302	161.833	0.0014245	0.0618147	0.198323	3.25	0.0213984	0.000792652	0.000727446
1924	T99	T39	1	17	0.202381	2368	4.01585	0.247353	148.833	0.00661376	-0.111797	0.200695	3.01	0.0160822	5.67963e-05	0.000440788
1925	T99	T43	1	26	0.270833	3712	6.11314	0.371052	160.333	0.00198413	0.00964619	0.198615	3.22	0.0203126	0.000763206	0.000648725
1926	T99	T50	1	26	0.265306	3840	6.10793	0.369799	161.333	0.000694444	0.0148659	0.198416	3.24	0.0210799	0.000793631	0.000611936
1927	T99	T51	1	20	0.224719	2880	4.67758	0.27906	153.5	0.00505051	0.0244849	0.199915	3.09	0.0191821	8.11905e-05	0.000546887
1928	T99	T64	1	21	0.214286	3520	4.92742	0.29718	158.5	0.000617284	-0.0503091	0.198908	3.19	0.0181451	0.000278597	0.000440084
1929	T99	T75	1	27	0.27551	3904	6.33883	0.382956	161.833	0.000712251	0.0310034	0.198318	3.25	0.0213179	0.0008684	0.000636589
1930	T99	T76	1	22	0.236559	3264	5.17369	0.314595	156.5	0.00340136	0.0106648	0.199315	3.15	0.0192753	0.000147775	0.000422045
1931	T99	T84	1	7	0.0777778	2112	1.65718	0.102876	145.5	0.00373134	-0.0888269	0.201087	2.97	0.0151098	5.99108e-05	0.000301241
1932	T99	T96	1	26	0.265306	3840	6.11654	0.372273	161.333	0.000694444	0.0118772	0.198415	3.24	0.0200623	0.000683676	0.000528295
1933	T100	T9	0	34	0.369565	3393	8.42064	0.607164	162	0.00882724	-0.00370429	0.198192	3.26	0.0149951	0.0036541	0.00437187
1934	T100	T12	1	37	0.402174	3654	9.14237	0.654179	163.5	0.00928382	0.0356903	0.197895	3.29	0.0136125	0.0030955	0.00424707
1935	T100	T17	0	31	0.340659	3045	7.73648	0.569756	159.167	0.00946746	-0.0284504	0.198588	3.22	0.0213515	0.0013233	0.00466636
1936	T100	T67	0	31	0.340659	3045	7.73648	0.569756	159.167	0.00946746	-0.0284504	0.198588	3.22	0.0250549	0.00337859	0.00435319
1937	T100	T92	1	21	0.233333	2088	5.33369	0.411931	151.5	0.00910931	-0.0917476	0.199676	3.11	0.00756821	0	0
1938	T100	T95	1	29	0.315217	2958	7.28199	0.545215	158.5	0.00815851	-0.074669	0.198679	3.21	0.0162032	0.00229556	0.00406526
1939	T100	T4	1	44	0.473118	4350	10.6393	0.707584	168.333	0.00923077	-0.0385268	0.197121	3.37	0.0159771	0.00129599	0.00183447
1940	T100	T6	1	46	0.505495	4350	11.0534	0.720656	168.333	0.0123077	0.0474186	0.197134	3.37	0.0184897	0.00131192	0.0018903
1941	T100	T37	0	48	0.516129	4698	11.5415	0.753957	170.333	0.0100334	0.00909537	0.196732	3.41	0.0204873	0.00116423	0.00196647
1942	T100	T65	1	47	0.505376	4611	11.3167	0.742714	169.833	0.00981997	-0.00124494	0.196829	3.4	0.019283	0.00116122	0.0020296
1943	T100	T14	1	26	0.285714	2610	6.31517	0.425148	155.167	0.00879121	-0.129206	0.199103	3.17	0.013032	0.000181038	0.00214051
1944	T100	T39	1	33	0.362637	3219	7.96818	0.52772	160.333	0.00976801	-0.0685	0.198414	3.24	0.0189142	0.000301196	0.00263219
1945	T100	T84	1	29	0.318681	2871	7.04458	0.474516	157	0.00918485	-0.04553	0.198807	3.2	0.0166304	0.000250586	0.00141881
1946	T13	T1	1	15	0.15625	2970	3.47366	0.200675	155.167	0.00160428	-0.0049787	0.199704	3.11	0.0230426	0.000371646	0.000602204
1947	T13	T7	1	17	0.177083	3102	3.93304	0.226422	156.167	0.00166482	0.0186191	0.199509	3.13	0.0159783	0.00066282	0.000950767
1948	T13	T9	1	9	0.09375	2574	2.07387	0.117684	151.5	0.00144648	-0.0759059	0.200293	3.05	0.0113257	0.0001958	0.000203958
1949	T13	T10	1	42	0.442105	4686	9.93322	0.616249	168.5	0.0040568	0.19181	0.19714	3.37	0.0185782	0.00122202	0.000643166
1950	T13	T11	1	17	0.177083	3102	3.95516	0.232552	156.333	0.00166482	-0.00145708	0.199507	3.13	0.0122919	0.000235179	0.000204758
1951	T13	T12	1	12	0.125	2772	2.79561	0.164699	153	0.0015213	-0.0365113	0.199996	3.08	0.010166	0.000166053	0.000198357
1952	T13	T16	1	15	0.15625	2970	3.47366	0.200675	155.167	0.00160428	-0.0049787	0.199704	3.11	0.0113849	0.000586175	0.000395301
1953	T13	T17	1	6	0.0631579	2310	1.38971	0.0802757	148.667	0.00180995	-0.100652	0.200688	3.01	0.0164109	6.97229e-05	0.000214061
1954	T13	T18	1	32	0.333333	4092	7.51018	0.453958	164	0.00232198	0.132908	0.198028	3.3	0.014803	0.00101758	0.000558235
1955	T13	T20	0	24	0.25	3564	5.59132	0.329425	159.833	0.00191816	0.0610474	0.198819	3.2	0.0202648	0.000738808	0.000648077
1956	T13	T27	1	19	0.197917	3234	4.42283	0.260473	157.333	0.0017301	0.0159756	0.199311	3.15	0.0157671	0.000194641	0.000196324
1957	T13	T31	1	16	0.166667	3036	3.70673	0.214373	155.667	0.00163399	0.00733544	0.199606	3.12	0.0160508	0.000715576	0.00047166
1958	T13	T33	1	9	0.09375	2574	2.06688	0.11602	152	0.00144648	-0.0804488	0.200294	3.05	0.0159308	0.000200291	0.000200865
1959	T13	T36	1	14	0.147368	2838	3.24344	0.187688	154	0.00206398	0.00683134	0.199905	3.09	0.020376	0.000130644	0.000251238
1960	T13	T38	1	30	0.3125	3960	7.04477	0.426746	163	0.00220588	0.114305	0.198225	3.27	0.018666	0.000494635	0.000349742
1961	T13	T45	1	31	0.322917	4026	7.25301	0.433754	163.5	0.00226244	0.133827	0.198129	3.29	0.02054	0.00103114	0.000569244
1962	T13	T46	1	11	0.114583	2706	2.54105	0.145572	153	0.00149551	-0.0536502	0.200097	3.07	0.0177447	0.000258851	0.000207793
1963	T13	T56	1	24	0.252632	3498	5.59132	0.329425	159.333	0.00250313	0.0809827	0.198922	3.19	0.0249056	0.000721551	0.000901939
1964	T13	T67	1	6	0.0631579	2310	1.38971	0.0802757	148.667	0.00180995	-0.100652	0.200688	3.01	0.0190954	0.000179486	0.000201347
1965	T13	T70	1	33	0.34375	4158	7.73231	0.464588	164.5	0.00238474	0.142897	0.197931	3.32	0.0229441	0.00107909	0.000583745
1966	T13	T72	1	11	0.114583	2706	2.54105	0.145572	153	0.00149551	-0.0536502	0.200097	3.07	0.0169799	0.000243294	0.000209221
1967	T13	T78	1	30	0.3125	3960	7.04477	0.426746	163	0.00220588	0.114305	0.198225	3.27	0.0176366	0.00043746	0.000325076
1968	T13	T83	1	24	0.25	3564	5.59132	0.329425	159.833	0.00191816	0.0610474	0.198819	3.2	0.0267198	0.000698151	0.000733792
1969	T13	T85	1	24	0.252632	3498	5.60785	0.334175	159.333	0.00250313	0.0861516	0.198921	3.19	0.0155123	0.000268317	0.000277843
1970	T13	T86	1	27	0.284211	3696	6.32831	0.381066	160.833	0.0026738	0.103675	0.198624	3.22	0.0154618	0.000323547	0.000311102
1971	T13	T89	1	22	0.229167	3432	5.14456	0.307488	158.833	0.00183824	0.0553702	0.199014	3.18	0.0170512	0.000498725	0.000349807
1972	T13	T92	1	1	0.011236	1584	0.239556	0.0153846	141	0.00386997	-0.163949	0.201776	2.9	0.0062467	0	0
1973	T13	T93	1	31	0.322917	4026	7.25301	0.433754	163.5	0.00226244	0.133827	0.198129	3.29	0.0210309	0.000998821	0.00055934
1974	T13	T95	1	4	0.0416667	2244	0.935228	0.0557349	148	0.0013369	-0.146871	0.200779	3	0.0127413	0.000120467	0.000185741
1975	T13	T97	1	19	0.197917	3234	4.43156	0.26251	157.333	0.0017301	0.0312021	0.199309	3.15	0.0171627	0.000437707	0.000319828
1976	T13	T98	1	25	0.260417	3630	5.81953	0.341925	160.333	0.00196078	0.0718589	0.198722	3.21	0.0219567	0.000814311	0.000532727
1977	T13	T51	1	43	0.632353	2970	10.295	0.663138	154.5	0.0165775	-0.00441981	0.199735	3.11	0.020935	0.000959821	0.00633844
1978	T13	T76	1	49	0.720588	3366	11.7962	0.773446	157.5	0.0186074	-0.0182399	0.199135	3.17	0.0228239	0.00214144	0.00599604
1979	T13	T84	1	31	0.455882	2178	7.54135	0.510073	146.5	0.0136084	-0.117732	0.200907	2.99	0.017799	0.00102266	0.00504127
1980	T26	T1	1	28	0.28866	3600	6.68651	0.428704	162.167	0.00181818	0.0586088	0.19831	3.25	0.0255915	0.000735673	0.00137939
1981	T26	T7	1	30	0.309278	3760	7.14589	0.454451	163.167	0.00188679	0.0822066	0.198115	3.27	0.0167681	0.00123412	0.00204843
1982	T26	T9	1	22	0.226804	3120	5.28673	0.345713	158.5	0.00163934	-0.0123184	0.198899	3.19	0.0123172	0.000533165	0.000642654
1983	T26	T12	1	25	0.257732	3360	6.00846	0.392728	160	0.00172414	0.0270762	0.198602	3.22	0.0110299	0.000457294	0.000632096
1984	T26	T16	1	28	0.28866	3600	6.68651	0.428704	162.167	0.00181818	0.0586088	0.19831	3.25	0.0122793	0.00131633	0.00102719
1985	T26	T17	1	19	0.197917	2800	4.60257	0.308305	155.667	0.00230769	-0.0370645	0.199294	3.15	0.0175156	0.000177828	0.000631756
1986	T26	T20	1	37	0.381443	4320	8.80417	0.557454	166.833	0.00217391	0.124635	0.197425	3.34	0.0213281	0.00147881	0.00150105
1987	T26	T31	1	29	0.298969	3680	6.91959	0.442403	162.667	0.00185185	0.0709229	0.198212	3.26	0.0167342	0.00154219	0.00117625
1988	T26	T33	1	22	0.226804	3120	5.27974	0.34405	159	0.00163934	-0.0168613	0.1989	3.19	0.0169009	0.000539674	0.000626269
1989	T26	T36	1	27	0.28125	3440	6.4563	0.415717	161	0.00263158	0.0704188	0.198511	3.23	0.0216868	0.00030038	0.000668428
1990	T26	T46	1	24	0.247423	3280	5.7539	0.373601	160	0.00169492	0.00993735	0.198703	3.21	0.0189288	0.000686185	0.000637397
1991	T26	T56	1	37	0.385417	4240	8.80417	0.557454	166.333	0.00319149	0.14457	0.197528	3.33	0.0260552	0.00134822	0.0019501
1992	T26	T67	1	19	0.197917	2800	4.60257	0.308305	155.667	0.00230769	-0.0370645	0.199294	3.15	0.0203333	0.000477686	0.000620073
1993	T26	T72	1	24	0.247423	3280	5.7539	0.373601	160	0.00169492	0.00993735	0.198703	3.21	0.0182014	0.000644376	0.00064121
1994	T26	T83	1	37	0.381443	4320	8.80417	0.557454	166.833	0.00217391	0.124635	0.197425	3.34	0.0281063	0.00137983	0.00167817
1995	T26	T92	1	11	0.11828	1920	2.71752	0.192604	148	0.00394737	-0.100362	0.200382	3.04	0.006305	0	0
1996	T26	T95	1	17	0.175258	2720	4.14808	0.283764	155	0.00151515	-0.0832831	0.199385	3.14	0.013315	0.000315279	0.000562502
1997	T26	T97	1	32	0.329897	3920	7.64442	0.490539	164.333	0.00196078	0.0947896	0.197915	3.29	0.0181499	0.00106307	0.000898837
1998	T26	T14	1	30	0.375	2400	7.3503	0.509561	151.667	0.0135714	-0.13782	0.199809	3.1	0.0148738	0.000468629	0.0055822
[truncated: 2,129 more rows]
