# Supplementary material for: Developing a predictive model for anticipating technology convergence: A transformer-based model and supervised learning approach
Source: PLoS One. 2025 Jun 26;20(6):e0326417. doi: 10.1371/journal.pone.0326417 (PMC12200714; doi:10.1371/journal.pone.0326417)
Supplement: S2 Data — (XLSX) [file pone.0326417.s003.xlsx]

## Sheet: Sheet1
	node_1	node_2	Y	cn	jc	pa	aa	ra	hdi	lhn	katz	ac	lp	cs	cause	effect
0	T1	T13	1	16	0.166667	3015	3.70649	0.214767	155.667	0.0181818	-0.0015763	0.187157	0.58	0.0230426	0.000641473	0.000781483
1	T1	T26	1	28	0.28866	3600	6.66644	0.423747	162.167	0.0181818	0.0620222	0.17735	0.59	0.0255915	0.00132377	0.00141426
2	T1	T28	1	17	0.191011	2745	3.95718	0.233286	152.667	0.0181818	-0.0884548	0.186345	1.04	0.0173179	0.000705013	0.000727626
3	T1	T29	1	29	0.311828	3465	6.92339	0.444155	160.667	0.0181818	0.093192	0.177581	1.2	0.0283844	0.00140887	0.00215868
4	T1	T48	1	25	0.252525	3555	5.89405	0.362029	161.667	0	0.0288861	0.179818	0.55	0.0280579	0.000692597	0.000745769
5	T1	T49	1	13	0.151163	2430	2.99647	0.170612	149.167	0.0181818	-0.0996067	0.190566	1.01	0.023966	0.000287878	0.00036367
6	T1	T52	1	22	0.247191	2970	5.18711	0.319332	155.167	0.0181818	0.0214235	0.182287	1.08	0.0253835	0.00108892	0.00120819
7	T1	T53	1	22	0.258824	2790	5.18711	0.319332	153.167	0.0181818	-0.0400881	0.182287	1	0.025146	0.00103808	0.00098411
8	T1	T54	1	21	0.223404	3150	4.94756	0.303947	157.167	0.0181818	-0.0312221	0.183098	0.91	0.0258442	0.00105321	0.000960177
9	T1	T55	1	15	0.153061	3060	3.45915	0.197223	156.167	0.0181818	-0.0464514	0.187969	0.98	0.023255	0.000468006	0.000361581
10	T1	T60	1	14	0.162791	2475	3.23346	0.185318	149.667	0.0181818	-0.069657	0.18878	0.94	0.0245012	0.000502294	0.000589603
11	T1	T62	1	17	0.177083	3060	3.95718	0.233286	156.167	0.0181818	-0.0312232	0.186345	0.95	0.0253083	0.000842832	0.000735294
12	T1	T66	1	26	0.282609	3285	6.17102	0.38826	158.667	0.0181818	0.100308	0.17904	0.77	0.030978	0.000938928	0.00229283
13	T1	T71	1	25	0.263158	3375	5.91129	0.366983	159.667	0.0181818	0.0560621	0.179852	1.14	0.0267359	0.00113673	0.00108895
14	T1	T73	1	22	0.222222	3420	5.14642	0.30776	160.167	0	0.0190389	0.182287	0.55	0.0282574	0.00036445	0.000269762
15	T1	T77	1	21	0.212121	3375	4.90722	0.292509	159.667	0	0.00896281	0.183098	0.55	0.0274149	0.00119826	0.000704781
16	T1	T79	1	21	0.238636	2880	4.94756	0.303947	154.167	0.0181818	-0.0611211	0.183098	1.02	0.0214898	0.00104687	0.000938748
17	T1	T87	1	32	0.329897	3780	7.66942	0.497908	164.167	0.0181818	0.0625487	0.174111	0.59	0.0291366	0.00183086	0.00182419
18	T1	T91	1	12	0.12766	2745	2.76761	0.157954	152.667	0.0181818	-0.0734401	0.190413	0.91	0.0248491	0.000331459	0.000362616
19	T1	T94	1	20	0.215054	3060	4.69447	0.284716	156.167	0.0181818	-0.0361059	0.18391	0.92	0.0256387	0.000938963	0.000848947
20	T1	T4	1	1	0.0105263	2295	0.225692	0.0119048	147.5	0.0181818	-0.21351	0.201548	1.11	0.00968603	0.000115723	0.000174864
21	T1	T5	1	10	0.108696	2565	2.28065	0.125222	150.667	0.0181818	-0.0996141	0.196304	1.09	0.0108766	0.000145518	0.000210022
22	T1	T6	1	3	0.0319149	2340	0.680518	0.0365569	148	0.0181818	-0.16788	0.199867	1.09	0.0138094	0.000126039	0.000190979
23	T1	T15	1	17	0.193182	2700	3.95126	0.231541	152.167	0.0181818	0.0199479	0.191664	1.05	0.0126855	0.000112069	0.000271247
24	T1	T21	1	11	0.141026	1980	2.49609	0.134346	144	0.0181818	-0.0338365	0.198041	0.88	0.0166445	3.71653e-05	0.000441943
25	T1	T24	1	24	0.324324	2385	5.71798	0.364969	148.667	0.0181818	0.047096	0.194348	0.79	0.0201765	0.000923153	0.00192002
26	T1	T25	1	5	0.0505051	2655	1.12722	0.0592871	151.5	0	-0.153326	0.196221	0.55	0.0173066	0.000215796	0.000214619
27	T1	T32	1	11	0.119565	2610	2.51155	0.13838	151.167	0.0181818	-0.0820126	0.196685	0.8	0.0217963	0.000140024	0.000213947
28	T1	T37	1	6	0.0625	2565	1.34945	0.0703982	150.5	0.0181818	-0.147538	0.197628	0.82	0.0214286	0.000124745	0.000212573
29	T1	T40	1	18	0.204545	2745	4.21548	0.253644	152.667	0.0181818	0.00148115	0.193024	0.76	0.022586	0.000146574	0.00021966
30	T1	T41	1	15	0.154639	3015	3.45659	0.196544	155.5	0.0181818	-0.0438395	0.1891	0.89	0.0254331	0.000247333	0.000239454
31	T1	T58	1	12	0.121212	2970	2.75374	0.154474	155	0	-0.0618166	0.190413	0.55	0.025683	0.000368593	0.000252341
32	T1	T59	1	25	0.280899	3105	5.94889	0.378127	156.667	0.0181818	0.0379981	0.186238	0.76	0.0255518	0.000919832	0.0014294
33	T1	T61	1	22	0.271605	2610	5.24481	0.33577	151.167	0.0181818	-0.00778522	0.19503	0.75	0.0223759	0.000230814	0.000534979
34	T1	T63	1	12	0.148148	2160	2.73935	0.150739	146	0.0181818	-0.0723021	0.20284	0.7	0.0230625	5.12006e-05	0.000341545
35	T1	T65	1	3	0.0315789	2385	0.680518	0.0365569	148.5	0.0181818	-0.182356	0.201068	0.56	0.0210414	0.000117209	0.000221845
36	T1	T68	1	17	0.2	2565	3.98527	0.240657	150.667	0.0181818	-0.0154428	0.198241	0.64	0.0233696	0.000137216	0.000221408
37	T1	T69	1	21	0.235955	2925	4.91956	0.296001	154.667	0.0181818	0.0510358	0.190744	0.64	0.0230093	0.000162034	0.00032827
38	T1	T80	1	23	0.27381	2790	5.48099	0.350263	153.167	0.0181818	0.00992592	0.19328	0.65	0.0236929	0.00019515	0.000399802
39	T1	T81	1	12	0.121212	2970	2.73308	0.149052	155	0	-0.0645367	0.190445	0.55	0.0251286	0.00034464	0.00024805
40	T1	T82	1	17	0.178947	3015	3.95126	0.231541	155.667	0.0181818	-0.028154	0.189809	0.62	0.0257087	0.00015533	0.000212946
41	T1	T90	1	21	0.212121	3375	4.91956	0.296001	159.667	0	-0.001657	0.183106	0.55	0.0264333	0.000219097	0.000231811
42	T1	T101	1	8	0.0808081	2790	1.80084	0.0942078	153	0	-0.120542	0.193751	0.55	0.0266199	0.000267985	0.000230484
43	T1	T14	1	0	0	1710	0	0	138.333	0.0181818	-0.330513	0.216295	0.56	0.011323	1.13301e-05	0.000172154
44	T1	T34	1	7	0.0795455	2250	1.57515	0.082303	147	0.0181818	-0.213586	0.205438	0.56	0.0225171	4.64971e-05	0.000279493
45	T1	T35	1	9	0.09375	2700	2.07844	0.119171	151.833	0	-0.112823	0.19624	0.55	0.0235914	0.000240543	0.000278175
46	T1	T39	1	1	0.0121951	1710	0.230908	0.0131579	139.333	0.0181818	-0.23721	0.214964	0.58	0.020965	2.7075e-05	0.000238872
47	T1	T43	1	7	0.0721649	2655	1.62996	0.0960299	151.333	0	-0.127209	0.19675	0.55	0.0235212	0.000249366	0.000251203
48	T1	T50	1	10	0.102041	2835	2.29784	0.129583	153.5	0	-0.096201	0.193194	0.55	0.0251337	0.000262928	0.000240505
49	T1	T51	1	3	0.0340909	2070	0.677058	0.0357633	144.667	0	-0.132911	0.210736	0.55	0.0285109	2.27749e-05	0.00017797
50	T1	T64	1	4	0.0412371	2520	0.899843	0.0469992	149.833	0	-0.187436	0.199117	0.55	0.0216001	0.000127976	0.000198872
51	T1	T75	1	11	0.112245	2880	2.52805	0.14257	154	0	-0.0799051	0.192357	0.55	0.0239499	0.000282877	0.000245609
52	T1	T76	1	3	0.0315789	2385	0.677058	0.0357633	148.167	0	-0.163127	0.202601	0.55	0.0279898	5.22007e-05	0.000165051
53	T1	T84	1	0	0	1530	0	0	136.5	0	-0.281462	0.221552	0.55	0.0216219	2.88534e-05	0.000132629
54	T1	T96	1	5	0.0505051	2655	1.12553	0.058904	151.333	0	-0.148888	0.196186	0.55	0.0233327	0.000252223	0.000226918
55	T2	T4	1	19	0.195876	3315	4.48795	0.276715	157.833	0.0285714	-0.103782	0.201548	0.91	0.00896465	0.000152201	0.000421705
56	T2	T5	1	26	0.270833	3705	6.04108	0.353092	161	0.0285714	0.0101135	0.196304	0.89	0.00992058	0.000193321	0.000511612
57	T2	T6	1	21	0.21875	3380	4.93209	0.298571	158.333	0.0285714	-0.0581523	0.199867	0.89	0.0122006	0.000165667	0.000460289
58	T2	T15	1	32	0.344086	3900	7.45758	0.439988	162.5	0.0285714	0.129676	0.191664	0.85	0.0111964	0.000150265	0.000666883
59	T2	T21	1	29	0.3625	2860	6.73585	0.393065	154.333	0.0285714	0.0758911	0.198041	0.68	0.0164152	5.48444e-05	0.00119585
60	T2	T24	1	32	0.372093	3445	7.56438	0.470134	159	0.0285714	0.156824	0.194348	0.59	0.0159577	0.00106211	0.00405057
61	T2	T25	1	25	0.252525	3835	5.85978	0.352582	161.833	0	-0.0435986	0.196221	0.35	0.0158639	0.000293645	0.000535503
62	T2	T32	1	27	0.28125	3770	6.26113	0.36322	161.5	0.0285714	0.0277151	0.196685	0.6	0.0190934	0.000185599	0.000519988
63	T2	T37	1	25	0.257732	3705	5.83247	0.345511	160.833	0.0285714	-0.0378107	0.197628	0.62	0.0192176	0.000164755	0.000514795
64	T2	T40	1	32	0.340426	3965	7.48938	0.448627	163	0.0285714	0.111209	0.193024	0.56	0.0193476	0.000194612	0.000534784
65	T2	T41	0	35	0.360825	4355	8.18915	0.489839	165.833	0.0285714	0.0658881	0.1891	0.69	0.024691	0.000376489	0.00066835
66	T2	T58	1	32	0.323232	4290	7.4863	0.447769	165.333	0	0.0479111	0.190413	0.35	0.0250126	0.000547025	0.000686691
67	T2	T59	1	40	0.425532	4485	9.45521	0.586574	167	0.0285714	0.147726	0.186238	0.56	0.021777	0.00107281	0.00305689
68	T2	T61	1	32	0.351648	3770	7.55982	0.468975	161.5	0.0285714	0.101942	0.19503	0.55	0.0182939	0.000302459	0.00128545
69	T2	T63	1	31	0.378049	3120	7.23883	0.430335	156.333	0.0285714	0.0374256	0.20284	0.5	0.0224151	7.86846e-05	0.000962447
70	T2	T65	1	21	0.216495	3445	4.93046	0.297971	158.833	0.0285714	-0.0726287	0.201068	0.36	0.018752	0.000154837	0.000537376
71	T2	T68	1	28	0.297872	3705	6.53727	0.388567	161	0.0285714	0.0942848	0.198241	0.44	0.0196315	0.000181915	0.000538234
72	T2	T69	1	36	0.382979	4225	8.42588	0.504448	165	0.0285714	0.160763	0.190744	0.44	0.0198023	0.000219333	0.00081478
73	T2	T80	1	34	0.365591	4030	8.03299	0.498173	163.5	0.0285714	0.119654	0.19328	0.45	0.0195236	0.000259143	0.000973484
74	T2	T81	1	32	0.323232	4290	7.46564	0.442346	165.333	0	0.0451909	0.190445	0.35	0.0236152	0.000501825	0.000662277
75	T2	T82	1	36	0.375	4355	8.44152	0.508706	166	0.0285714	0.0815736	0.189809	0.42	0.0222883	0.000206885	0.000520063
76	T2	T90	1	41	0.414141	4875	9.65211	0.589295	170	0	0.108071	0.183106	0.35	0.0245248	0.000310552	0.000602484
77	T2	T101	1	28	0.282828	4030	6.53339	0.387502	163.333	0	-0.0108144	0.193751	0.35	0.0242116	0.000380993	0.000600843
78	T2	T14	1	14	0.157303	2470	3.34507	0.213719	148.667	0.0285714	-0.220785	0.216295	0.36	0.0102664	1.5958e-05	0.000444607
79	T2	T34	1	25	0.277778	3250	5.84441	0.348912	157.333	0.0285714	-0.103858	0.205438	0.36	0.0214552	6.93368e-05	0.000764228
80	T2	T35	1	29	0.302083	3900	6.811	0.412465	162.167	0	-0.00309511	0.19624	0.35	0.023196	0.000369848	0.000784266
81	T2	T39	1	19	0.22619	2470	4.50018	0.279767	149.667	0.0285714	-0.127482	0.214964	0.38	0.0191443	3.93528e-05	0.000636627
82	T2	T43	1	27	0.278351	3835	6.36252	0.389325	161.667	0	-0.0174816	0.19675	0.35	0.0226147	0.000380271	0.000702416
83	T2	T50	1	30	0.306122	4095	7.03039	0.422877	163.833	0	0.0135266	0.193194	0.35	0.0236949	0.000398985	0.0006692
84	T2	T51	1	20	0.21978	2990	4.6788	0.279485	155	0	-0.0231833	0.210736	0.35	0.0240567	3.58989e-05	0.000514379
85	T2	T64	1	23	0.234694	3640	5.39932	0.326595	160.167	0	-0.0777083	0.199117	0.35	0.0198615	0.00018608	0.000530224
86	T2	T75	1	31	0.316327	4160	7.26061	0.435864	164.333	0	0.0298225	0.192357	0.35	0.0231468	0.000430989	0.000686163
87	T2	T76	1	22	0.229167	3445	5.17178	0.314133	158.5	0	-0.0533994	0.202601	0.35	0.0241055	7.68089e-05	0.000445314
88	T2	T84	1	4	0.0421053	2210	0.92838	0.0538553	146.833	0	-0.171734	0.221552	0.35	0.0169213	4.01463e-05	0.000338376
89	T2	T96	1	25	0.252525	3835	5.85809	0.352199	161.667	0	-0.0391604	0.196186	0.35	0.0217178	0.000364515	0.000601329
90	T3	T92	1	24	0.285714	2016	6.13642	0.484365	150.167	0.0164474	-0.130909	0.178044	1.57	0.0067808	0	0
91	T3	T49	1	42	0.4375	4536	9.95671	0.623203	169	0.0104167	0.0522716	0.190566	1.46	0.0171508	0.00121534	0.001075
92	T3	T60	1	42	0.43299	4620	9.90779	0.6093	169.5	0.00480769	0.0822213	0.18878	1.39	0.0171818	0.00156764	0.00128843
93	T3	T91	1	48	0.494845	5124	11.4149	0.721254	172.5	0.0125	0.0784382	0.190413	1.36	0.0176045	0.00146105	0.00111916
94	T3	T14	1	25	0.257732	3192	6.03233	0.39806	158.167	0.0625	-0.178634	0.216295	1.01	0.00801167	5.8837e-05	0.00062596
95	T3	T34	1	37	0.381443	4200	8.79593	0.55598	166.833	0.0625	-0.0617072	0.205438	1.01	0.0151073	0.000223149	0.000939189
96	T3	T35	1	46	0.469388	5040	10.9731	0.700014	171.667	0	0.0390555	0.19624	1	0.017282	0.00124678	0.00100955
97	T3	T39	1	27	0.284211	3192	6.46716	0.417893	159.167	0.0625	-0.0853314	0.214964	1.03	0.0144303	0.000136256	0.000841709
98	T3	T43	1	45	0.459184	4956	10.7669	0.693003	171.167	0	0.0246691	0.19675	1	0.0163095	0.00157694	0.00111228
99	T3	T50	1	49	0.5	5292	11.6811	0.743797	173.333	0	0.0556773	0.193194	1	0.0170736	0.00185819	0.00119011
100	T3	T51	1	36	0.382979	3864	8.56146	0.539828	164.5	0	0.0189674	0.210736	1	0.0157877	0.000261961	0.0014333
101	T3	T64	1	42	0.428571	4704	10.05	0.647515	169.667	0	-0.0355576	0.199117	1	0.0156488	0.0010547	0.00114759
102	T3	T75	1	50	0.510204	5376	11.9113	0.756784	173.833	0	0.0719732	0.192357	1	0.0172983	0.00194496	0.00118241
103	T3	T76	1	40	0.412371	4452	9.55174	0.610359	168	0	-0.0112488	0.202601	1	0.0162404	0.000685185	0.00151691
104	T3	T84	1	24	0.255319	2856	5.79996	0.384308	156.333	0	-0.129584	0.221552	1	0.0143318	0.000480283	0.00154578
105	T3	T96	1	45	0.459184	4956	10.7606	0.691986	171.167	0	0.00299024	0.196186	1	0.0172455	0.00229271	0.00144426
106	T7	T13	1	23	0.239583	3484	5.35368	0.314895	159.333	0.0208333	0.0506635	0.187157	0.51	0.0159783	0.00106668	0.00124248
107	T7	T26	1	35	0.360825	4160	8.31363	0.523875	165.833	0.0208333	0.114262	0.17735	0.52	0.0167681	0.00195866	0.00200074
108	T7	T28	1	24	0.269663	3172	5.60438	0.333413	156.333	0.0208333	-0.036215	0.186345	0.97	0.0119083	0.00117661	0.00116107
109	T7	T29	1	36	0.387097	4004	8.57058	0.544283	164.333	0.0208333	0.145432	0.177581	1.13	0.0178829	0.00179793	0.00263395
110	T7	T48	1	32	0.323232	4108	7.54125	0.462157	165.333	0	0.081126	0.179818	0.48	0.0172248	0.00111075	0.00114354
111	T7	T49	1	20	0.232558	2808	4.64366	0.27074	152.833	0.0208333	-0.0473669	0.190566	0.94	0.0158172	0.000514268	0.00062116
112	T7	T55	1	22	0.22449	3536	5.10635	0.297351	159.833	0.0208333	0.00578844	0.187969	0.91	0.0160901	0.0008212	0.000606621
113	T7	T60	1	21	0.244186	2860	4.88065	0.285446	153.333	0.0208333	-0.0174172	0.18878	0.87	0.0158996	0.000855918	0.000960612
114	T7	T62	1	24	0.25	3536	5.60438	0.333413	159.833	0.0208333	0.0210167	0.186345	0.88	0.0175618	0.00140711	0.00117371
115	T7	T73	1	29	0.292929	3952	6.79361	0.407888	163.833	0	0.0712787	0.182287	0.48	0.0173883	0.000612888	0.000433749
116	T7	T77	1	28	0.282828	3900	6.55441	0.392637	163.333	0	0.0612027	0.183098	0.48	0.0182932	0.00194883	0.00109596
117	T7	T91	1	19	0.202128	3172	4.4148	0.258082	156.333	0.0208333	-0.0212003	0.190413	0.84	0.0163206	0.000593534	0.000620836
118	T7	T94	1	27	0.290323	3536	6.34167	0.384844	159.833	0.0208333	0.016134	0.18391	0.85	0.0174853	0.00155796	0.0013468
119	T7	T4	1	6	0.0618557	2652	1.40258	0.0835479	151.167	0.0208333	-0.16127	0.201548	1.04	0.00817735	0.000170784	0.00024674
120	T7	T5	1	14	0.147368	2964	3.20641	0.178444	154.333	0.0208333	-0.0473743	0.196304	1.02	0.00853298	0.00020972	0.000289403
121	T7	T6	1	8	0.0833333	2704	1.84673	0.105404	151.667	0.0208333	-0.11564	0.199867	1.02	0.00995686	0.000186526	0.00027023
122	T7	T15	1	22	0.244444	3120	5.1157	0.299915	155.833	0.0208333	0.0721877	0.191664	0.98	0.00876942	0.000159532	0.000369183
123	T7	T21	1	18	0.230769	2288	4.14328	0.234474	147.667	0.0208333	0.0184033	0.198041	0.81	0.0109172	6.60988e-05	0.000751515
124	T7	T24	1	26	0.329114	2756	6.17675	0.390572	152.333	0.0208333	0.0993359	0.194348	0.72	0.0119503	0.00112703	0.00224121
125	T7	T25	1	12	0.121212	3068	2.77441	0.159415	155.167	0	-0.101086	0.196221	0.48	0.0113336	0.00033648	0.000319962
126	T7	T32	1	16	0.170213	3016	3.676	0.206754	154.833	0.0208333	-0.0297728	0.196685	0.73	0.0137676	0.000201112	0.000293803
127	T7	T37	1	13	0.135417	2964	2.99665	0.170526	154.167	0.0208333	-0.0952985	0.197628	0.75	0.01336	0.000179375	0.000292252
128	T7	T40	1	22	0.241758	3172	5.14124	0.306867	156.333	0.0208333	0.053721	0.193024	0.69	0.014273	0.000209271	0.000299859
129	T7	T41	1	22	0.226804	3484	5.10379	0.296672	159.167	0.0208333	0.00840032	0.1891	0.82	0.0164207	0.000437594	0.000405065
130	T7	T58	1	19	0.191919	3432	4.40093	0.254602	158.667	0	-0.00957672	0.190413	0.48	0.0170443	0.000628313	0.000411274
131	T7	T59	1	30	0.32967	3588	7.11333	0.446501	160.333	0.0208333	0.090238	0.186238	0.69	0.0151898	0.00114065	0.00169477
132	T7	T61	1	25	0.294118	3016	5.93519	0.374707	154.833	0.0208333	0.0444546	0.19503	0.68	0.0132973	0.000323104	0.000716031
133	T7	T63	1	18	0.219512	2496	4.15346	0.237169	149.667	0.0208333	-0.0200622	0.20284	0.63	0.0144521	9.32472e-05	0.000594735
134	T7	T65	1	9	0.09375	2756	2.09464	0.122986	152.167	0.0208333	-0.130117	0.201068	0.49	0.0128649	0.000168911	0.000305677
135	T7	T68	1	20	0.224719	2964	4.67565	0.279594	154.333	0.0208333	0.036797	0.198241	0.57	0.0146603	0.000195934	0.000302281
136	T7	T69	1	26	0.285714	3380	6.084	0.364375	158.333	0.0208333	0.103276	0.190744	0.57	0.0143564	0.000238123	0.000461254
137	T7	T80	1	26	0.295455	3224	6.17137	0.3892	156.833	0.0208333	0.0621658	0.19328	0.58	0.0143151	0.000290111	0.000568271
138	T7	T81	1	19	0.191919	3432	4.38028	0.24918	158.667	0	-0.0122969	0.190445	0.48	0.0162004	0.000575985	0.000396369
139	T7	T82	1	23	0.239583	3484	5.35615	0.31554	159.333	0.0208333	0.0240858	0.189809	0.55	0.0159297	0.000225045	0.000294984
140	T7	T90	1	28	0.282828	3900	6.56675	0.396129	163.333	0	0.0505828	0.183106	0.48	0.016474	0.000340976	0.000344933
141	T7	T101	1	15	0.151515	3224	3.44803	0.194336	156.667	0	-0.0683023	0.193751	0.48	0.0166008	0.000436428	0.000358886
142	T7	T14	1	3	0.0344828	1976	0.718125	0.0460397	142	0.0208333	-0.278273	0.216295	0.49	0.00794458	1.91188e-05	0.000277754
143	T7	T34	1	13	0.146067	2600	2.98926	0.168732	150.667	0.0208333	-0.161346	0.205438	0.49	0.0137955	8.25277e-05	0.000474308
144	T7	T35	1	16	0.166667	3120	3.72563	0.219299	155.5	0	-0.0605829	0.19624	0.48	0.0158681	0.000431331	0.000476926
145	T7	T39	1	7	0.0843373	1976	1.64502	0.0995873	143	0.0208333	-0.18497	0.214964	0.51	0.01277	4.68088e-05	0.000394855
146	T7	T43	1	14	0.14433	3068	3.27715	0.196158	155	0	-0.0749694	0.19675	0.48	0.0152027	0.000442364	0.000426071
147	T7	T50	1	17	0.173469	3276	3.94503	0.229711	157.167	0	-0.0439612	0.193194	0.48	0.0157922	0.000462926	0.000404867
148	T7	T51	1	9	0.101124	2392	2.08195	0.119762	148.333	0	-0.0806711	0.210736	0.48	0.015128	3.95634e-05	0.000295595
149	T7	T64	1	10	0.102041	2912	2.31396	0.133429	153.5	0	-0.135196	0.199117	0.48	0.0137548	0.000218451	0.000324574
150	T7	T75	1	18	0.183673	3328	4.17524	0.242698	157.667	0	-0.0276653	0.192357	0.48	0.0157994	0.000499553	0.000414708
151	T7	T76	1	10	0.105263	2756	2.32425	0.135891	151.833	0	-0.110887	0.202601	0.48	0.0152526	8.63367e-05	0.000261006
152	T7	T84	1	0	0	1768	0	0	140.167	0	-0.229222	0.221552	0.48	0.0119435	4.57582e-05	0.000201105
153	T7	T96	1	12	0.121212	3068	2.77273	0.159032	155	0	-0.0966482	0.196186	0.48	0.0150369	0.000423703	0.000364468
154	T8	T9	1	30	0.422535	2440	7.29748	0.498193	150	0.0121686	0.0176501	0.163152	2.13	0.00999205	0.00261039	0.00261646
155	T8	T11	1	33	0.44	2867	7.97981	0.535174	153.833	0.0118343	0.088124	0.163152	2.22	0.0106667	0.00429455	0.00285641
156	T8	T17	1	28	0.4	2257	6.84157	0.473301	148.5	0.0119934	0.00797604	0.163152	2.09	0.0145989	0.00215921	0.00302149
157	T8	T27	1	34	0.453333	2928	8.20551	0.547079	154.333	0.0123077	0.0998716	0.163988	2.21	0.014125	0.00264231	0.00255918
158	T8	T33	1	29	0.408451	2379	7.06726	0.485206	149.5	0.0123784	0.00135423	0.164841	1.97	0.0147114	0.00279537	0.00261914
159	T8	T46	1	31	0.43662	2501	7.54073	0.514587	150.5	0.0128205	0.0286971	0.164841	1.94	0.0163373	0.00478901	0.00294866
160	T8	T67	1	28	0.4	2257	6.84157	0.473301	148.5	0.0130454	0.00797604	0.167367	1.84	0.0173698	0.00373532	0.00283438
161	T8	T72	1	31	0.43662	2501	7.54073	0.514587	150.5	0.0130536	0.0286971	0.165694	1.76	0.0154106	0.00454462	0.00292348
162	T8	T85	1	36	0.461538	3233	8.67054	0.57423	157	0.0122378	0.173586	0.164857	1.93	0.0144431	0.00324444	0.0029439
163	T8	T92	1	17	0.25	1464	4.2545	0.314262	138.667	0.0125956	-0.0679705	0.178044	1.78	0.00650997	0	0
164	T8	T95	1	25	0.352113	2135	6.17086	0.439049	146.5	0.0128205	-0.0397554	0.169827	1.77	0.0121728	0.0022151	0.00265197
165	T8	T4	1	25	0.287356	3111	5.93576	0.371905	155.833	0.0128205	0.0013065	0.201548	1.77	0.0093533	0.000805104	0.000958563
166	T8	T5	1	32	0.372093	3477	7.48889	0.448283	159	0.017094	0.115203	0.196304	1.75	0.00979068	0.000944389	0.00107396
167	T8	T6	1	27	0.313953	3172	6.3799	0.393762	156.333	0.017094	0.0469367	0.199867	1.75	0.0114099	0.000897377	0.00107138
168	T8	T15	1	38	0.457831	3660	8.90539	0.535178	160.5	0.0213675	0.234765	0.191664	1.71	0.00988432	0.000596458	0.00113749
169	T8	T21	0	36	0.521739	2684	8.44197	0.509089	152.333	0.025641	0.18098	0.198041	1.54	0.0133154	0.000266355	0.00249563
170	T8	T24	1	30	0.357143	3233	7.03315	0.424308	157	0.0128205	0.261913	0.194348	1.45	0.0121556	0.00159705	0.00261722
171	T8	T25	1	32	0.363636	3599	7.56591	0.468606	159.833	0	0.0614904	0.196221	1.21	0.01398	0.00195393	0.00153117
172	T8	T32	1	33	0.383721	3538	7.70894	0.458411	159.5	0.0128205	0.132804	0.196685	1.46	0.0158599	0.000893715	0.00107595
173	T8	T37	1	31	0.356322	3477	7.28028	0.440702	158.833	0	0.0672783	0.197628	1.48	0.0156967	0.000797102	0.00107025
174	T8	T40	1	37	0.435294	3721	8.68532	0.52495	161	0.0192308	0.216298	0.193024	1.42	0.0158025	0.00091517	0.00108065
175	T8	T59	1	43	0.494253	4209	10.1331	0.620786	165	0.0192308	0.252815	0.186238	1.42	0.0165038	0.0017897	0.00219136
176	T8	T61	1	32	0.367816	3538	7.5104	0.454646	159.5	0.0128205	0.207031	0.19503	1.41	0.0143125	0.00081438	0.00148728
177	T8	T65	1	28	0.325581	3233	6.63658	0.413995	156.833	0.025641	0.0324603	0.201068	1.22	0.0152137	0.000760263	0.00113382
178	T8	T68	1	33	0.388235	3477	7.73321	0.46489	159	0.025641	0.199374	0.198241	1.3	0.016088	0.000853876	0.00108561
179	T8	T69	1	41	0.482353	3965	9.62182	0.58077	163	0.025641	0.265852	0.190744	1.3	0.0162216	0.000776918	0.00124019
180	T8	T80	1	36	0.413793	3782	8.46665	0.515719	161.5	0.0192308	0.224743	0.19328	1.31	0.0154924	0.000837682	0.00135221
181	T8	T81	1	39	0.443182	4026	9.17177	0.55837	163.333	0	0.15028	0.190445	1.21	0.0204946	0.00354116	0.00200821
182	T8	T82	1	42	0.488372	4087	9.88933	0.603897	164	0.025641	0.186663	0.189809	1.28	0.0181534	0.00103639	0.00111951
183	T8	T90	0	47	0.52809	4575	11.1064	0.686452	168	0	0.21316	0.183106	1.21	0.0199561	0.00178429	0.00148749
184	T8	T101	1	35	0.397727	3782	8.23952	0.503527	161.333	0	0.0942746	0.193751	1.21	0.0201041	0.00259367	0.00175766
185	T8	T14	1	21	0.269231	2318	5.0512	0.329744	146.667	0.025641	-0.115696	0.216295	1.22	0.00964966	0.000142811	0.00170977
186	T8	T34	1	32	0.405063	3050	7.55054	0.464936	155.333	0.025641	0.00123115	0.205438	1.22	0.0169462	0.000488623	0.00231425
187	T8	T39	1	26	0.356164	2318	6.2063	0.395791	147.667	0.025641	-0.022393	0.214964	1.24	0.016837	0.000338386	0.00235233
188	T8	T51	1	26	0.320988	2806	6.12661	0.374676	153	0	0.0819057	0.210736	1.21	0.0166254	0.000231935	0.00142806
189	T8	T64	1	30	0.344828	3416	7.10545	0.442619	158.167	0	0.0273807	0.199117	1.21	0.0175158	0.0015039	0.00184142
190	T8	T76	1	28	0.325581	3233	6.61959	0.409323	156.5	0	0.0516896	0.202601	1.21	0.0173479	0.000522524	0.00130178
191	T8	T84	1	10	0.117647	2074	2.37619	0.149046	144.833	0	-0.0666453	0.221552	1.21	0.0128854	0.000266922	0.000966752
192	T8	T96	1	32	0.363636	3599	7.56422	0.468223	159.667	0	0.0659286	0.196186	1.21	0.0192621	0.00272628	0.00193261
193	T9	T19	1	31	0.397436	2760	7.54935	0.517061	154	0.0127119	0.0665772	0.165611	2.15	0.0135944	0.00320402	0.00253725
194	T9	T30	1	26	0.288889	3040	6.25277	0.411112	157.5	0.00802855	-0.0279548	0.167251	2.16	0.0134488	0.000881908	0.00062681
195	T9	T44	1	31	0.442857	2440	7.5887	0.52943	150	0.0144566	-0.00897464	0.167276	1.84	0.0129368	0.0029522	0.00280851
196	T9	T57	1	32	0.336842	3480	7.79985	0.535361	163	0.00847458	0.00222046	0.167277	2.08	0.0148804	0.00262106	0.00216326
197	T9	T13	1	11	0.114583	2680	2.52897	0.142835	153	0.0169492	-0.0653921	0.187969	0.95	0.0113257	0.000262477	0.00025137
198	T9	T26	1	23	0.237113	3200	5.48892	0.351815	159.5	0.0169492	-0.00179365	0.178161	0.96	0.0123172	0.000942304	0.000791388
199	T9	T28	1	12	0.134831	2440	2.77966	0.161354	150	0.0169492	-0.152271	0.187157	1.41	0.00824676	0.000289957	0.000235248
200	T9	T29	1	24	0.258065	3080	5.74587	0.372223	158	0.0169492	0.0293762	0.178393	1.57	0.0140094	0.00131863	0.00158827
201	T9	T48	1	20	0.20202	3160	4.71654	0.290098	159	0	-0.0349297	0.18063	0.92	0.0126246	0.000383931	0.000324981
202	T9	T49	1	8	0.0930233	2160	1.81895	0.0986807	146.5	0.0169492	-0.163423	0.191378	1.38	0.0111135	0.000133495	0.00013257
203	T9	T52	1	17	0.191011	2640	4.0096	0.2474	152.5	0.0169492	-0.0423923	0.183098	1.45	0.0120421	0.000464445	0.000405094
204	T9	T53	1	17	0.2	2480	4.0096	0.2474	150.5	0.0169492	-0.103904	0.183098	1.37	0.0117706	0.00043936	0.000327426
205	T9	T54	1	16	0.170213	2800	3.77004	0.232015	154.5	0.0169492	-0.095038	0.18391	1.28	0.0125531	0.000448051	0.000321103
206	T9	T55	1	10	0.102041	2720	2.28164	0.125291	153.5	0.0169492	-0.110267	0.18878	1.35	0.0113948	0.000219509	0.000133318
207	T9	T60	1	9	0.104651	2200	2.05594	0.113387	147	0.0169492	-0.133473	0.189592	1.31	0.0111132	0.000211452	0.000195117
208	T9	T62	1	12	0.125	2720	2.77966	0.161354	153.5	0.0169492	-0.095039	0.187157	1.32	0.012315	0.000349881	0.00023995
209	T9	T66	1	21	0.228261	2920	4.9935	0.316328	156	0.0169492	0.0364919	0.179852	1.14	0.0125821	0.000453838	0.000871206
210	T9	T71	1	20	0.210526	3000	4.73377	0.295051	157	0.0169492	-0.00775373	0.180663	1.51	0.0128459	0.000505308	0.00038053
211	T9	T73	1	17	0.171717	3040	3.9689	0.235829	157.5	0	-0.044777	0.183098	0.92	0.0128499	0.00025863	0.000150488
212	T9	T77	1	16	0.161616	3000	3.7297	0.220577	157	0	-0.054853	0.18391	0.92	0.0131091	0.000576539	0.000266572
213	T9	T79	1	16	0.181818	2560	3.77004	0.232015	151.5	0.0169492	-0.124937	0.18391	1.39	0.0104562	0.00044452	0.00031335
214	T9	T87	1	27	0.278351	3360	6.4919	0.425976	161.5	0.0169492	-0.00126713	0.174923	0.96	0.0132946	0.00119093	0.000932783
215	T9	T91	1	7	0.0744681	2440	1.59009	0.0860225	150	0.0169492	-0.137256	0.191225	1.28	0.0114627	0.000154654	0.000133002
216	T9	T94	1	15	0.16129	2720	3.51696	0.212785	153.5	0.0169492	-0.0999217	0.184722	1.29	0.0121042	0.000383288	0.00027242
217	T9	T4	1	1	0.0111111	2040	0.225692	0.0119048	144.833	0.0169492	-0.277326	0.20236	1.48	0.00634658	9.19135e-05	0.000109179
218	T9	T5	1	9	0.102273	2280	2.05673	0.113727	148	0.0169492	-0.16343	0.197116	1.46	0.00676417	0.00013174	0.000149467
219	T9	T6	1	1	0.010989	2080	0.225692	0.0119048	145.333	0.0169492	-0.231696	0.200679	1.46	0.00764658	9.86921e-05	0.000117556
220	T9	T15	1	15	0.176471	2400	3.49643	0.206889	149.5	0.0169492	-0.043868	0.192476	1.42	0.00707537	0.000111274	0.000211715
221	T9	T21	1	8	0.105263	1760	1.80509	0.0952008	141.333	0.0169492	-0.0976524	0.198853	1.25	0.00784356	1.80532e-05	0.000168758
222	T9	T24	1	22	0.309859	2120	5.25789	0.338982	146	0.0169492	-0.0167198	0.19516	1.16	0.0101085	0.000964336	0.00157667
223	T9	T25	1	3	0.03125	2360	0.672395	0.034635	148.833	0	-0.217142	0.197033	0.92	0.00849103	0.000145481	0.000113739
224	T9	T32	1	9	0.101124	2320	2.05673	0.113727	148.5	0.0169492	-0.145828	0.197497	1.17	0.0108556	0.000127565	0.00015322
225	T9	T37	1	4	0.0430108	2280	0.894627	0.0457461	147.833	0.0169492	-0.211354	0.198439	1.19	0.010353	0.000111934	0.000149942
226	T9	T40	1	17	0.202381	2440	3.99156	0.24215	150	0.0169492	-0.0623347	0.193836	1.13	0.0114402	0.000137208	0.000161642
227	T9	T41	1	10	0.103093	2680	2.27907	0.124613	152.833	0.0169492	-0.107655	0.189912	1.26	0.0119593	0.000124373	9.46554e-05
228	T9	T58	1	7	0.0707071	2640	1.57622	0.0825426	152.333	0	-0.125632	0.191225	0.92	0.0123141	0.000212023	0.000114105
229	T9	T59	1	22	0.252874	2760	5.25789	0.338982	154	0.0169492	-0.0258177	0.18705	1.13	0.0123191	0.000951606	0.00116247
230	T9	T61	1	21	0.272727	2320	5.02089	0.324276	148.5	0.0169492	-0.0716011	0.195842	1.12	0.0108696	0.000234131	0.000426595
231	T9	T63	1	8	0.1	1920	1.80509	0.0952008	143.333	0.0169492	-0.136118	0.203651	1.07	0.0104011	2.48252e-05	0.000130181
232	T9	T65	1	1	0.0108696	2120	0.225692	0.0119048	145.833	0.0169492	-0.246172	0.20188	0.93	0.00989279	0.000104322	0.00015522
233	T9	T68	1	16	0.197531	2280	3.76135	0.229163	148	0.0169492	-0.0792587	0.199053	1.01	0.0118434	0.000127851	0.000162171
234	T9	T69	1	18	0.206897	2600	4.22855	0.256856	152	0.0169492	-0.0127801	0.191555	1.01	0.0114369	0.000155756	0.000248055
235	T9	T80	1	21	0.259259	2480	5.02089	0.324276	150.5	0.0169492	-0.0538899	0.194091	1.02	0.0116512	0.00016991	0.000273637
236	T9	T81	1	9	0.0927835	2640	2.04208	0.109907	152.333	0	-0.128353	0.191257	0.92	0.0119507	0.000207181	0.000117221
237	T9	T82	1	15	0.163043	2680	3.49643	0.206889	153	0.0169492	-0.0919699	0.19062	0.99	0.0124204	0.000138841	0.000149628
238	T9	T90	1	18	0.185567	3000	4.22855	0.256856	157	0	-0.0654728	0.183918	0.92	0.0124034	0.000173367	0.000144193
239	T9	T101	1	6	0.0625	2480	1.34601	0.0695556	150.333	0	-0.184358	0.194563	0.92	0.012355	0.000170311	0.000115147
240	T9	T14	1	0	0	1520	0	0	135.667	0.0169492	-0.394328	0.217106	0.93	0.00582685	5.40301e-06	6.45359e-05
241	T9	T34	1	5	0.0588235	2000	1.12032	0.0576508	144.333	0.0169492	-0.277401	0.20625	0.93	0.010092	2.27075e-05	0.000107299
242	T9	T35	1	4	0.0416667	2400	0.900921	0.0472388	149.167	0	-0.176639	0.197052	0.92	0.0113129	0.000115098	0.000104635
243	T9	T39	1	0	0	1520	0	0	136.667	0.0169492	-0.301026	0.215776	0.95	0.00919792	1.28828e-05	8.93487e-05
244	T9	T43	1	2	0.0206186	2360	0.452445	0.0240981	148.667	0	-0.191025	0.197562	0.92	0.0109083	0.000123694	9.79531e-05
245	T9	T50	1	5	0.0510204	2520	1.12032	0.0576508	150.833	0	-0.160017	0.194005	0.92	0.0114359	0.000134947	9.70355e-05
246	T9	T51	1	1	0.0117647	1840	0.222232	0.0111111	142	0	-0.196727	0.211548	0.92	0.0110197	1.38796e-05	8.52604e-05
247	T9	T64	1	2	0.0212766	2240	0.445016	0.0223471	147.167	0	-0.251252	0.199928	0.92	0.0100913	6.75194e-05	8.24811e-05
248	T9	T75	1	6	0.0612245	2560	1.35053	0.0706379	151.333	0	-0.143721	0.193169	0.92	0.0113945	0.00014447	9.86067e-05
249	T9	T76	1	1	0.0108696	2120	0.222232	0.0111111	145.5	0	-0.226943	0.203413	0.92	0.0111475	3.28686e-05	8.16964e-05
250	T9	T84	1	0	0	1360	0	0	133.833	0	-0.345278	0.222364	0.92	0.00933522	1.97724e-05	7.14464e-05
251	T9	T96	1	3	0.03125	2360	0.670708	0.0342518	148.667	0	-0.212704	0.196998	0.92	0.0110528	0.00014517	0.00010267
252	T10	T92	1	24	0.352941	1632	6.13642	0.484365	142.167	0.0169956	-0.0854386	0.178044	1.41	0.00831574	0	0
253	T10	T13	1	40	0.421053	4556	9.39877	0.570141	167.5	0.03125	0.195772	0.187157	0.87	0.0185782	0.000805684	0.00202408
254	T10	T28	1	33	0.34375	4148	7.71149	0.459346	164.5	0.00625	0.108894	0.186345	1.33	0.0136842	0.000889876	0.00189393
255	T10	T49	1	28	0.297872	3672	6.50752	0.38028	161	0.0104167	0.0977418	0.190566	1.3	0.0182386	0.000401763	0.00104662
256	T10	T55	1	38	0.387755	4624	8.89957	0.533729	168	0	0.150897	0.187969	1.27	0.0189002	0.000660437	0.00105222
257	T10	T60	1	30	0.322581	3740	6.97473	0.407973	161.5	0.0120192	0.127691	0.18878	1.23	0.0183482	0.000648827	0.00157055
258	T10	T62	0	39	0.402062	4624	9.15132	0.55255	168	0.0104167	0.166125	0.186345	1.24	0.0205047	0.00107483	0.00193366
259	T10	T91	1	32	0.329897	4148	7.4721	0.443546	164.5	0.00625	0.123908	0.190413	1.2	0.0188628	0.000464495	0.0010479
260	T10	T4	1	23	0.239583	3468	5.44767	0.338794	159.333	0.03125	-0.0161617	0.201548	1.4	0.00978611	0.000257833	0.000803415
261	T10	T5	1	31	0.329787	3876	7.2515	0.43369	162.5	0.03125	0.0977343	0.196304	1.38	0.0103464	0.000335267	0.00099784
262	T10	T6	1	25	0.263158	3536	5.89182	0.36065	159.833	0.03125	0.0294686	0.199867	1.38	0.0119275	0.000280583	0.000876726
263	T10	T21	1	26	0.302326	2992	5.99953	0.342075	155.833	0.0145833	0.163512	0.198041	1.17	0.0129712	5.67927e-05	0.00139266
264	T10	T25	1	29	0.295918	4012	6.8195	0.414661	163.333	0	0.0440223	0.196221	0.84	0.0134065	0.00041914	0.000859619
265	T10	T32	1	33	0.354839	3944	7.72109	0.462	163	0.03125	0.115336	0.196685	1.09	0.0163826	0.000324768	0.00102329
266	T10	T37	1	30	0.315789	3876	7.04173	0.425772	162.333	0.03125	0.0498101	0.197628	1.11	0.015812	0.000289379	0.00101688
267	T10	T58	1	36	0.367347	4488	8.44602	0.509848	166.833	0	0.135532	0.190413	0.84	0.0200959	0.000613236	0.000865745
268	T10	T63	1	26	0.288889	3264	6.00971	0.34477	157.833	0.0133929	0.125046	0.20284	0.99	0.0170034	7.67093e-05	0.00105522
269	T10	T65	1	26	0.273684	3604	6.13972	0.378232	160.333	0.03125	0.0149921	0.201068	0.85	0.0150866	0.000270327	0.00105512
270	T10	T81	1	36	0.367347	4488	8.42537	0.504426	166.833	0	0.132812	0.190445	0.84	0.0191608	0.000597854	0.000887341
271	T10	T101	1	32	0.326531	4216	7.49312	0.449582	164.833	0	0.0768064	0.193751	0.84	0.0197323	0.000491975	0.000872559
272	T10	T14	1	10	0.104167	2584	2.35378	0.143079	150.167	0.03125	-0.133164	0.216295	0.85	0.00897138	1.6009e-05	0.000501615
273	T10	T34	1	21	0.216495	3400	4.85312	0.278272	158.833	0.03125	-0.016237	0.205438	0.85	0.0161148	6.97605e-05	0.000864724
274	T10	T35	1	30	0.306122	4080	7.03027	0.422306	163.667	0	0.0845257	0.19624	0.84	0.0184191	0.000337566	0.000805021
275	T10	T39	1	14	0.152174	2584	3.27106	0.194201	151.167	0.03125	-0.0398612	0.214964	0.87	0.0146035	3.78709e-05	0.000689006
276	T10	T43	1	29	0.295918	4012	6.8241	0.415295	163.167	0	0.0701392	0.19675	0.84	0.0176197	0.000358692	0.000745128
277	T10	T50	1	33	0.336735	4284	7.73825	0.466089	165.333	0	0.101147	0.193194	0.84	0.0184605	0.00039163	0.000738726
278	T10	T51	1	24	0.266667	3128	5.63093	0.339474	156.5	0	0.0644376	0.210736	0.84	0.017716	3.98257e-05	0.000641762
279	T10	T64	1	26	0.265306	3808	6.10718	0.369807	161.667	0	0.00991256	0.199117	0.84	0.0159241	0.000193308	0.000619465
280	T10	T75	1	34	0.346939	4352	7.96846	0.479076	165.833	0	0.117443	0.192357	0.84	0.0184577	0.000419048	0.000750296
281	T10	T76	1	27	0.287234	3604	6.36934	0.391137	160	0	0.0342214	0.202601	0.84	0.0177975	9.33629e-05	0.000608748
282	T10	T84	1	13	0.146067	2312	3.09781	0.196185	148.333	0	-0.0841135	0.221552	0.84	0.0138394	5.43246e-05	0.000514943
283	T10	T96	1	29	0.295918	4012	6.81782	0.414278	163.167	0	0.0484604	0.196186	0.84	0.0175595	0.000413224	0.00076664
284	T11	T19	1	37	0.468354	3243	8.96203	0.603532	157.833	0.0137363	0.137051	0.165611	2.24	0.0146655	0.00346394	0.00413376
285	T11	T30	1	30	0.322581	3572	7.17129	0.462586	161.333	0.00607287	0.0425191	0.167251	2.25	0.0146035	0.000958854	0.001027
286	T11	T44	1	34	0.459459	2867	8.27104	0.566411	153.833	0.0141403	0.0614993	0.167276	1.93	0.0139387	0.00322969	0.00463018
287	T11	T13	1	18	0.1875	3149	4.18794	0.246548	156.833	0.0192308	0.00508174	0.187969	1.04	0.0122919	0.000275727	0.000397932
288	T11	T28	1	14	0.148936	2867	3.23179	0.185348	153.833	0.00961538	-0.0817968	0.187157	1.5	0.00894376	0.000304396	0.000372167
289	T11	T48	1	27	0.272727	3713	6.3755	0.39381	162.833	0	0.0355442	0.18063	1.01	0.0137555	0.000378064	0.000482255
290	T11	T49	1	10	0.10989	2538	2.27107	0.122675	150.333	0.0128205	-0.0929487	0.191378	1.47	0.0120505	0.000138155	0.000206753
291	T11	T52	1	21	0.228261	3102	4.92811	0.298874	156.333	0.0134615	0.0280816	0.183098	1.54	0.013068	0.000487604	0.000640907
292	T11	T53	1	20	0.224719	2914	4.69193	0.284381	154.333	0.0137363	-0.0334301	0.183098	1.46	0.0127576	0.000456239	0.00051238
293	T11	T54	1	20	0.206186	3290	4.68855	0.283489	158.333	0.00769231	-0.0245641	0.18391	1.37	0.0136329	0.000465085	0.000502292
294	T11	T55	1	16	0.161616	3196	3.68873	0.210136	157.333	0	-0.0397934	0.18878	1.44	0.0123416	0.000226261	0.000207086
295	T11	T60	1	12	0.133333	2585	2.73828	0.150368	150.833	0.0133136	-0.062999	0.189592	1.4	0.0120728	0.00022124	0.000307647
296	T11	T62	1	17	0.173469	3196	3.94048	0.228957	157.333	0.00641026	-0.0245651	0.187157	1.41	0.0133348	0.00036685	0.000379137
297	T11	T66	1	28	0.304348	3431	6.65247	0.42004	159.833	0.0192308	0.106966	0.179852	1.23	0.013772	0.000491467	0.00142174
298	T11	T71	1	26	0.270833	3525	6.14086	0.379896	160.833	0.0144231	0.0627202	0.180663	1.6	0.0139744	0.000518235	0.00058812
299	T11	T73	1	24	0.242424	3572	5.62786	0.339541	161.333	0	0.0256969	0.183098	1.01	0.0140262	0.000249454	0.000218736
300	T11	T77	1	23	0.232323	3525	5.38866	0.324289	160.833	0	0.0156209	0.18391	1.01	0.0142821	0.000586516	0.000408669
301	T11	T79	1	19	0.206522	3008	4.45238	0.268997	155.333	0.0122378	-0.054463	0.18391	1.48	0.0113183	0.000461541	0.000490292
302	T11	T87	1	34	0.350515	3948	8.15086	0.529689	165.333	0.0192308	0.0692068	0.174923	1.05	0.0145029	0.00116605	0.00137632
303	T11	T91	1	11	0.113402	2867	2.5086	0.137496	153.833	0.00769231	-0.0667821	0.191225	1.37	0.0124639	0.000159895	0.000207224
304	T11	T94	1	19	0.197917	3196	4.43547	0.264259	157.333	0.00961538	-0.0294478	0.184722	1.38	0.0131235	0.000402857	0.00043149
305	T11	T4	1	7	0.0769231	2397	1.66074	0.104123	148.667	0.0192308	-0.206852	0.20236	1.57	0.00682874	8.81051e-05	0.000157713
306	T11	T5	1	16	0.181818	2679	3.71569	0.21744	151.833	0.0192308	-0.0929561	0.197116	1.55	0.00739401	0.000123173	0.000210596
307	T11	T6	1	8	0.0879121	2444	1.88465	0.115617	149.167	0.0192308	-0.161222	0.200679	1.55	0.0083008	9.47334e-05	0.000170048
308	T11	T15	1	22	0.258824	2820	5.15539	0.310601	153.333	0.0192308	0.0266059	0.192476	1.51	0.00774664	0.000103154	0.00029577
309	T11	T21	1	11	0.1375	2068	2.48742	0.132182	145.167	0.0141026	-0.0271785	0.198853	1.34	0.00850944	1.86552e-05	0.000262795
310	T11	T25	1	10	0.104167	2773	2.33136	0.138347	152.667	0	-0.146668	0.197033	1.01	0.00924554	0.000142011	0.000167315
311	T11	T32	1	16	0.179775	2726	3.71569	0.21744	152.333	0.0192308	-0.0753546	0.197497	1.26	0.011885	0.000119223	0.000215801
312	T11	T37	1	11	0.11828	2679	2.55359	0.149458	151.667	0.0192308	-0.14088	0.198439	1.28	0.0112823	0.000104954	0.000211869
313	T11	T40	1	24	0.285714	2867	5.65052	0.345862	153.833	0.0192308	0.00813919	0.193836	1.22	0.0126273	0.00012766	0.00022664
314	T11	T41	1	15	0.151515	3149	3.43989	0.192216	156.667	0	-0.0371815	0.189912	1.35	0.0130088	0.00012657	0.000145164
315	T11	T58	1	14	0.141414	3102	3.23519	0.186255	156.167	0	-0.0551585	0.191225	1.01	0.01338	0.000211729	0.000171715
316	T11	T63	1	11	0.130952	2256	2.48742	0.132182	147.167	0.0164835	-0.065644	0.203651	1.16	0.0113198	2.56297e-05	0.000202537
317	T11	T65	1	8	0.0869565	2491	1.88465	0.115617	149.667	0.0192308	-0.175698	0.20188	1.02	0.0107821	9.79234e-05	0.000219565
318	T11	T68	1	23	0.283951	2679	5.42031	0.332875	151.833	0.0192308	-0.00878479	0.199053	1.1	0.0130859	0.000119079	0.00022762
319	T11	T69	1	25	0.287356	3055	5.88752	0.360568	155.833	0.0192308	0.0576938	0.191555	1.1	0.0125858	0.000143825	0.00034518
320	T11	T81	1	16	0.164948	3102	3.70104	0.213619	156.167	0	-0.0578787	0.191257	1.01	0.0130377	0.000205581	0.000175285
321	T11	T82	1	22	0.23913	3149	5.15539	0.310601	156.833	0.0192308	-0.021496	0.19062	1.08	0.0136422	0.000129961	0.000211064
322	T11	T90	1	25	0.257732	3525	5.88752	0.360568	160.833	0	0.00500104	0.183918	1.01	0.0136243	0.000164629	0.000206343
323	T11	T101	1	13	0.135417	2914	3.00497	0.173268	154.167	0	-0.113884	0.194563	1.01	0.013467	0.000167685	0.000170848
324	T11	T14	1	0	0	1786	0	0	139.5	0.0192308	-0.323854	0.217106	1.02	0.00626469	5.53287e-06	9.95916e-05
325	T11	T34	1	7	0.0777778	2350	1.57244	0.0816451	148.167	0.0192308	-0.206927	0.20625	1.02	0.0109041	2.33475e-05	0.000166255
326	T11	T35	1	8	0.0808081	2820	1.81944	0.0987129	153	0	-0.106165	0.197052	1.01	0.0122488	0.000118221	0.000161961
327	T11	T39	1	1	0.0119048	1786	0.228205	0.0125	140.5	0.0192308	-0.230552	0.215776	1.04	0.0098484	1.32112e-05	0.000138078
328	T11	T43	1	7	0.0707071	2773	1.61326	0.0917012	152.5	0	-0.120551	0.197562	1.01	0.0118347	0.000126187	0.000150588
329	T11	T50	1	11	0.111111	2961	2.52741	0.142495	154.667	0	-0.089543	0.194005	1.01	0.0124178	0.000136912	0.00014836
330	T11	T51	1	7	0.0813953	2162	1.62932	0.0959555	145.833	0	-0.126253	0.211548	1.01	0.0120621	1.37488e-05	0.000127275
331	T11	T64	1	8	0.0842105	2632	1.85211	0.107191	151	0	-0.180778	0.199928	1.01	0.0109629	6.80548e-05	0.000125283
332	T11	T75	1	12	0.121212	3008	2.75762	0.155482	155.167	0	-0.0732471	0.193169	1.01	0.0123494	0.00014672	0.000150912
333	T11	T76	1	8	0.0869565	2491	1.88119	0.114823	149.333	0	-0.156469	0.203413	1.01	0.0121868	3.22998e-05	0.000120984
334	T11	T84	1	3	0.0384615	1598	0.724755	0.0478632	137.667	0	-0.274804	0.222364	1.01	0.0101169	1.91691e-05	0.000104383
335	T11	T96	1	10	0.104167	2773	2.32967	0.137964	152.5	0	-0.14223	0.196998	1.01	0.0120042	0.000144735	0.000154257
336	T12	T30	1	28	0.311111	3192	6.75323	0.44728	158.167	0.00816697	0.00648425	0.166439	2.15	0.0120666	0.000914169	0.000583255
337	T12	T57	1	34	0.357895	3654	8.30031	0.57153	163.667	0.00862069	0.0366595	0.166465	2.07	0.0136231	0.00266315	0.00197308
338	T12	T100	1	40	0.434783	3780	9.93679	0.725005	165.167	0.0172414	-0.00815514	0.165007	1.64	0.0136125	0.00444601	0.00255762
339	T12	T13	1	13	0.135417	2814	3.02943	0.179004	153.667	0.0172414	-0.0309531	0.187157	0.94	0.010166	0.000267831	0.000230251
340	T12	T26	1	25	0.257732	3360	5.98938	0.387984	160.167	0.0172414	0.0326454	0.17735	0.95	0.0110299	0.000964186	0.000726906
341	T12	T28	1	14	0.157303	2562	3.28013	0.197522	150.667	0.0172414	-0.117832	0.186345	1.4	0.00733577	0.000295965	0.000215552
342	T12	T29	1	26	0.27957	3234	6.24633	0.408392	158.667	0.0172414	0.0638152	0.177581	1.56	0.0124071	0.00133245	0.00144069
343	T12	T48	1	22	0.222222	3318	5.217	0.326266	159.667	0	-0.000490706	0.179818	0.91	0.0113121	0.000397781	0.000302251
344	T12	T49	1	10	0.116279	2268	2.31941	0.134849	147.167	0.0172414	-0.128984	0.190566	1.37	0.0100171	0.00013673	0.000121889
345	T12	T52	1	19	0.213483	2772	4.51006	0.283569	153.167	0.0172414	-0.00795329	0.182287	1.44	0.0107851	0.000478874	0.00037494
346	T12	T53	1	19	0.223529	2604	4.51006	0.283569	151.167	0.0172414	-0.0694649	0.182287	1.36	0.0106126	0.000452036	0.000302402
347	T12	T54	1	18	0.191489	2940	4.2705	0.268184	155.167	0.0172414	-0.060599	0.183098	1.27	0.0111552	0.000460931	0.000296532
348	T12	T55	1	12	0.122449	2856	2.7821	0.16146	154.167	0.0172414	-0.0758282	0.187969	1.34	0.010115	0.000224753	0.000122535
349	T12	T60	1	11	0.127907	2310	2.5564	0.149555	147.667	0.0172414	-0.0990339	0.18878	1.3	0.00991674	0.000216216	0.000179097
350	T12	T62	1	14	0.145833	2856	3.28013	0.197522	154.167	0.0172414	-0.0606	0.186345	1.31	0.0109049	0.000357072	0.000219824
351	T12	T66	1	23	0.25	3066	5.49396	0.352496	156.667	0.0172414	0.0709309	0.17904	1.13	0.0112237	0.000470086	0.000810059
352	T12	T71	1	22	0.231579	3150	5.23423	0.33122	157.667	0.0172414	0.0266853	0.179852	1.5	0.0114149	0.000521052	0.000352235
353	T12	T73	1	19	0.191919	3192	4.46936	0.271997	158.167	0	-0.0103379	0.182287	0.91	0.0114511	0.000265368	0.000138609
354	T12	T77	1	18	0.181818	3150	4.23016	0.256745	157.667	0	-0.020414	0.183098	0.91	0.0116015	0.000589049	0.000244487
355	T12	T79	1	18	0.204545	2688	4.2705	0.268184	152.167	0.0172414	-0.0904979	0.183098	1.38	0.00931313	0.000457227	0.000289327
356	T12	T87	1	29	0.298969	3528	6.99236	0.462145	162.167	0.0172414	0.0331719	0.174111	0.95	0.0119551	0.00121788	0.00085629
357	T12	T91	1	9	0.0957447	2562	2.09055	0.122191	150.667	0.0172414	-0.102817	0.190413	1.27	0.0102061	0.000158435	0.000122312
358	T12	T94	1	17	0.182796	2856	4.01742	0.248953	154.167	0.0172414	-0.0654827	0.18391	1.28	0.0107882	0.00039101	0.000249471
359	T12	T4	1	1	0.0108696	2142	0.225692	0.0119048	145.5	0.0172414	-0.242887	0.201548	1.47	0.00551859	9.36655e-05	9.98753e-05
360	T12	T5	1	8	0.0879121	2394	1.8345	0.102616	148.667	0.0172414	-0.128991	0.196304	1.45	0.00580199	0.000134891	0.000137382
361	T12	T6	1	1	0.0107527	2184	0.225692	0.0119048	146	0.0172414	-0.197257	0.199867	1.45	0.00661934	0.000100589	0.000107555
362	T12	T15	1	14	0.159091	2520	3.2742	0.195777	150.167	0.0172414	-0.00942894	0.191664	1.41	0.00616931	0.000113944	0.000194613
363	T12	T21	1	8	0.102564	1848	1.81903	0.0985825	142	0.0172414	-0.0632134	0.198041	1.24	0.00725815	1.84163e-05	0.000154537
364	T12	T24	1	22	0.30137	2226	5.27183	0.342363	146.667	0.0172414	0.0177192	0.194348	1.15	0.0088528	0.000970742	0.00142474
365	T12	T25	1	3	0.0306122	2478	0.672395	0.034635	149.5	0	-0.182703	0.196221	0.91	0.00750035	0.000148482	0.000104207
366	T12	T32	1	8	0.0869565	2436	1.8345	0.102616	149.167	0.0172414	-0.111389	0.196685	1.16	0.00959427	0.000130595	0.00014081
367	T12	T37	1	3	0.03125	2394	0.672395	0.034635	148.5	0.0172414	-0.176915	0.197628	1.18	0.00921219	0.000114506	0.000137693
368	T12	T40	1	16	0.183908	2562	3.76933	0.231039	150.667	0.0172414	-0.0278957	0.193024	1.12	0.00996713	0.000140571	0.000148659
369	T12	T41	1	12	0.123711	2814	2.77954	0.160781	153.5	0.0172414	-0.0732163	0.1891	1.25	0.0107966	0.000127586	8.71652e-05
370	T12	T58	1	9	0.0909091	2772	2.07668	0.118711	153	0	-0.0911934	0.190413	0.91	0.0109021	0.000216938	0.000104804
371	T12	T59	1	22	0.247191	2898	5.27183	0.342363	154.667	0.0172414	0.00862129	0.186238	1.12	0.0108132	0.000958304	0.00105087
372	T12	T61	1	20	0.25	2436	4.79866	0.313165	149.167	0.0172414	-0.037162	0.19503	1.11	0.00953484	0.000240443	0.000393267
373	T12	T63	1	9	0.111111	2016	2.06229	0.114976	144	0.0172414	-0.101679	0.20284	1.06	0.00955754	2.53996e-05	0.000119564
374	T12	T65	1	1	0.0106383	2226	0.225692	0.0119048	146.5	0.0172414	-0.211733	0.201068	0.92	0.00881923	0.000106701	0.000142514
375	T12	T68	1	15	0.178571	2394	3.53912	0.218052	148.667	0.0172414	-0.0448197	0.198241	1	0.0103335	0.00013095	0.000149106
376	T12	T69	1	18	0.202247	2730	4.2425	0.260237	152.667	0.0172414	0.021659	0.190744	1	0.0100539	0.000161251	0.000230529
377	T12	T80	1	21	0.253012	2604	5.03484	0.327657	151.167	0.0172414	-0.0194509	0.19328	1.01	0.0102008	0.000175789	0.000254137
378	T12	T81	1	9	0.0909091	2772	2.05603	0.113288	153	0	-0.0939136	0.190445	0.91	0.0105709	0.000211824	0.000107584
379	T12	T82	1	14	0.147368	2814	3.2742	0.195777	153.667	0.0172414	-0.0575309	0.189809	0.98	0.010896	0.000142177	0.000137544
380	T12	T90	1	18	0.181818	3150	4.2425	0.260237	157.667	0	-0.0310338	0.183106	0.91	0.0109633	0.000177658	0.000132642
381	T12	T101	1	5	0.0505051	2604	1.12378	0.0584445	151	0	-0.149919	0.193751	0.91	0.0109217	0.000173989	0.000105597
382	T12	T14	1	0	0	1596	0	0	136.333	0.0172414	-0.359889	0.216295	0.92	0.00525833	5.53095e-06	5.9304e-05
383	T12	T34	1	4	0.0454545	2100	0.898087	0.0465397	145	0.0172414	-0.242962	0.205438	0.92	0.00921712	2.32293e-05	9.85329e-05
384	T12	T35	1	6	0.0625	2520	1.40138	0.0834074	149.833	0	-0.1422	0.19624	0.91	0.0101047	0.000118094	9.63731e-05
385	T12	T39	1	0	0	1596	0	0	137.333	0.0172414	-0.266587	0.214964	0.94	0.0083889	1.32045e-05	8.22088e-05
386	T12	T43	1	4	0.0412371	2478	0.952905	0.0602667	149.333	0	-0.156586	0.19675	0.91	0.00973163	0.000126891	9.02026e-05
387	T12	T50	1	7	0.0714286	2646	1.62078	0.0938194	151.5	0	-0.125578	0.193194	0.91	0.0101842	0.000138379	8.93214e-05
388	T12	T51	1	0	0	1932	0	0	142.667	0	-0.162288	0.210736	0.91	0.00979797	1.42183e-05	7.84037e-05
389	T12	T64	1	1	0.0103093	2352	0.222785	0.011236	147.833	0	-0.216813	0.199117	0.91	0.00905066	6.91911e-05	7.58744e-05
390	T12	T75	1	8	0.0816327	2688	1.85099	0.106806	152	0	-0.109282	0.192357	0.91	0.0101528	0.000148152	9.07722e-05
391	T12	T76	1	0	0	2226	0	0	146.167	0	-0.192504	0.202601	0.91	0.00992837	3.36591e-05	7.51005e-05
392	T12	T84	1	0	0	1428	0	0	134.5	0	-0.310839	0.221552	0.91	0.00851884	2.0241e-05	6.56557e-05
393	T12	T96	1	2	0.020202	2478	0.448477	0.0231407	149.333	0	-0.178265	0.196186	0.91	0.009858	0.000148514	9.42868e-05
394	T16	T13	1	16	0.166667	3015	3.70649	0.214767	155.667	0.0181818	-0.0015763	0.187157	0.58	0.0113849	0.000536544	0.0010468
395	T16	T26	1	28	0.28866	3600	6.66644	0.423747	162.167	0.0181818	0.0620222	0.17735	0.59	0.0122793	0.00129383	0.00221367
396	T16	T28	1	17	0.191011	2745	3.95718	0.233286	152.667	0.0181818	-0.0884548	0.186345	1.04	0.00839241	0.000590518	0.000976026
397	T16	T29	1	29	0.311828	3465	6.92339	0.444155	160.667	0.0181818	0.093192	0.177581	1.2	0.013783	0.00148656	0.00364769
398	T16	T48	1	25	0.252525	3555	5.89405	0.362029	161.667	0	0.0288861	0.179818	0.55	0.0128512	0.000635905	0.00109656
399	T16	T49	1	13	0.151163	2430	2.99647	0.170612	149.167	0.0181818	-0.0996067	0.190566	1.01	0.0113016	0.000247754	0.000501231
400	T16	T52	1	22	0.247191	2970	5.18711	0.319332	155.167	0.0181818	0.0214235	0.182287	1.08	0.012254	0.000922711	0.00163954
401	T16	T53	1	22	0.258824	2790	5.18711	0.319332	153.167	0.0181818	-0.0400881	0.182287	1	0.0119795	0.000879325	0.00133499
402	T16	T54	1	21	0.223404	3150	4.94756	0.303947	157.167	0.0181818	-0.0312221	0.183098	0.91	0.0127643	0.000893158	0.00130401
403	T16	T55	1	15	0.153061	3060	3.45915	0.197223	156.167	0.0181818	-0.0464514	0.187969	0.98	0.0115705	0.000401531	0.00049681
404	T16	T60	1	14	0.162791	2475	3.23346	0.185318	149.667	0.0181818	-0.069657	0.18878	0.94	0.0113294	0.000418826	0.000787321
405	T16	T62	1	17	0.177083	3060	3.95718	0.233286	156.167	0.0181818	-0.0312232	0.186345	0.95	0.0125215	0.000708226	0.000989483
406	T16	T66	1	26	0.282609	3285	6.17102	0.38826	158.667	0.0181818	0.100308	0.17904	0.77	0.0129419	0.000814647	0.00318585
407	T16	T71	1	25	0.263158	3375	5.91129	0.366983	159.667	0.0181818	0.0560621	0.179852	1.14	0.0130698	0.000975751	0.00149695
408	T16	T73	1	22	0.222222	3420	5.14642	0.30776	160.167	0	0.0190389	0.182287	0.55	0.0130311	0.000356807	0.000422954
409	T16	T77	1	21	0.212121	3375	4.90722	0.292509	159.667	0	0.00896281	0.183098	0.55	0.0132654	0.00104611	0.000985372
410	T16	T79	1	21	0.238636	2880	4.94756	0.303947	154.167	0.0181818	-0.0611211	0.183098	1.02	0.0106416	0.000887305	0.00127423
411	T16	T87	1	32	0.329897	3780	7.66942	0.497908	164.167	0.0181818	0.0625487	0.174111	0.59	0.0134346	0.00173162	0.00276302
412	T16	T91	1	12	0.12766	2745	2.76761	0.157954	152.667	0.0181818	-0.0734401	0.190413	0.91	0.0116527	0.000285538	0.000500262
413	T16	T94	1	20	0.215054	3060	4.69447	0.284716	156.167	0.0181818	-0.0361059	0.18391	0.92	0.0123308	0.000785915	0.00113795
414	T16	T4	1	1	0.0105263	2295	0.225692	0.0119048	147.5	0.0181818	-0.21351	0.201548	1.11	0.00638336	0.00011679	0.000282618
415	T16	T5	1	10	0.108696	2565	2.28065	0.125222	150.667	0.0181818	-0.0996141	0.196304	1.09	0.00669298	0.000155617	0.000359685
416	T16	T6	1	3	0.0319149	2340	0.680518	0.0365569	148	0.0181818	-0.16788	0.199867	1.09	0.00772368	0.000126581	0.000307162
417	T16	T15	1	17	0.193182	2700	3.95126	0.231541	152.167	0.0181818	0.0199479	0.191664	1.05	0.0068772	0.000124434	0.000482318
418	T16	T21	1	11	0.141026	1980	2.49609	0.134346	144	0.0181818	-0.0338365	0.198041	0.88	0.00800387	3.28402e-05	0.000625393
419	T16	T24	1	24	0.324324	2385	5.71798	0.364969	148.667	0.0181818	0.047096	0.194348	0.79	0.00981578	0.00101527	0.00338166
420	T16	T25	1	5	0.0505051	2655	1.12722	0.0592871	151.5	0	-0.153326	0.196221	0.55	0.00854136	0.00020632	0.000328611
421	T16	T32	1	11	0.119565	2610	2.51155	0.13838	151.167	0.0181818	-0.0820126	0.196685	0.8	0.0106851	0.000150076	0.000367226
422	T16	T37	1	6	0.0625	2565	1.34945	0.0703982	150.5	0.0181818	-0.147538	0.197628	0.82	0.0102481	0.000132715	0.000362175
423	T16	T40	1	18	0.204545	2745	4.21548	0.253644	152.667	0.0181818	0.00148115	0.193024	0.76	0.0112775	0.00015904	0.000381697
424	T16	T41	1	15	0.154639	3015	3.45659	0.196544	155.5	0.0181818	-0.0438395	0.1891	0.89	0.0121154	0.000217926	0.000337881
425	T16	T58	1	12	0.121212	2970	2.75374	0.154474	155	0	-0.0618166	0.190413	0.55	0.0124885	0.000336288	0.000368696
426	T16	T59	1	25	0.280899	3105	5.94889	0.378127	156.667	0.0181818	0.0379981	0.186238	0.76	0.0120955	0.0010103	0.00251428
427	T16	T61	1	22	0.271605	2610	5.24481	0.33577	151.167	0.0181818	-0.00778522	0.19503	0.75	0.0106359	0.000259429	0.000962965
428	T16	T63	1	12	0.148148	2160	2.73935	0.150739	146	0.0181818	-0.0723021	0.20284	0.7	0.0105994	4.47746e-05	0.000478324
429	T16	T65	1	3	0.0315789	2385	0.680518	0.0365569	148.5	0.0181818	-0.182356	0.201068	0.56	0.00981763	0.000124266	0.000376667
430	T16	T68	1	17	0.2	2565	3.98527	0.240657	150.667	0.0181818	-0.0154428	0.198241	0.64	0.0116458	0.000148534	0.000383822
431	T16	T69	1	21	0.235955	2925	4.91956	0.296001	154.667	0.0181818	0.0510358	0.190744	0.64	0.0112238	0.000179682	0.000582969
432	T16	T80	1	23	0.27381	2790	5.48099	0.350263	153.167	0.0181818	0.00992592	0.19328	0.65	0.0114316	0.000209146	0.000686186
433	T16	T81	1	12	0.121212	2970	2.73308	0.149052	155	0	-0.0645367	0.190445	0.55	0.0120661	0.000318346	0.000366936
434	T16	T82	1	17	0.178947	3015	3.95126	0.231541	155.667	0.0181818	-0.028154	0.189809	0.62	0.012396	0.000165306	0.000362928
435	T16	T90	1	21	0.212121	3375	4.91956	0.296001	159.667	0	-0.001657	0.183106	0.55	0.0124522	0.000222736	0.000377402
436	T16	T101	1	8	0.0808081	2790	1.80084	0.0942078	153	0	-0.120542	0.193751	0.55	0.0125163	0.000251634	0.00034659
437	T16	T14	1	0	0	1710	0	0	138.333	0.0181818	-0.330513	0.216295	0.56	0.00587135	9.83892e-06	0.000239414
438	T16	T34	1	7	0.0795455	2250	1.57515	0.082303	147	0.0181818	-0.213586	0.205438	0.56	0.0102421	4.07121e-05	0.00039191
439	T16	T35	1	9	0.09375	2700	2.07844	0.119171	151.833	0	-0.112823	0.19624	0.55	0.0114572	0.000209186	0.000387414
440	T16	T39	1	1	0.0121951	1710	0.230908	0.0131579	139.333	0.0181818	-0.23721	0.214964	0.58	0.00927289	2.35123e-05	0.000332206
441	T16	T43	1	7	0.0721649	2655	1.62996	0.0960299	151.333	0	-0.127209	0.19675	0.55	0.0110831	0.000218901	0.000353144
442	T16	T50	1	10	0.102041	2835	2.29784	0.129583	153.5	0	-0.096201	0.193194	0.55	0.0116444	0.000232861	0.000341114
443	T16	T51	1	3	0.0340909	2070	0.677058	0.0357633	144.667	0	-0.132911	0.210736	0.55	0.0113911	2.11629e-05	0.000264838
444	T16	T64	1	4	0.0412371	2520	0.899843	0.0469992	149.833	0	-0.187436	0.199117	0.55	0.0101934	0.000114215	0.00028424
445	T16	T75	1	11	0.112245	2880	2.52805	0.14257	154	0	-0.0799051	0.192357	0.55	0.0115533	0.000250187	0.000347879
446	T16	T76	1	3	0.0315789	2385	0.677058	0.0357633	148.167	0	-0.163127	0.202601	0.55	0.0114618	4.90235e-05	0.000248234
447	T16	T84	1	0	0	1530	0	0	136.5	0	-0.281462	0.221552	0.55	0.00943365	2.78541e-05	0.000205044
448	T16	T96	1	5	0.0505051	2655	1.12553	0.058904	151.333	0	-0.148888	0.196186	0.55	0.0111563	0.000230239	0.000331726
449	T17	T19	1	29	0.376623	2553	7.09344	0.492169	152.5	0.0126728	0.0569031	0.165611	2.11	0.0194992	0.00362279	0.00205491
450	T17	T23	1	35	0.406977	3108	8.6941	0.633701	160	0.0139785	0.00310659	0.163972	1.95	0.0220897	0.00543599	0.00255227
451	T17	T30	1	24	0.269663	2812	5.79687	0.38622	156	0.00848896	-0.0376289	0.167251	2.12	0.0196311	0.000989134	0.000503559
452	T17	T44	1	29	0.42029	2257	7.1328	0.504538	148.5	0.0142315	-0.0186487	0.167276	1.8	0.0188461	0.00342669	0.002335
453	T17	T57	1	30	0.319149	3219	7.34394	0.51047	161.5	0.0100806	-0.00745362	0.167277	2.04	0.0208385	0.00267316	0.0015803
454	T17	T88	1	34	0.425	2849	8.42114	0.60806	156.5	0.0153226	0.0390895	0.16567	1.86	0.0205351	0.00489212	0.00248643
455	T17	T92	1	24	0.648649	888	6.13642	0.484365	126.167	0.0155631	-0.356277	0.178856	1.45	0.009154	0	0
456	T17	T13	1	9	0.0947368	2479	2.07307	0.117943	151.5	0.016129	-0.0750662	0.187969	0.91	0.0164109	0.000277467	0.000190334
457	T17	T26	1	21	0.21875	2960	5.03301	0.326924	158	0.016129	-0.0114677	0.178161	0.92	0.0175156	0.00078593	0.000472786
458	T17	T28	1	10	0.113636	2257	2.32376	0.136462	148.5	0.016129	-0.161945	0.187157	1.37	0.0122207	0.000305932	0.000177787
459	T17	T29	1	22	0.23913	2849	5.28996	0.347332	156.5	0.016129	0.0197021	0.178393	1.53	0.0194762	0.00114437	0.000987301
460	T17	T48	1	18	0.183673	2923	4.26063	0.265206	157.5	0	-0.0446038	0.18063	0.88	0.0185867	0.000338321	0.000205124
461	T17	T49	1	6	0.0705882	1998	1.36305	0.0737889	145	0.016129	-0.173097	0.191378	1.34	0.0162449	0.000135663	9.64996e-05
462	T17	T52	1	15	0.170455	2442	3.55369	0.222508	151	0.016129	-0.0520664	0.183098	1.41	0.0176405	0.000488189	0.000304994
463	T17	T53	1	15	0.178571	2294	3.55369	0.222508	149	0.016129	-0.113578	0.183098	1.33	0.0171586	0.000450498	0.000240474
464	T17	T54	1	14	0.150538	2590	3.31414	0.207124	153	0.016129	-0.104712	0.18391	1.24	0.0184394	0.000458921	0.000235579
465	T17	T55	1	8	0.0824742	2516	1.82573	0.1004	152	0.016129	-0.119941	0.18878	1.31	0.0167406	0.000220772	9.6042e-05
466	T17	T60	1	7	0.0823529	2035	1.60004	0.0884948	145.5	0.016129	-0.143147	0.189592	1.27	0.0165341	0.000220994	0.000146065
467	T17	T62	1	10	0.105263	2516	2.32376	0.136462	152	0.016129	-0.104713	0.187157	1.28	0.0181156	0.0003681	0.000180821
468	T17	T66	1	19	0.208791	2701	4.5376	0.291436	154.5	0.016129	0.0268178	0.179852	1.1	0.0192451	0.00050476	0.000694045
469	T17	T71	1	18	0.191489	2775	4.27787	0.270159	155.5	0.016129	-0.0174278	0.180663	1.47	0.0188689	0.000499782	0.000269585
470	T17	T73	1	15	0.153061	2812	3.513	0.210937	156	0	-0.054451	0.183098	0.88	0.018863	0.000215198	8.96899e-05
471	T17	T77	1	14	0.142857	2775	3.2738	0.195685	155.5	0	-0.0645271	0.18391	0.88	0.0191531	0.000559126	0.000185173
472	T17	T79	1	14	0.16092	2368	3.31414	0.207124	150	0.016129	-0.134611	0.18391	1.35	0.0153175	0.000455636	0.000230059
473	T17	T87	1	25	0.260417	3108	6.036	0.401085	160	0.016129	-0.0109412	0.174923	0.92	0.0189062	0.00105899	0.000594113
474	T17	T91	1	5	0.0537634	2257	1.13418	0.0611307	148.5	0.016129	-0.14693	0.191225	1.24	0.0169369	0.000156725	9.65429e-05
475	T17	T94	1	13	0.141304	2516	3.06105	0.187893	152	0.016129	-0.109596	0.184722	1.25	0.017866	0.00040577	0.000206574
476	T17	T4	1	1	0.0114943	1887	0.225692	0.0119048	143.333	0.016129	-0.287	0.20236	1.44	0.00996109	7.68366e-05	6.53748e-05
477	T17	T5	1	8	0.0930233	2109	1.83104	0.101823	146.5	0.016129	-0.173104	0.197116	1.42	0.0103198	0.000100337	8.15402e-05
478	T17	T6	1	1	0.0113636	1924	0.225692	0.0119048	143.833	0.016129	-0.24137	0.200679	1.42	0.0121187	8.28171e-05	7.06584e-05
479	T17	T15	1	13	0.154762	2220	3.04053	0.181997	148	0.016129	-0.053542	0.192476	1.38	0.010047	8.23378e-05	0.000112213
480	T17	T21	1	6	0.08	1628	1.34918	0.0703091	139.833	0.016129	-0.107326	0.198853	1.21	0.0113002	1.83499e-05	0.000122865
481	T17	T24	1	20	0.285714	1961	4.80198	0.31409	144.5	0.016129	-0.0263939	0.19516	1.12	0.0142773	0.000809226	0.000947687
482	T17	T25	1	3	0.0322581	2183	0.672395	0.034635	147.333	0	-0.226816	0.197033	0.88	0.012484	0.000127635	7.14754e-05
483	T17	T32	1	8	0.091954	2146	1.83104	0.101823	147	0.016129	-0.155503	0.197497	1.13	0.0153729	9.70864e-05	8.35269e-05
484	T17	T37	1	4	0.0444444	2109	0.894627	0.0457461	146.333	0.016129	-0.221028	0.198439	1.15	0.0146203	8.62995e-05	8.28045e-05
485	T17	T40	1	15	0.180723	2257	3.53565	0.217258	148.5	0.016129	-0.0720088	0.193836	1.09	0.0165575	0.000102642	8.66126e-05
486	T17	T41	1	8	0.0833333	2479	1.82317	0.0997208	151.333	0.016129	-0.117329	0.189912	1.22	0.0172463	0.000120868	6.58893e-05
487	T17	T58	1	5	0.0510204	2442	1.12032	0.0576508	150.833	0	-0.135306	0.191225	0.88	0.0181038	0.000196991	7.59366e-05
488	T17	T59	1	20	0.232558	2553	4.80198	0.31409	152.5	0.016129	-0.0354918	0.18705	1.09	0.0172732	0.000789964	0.000691219
489	T17	T61	1	19	0.25	2146	4.56499	0.299384	147	0.016129	-0.0812751	0.195842	1.08	0.0153863	0.000163738	0.000213692
490	T17	T63	1	6	0.0759494	1776	1.34918	0.0703091	141.833	0.016129	-0.145792	0.203651	1.03	0.0149693	2.51087e-05	9.43106e-05
491	T17	T65	1	1	0.011236	1961	0.225692	0.0119048	144.333	0.016129	-0.255846	0.20188	0.89	0.0140116	8.07249e-05	8.60321e-05
492	T17	T68	1	15	0.189873	2109	3.53565	0.217258	146.5	0.016129	-0.0889328	0.199053	0.97	0.0171014	9.60665e-05	8.72816e-05
493	T17	T69	1	16	0.186047	2405	3.77265	0.231964	150.5	0.016129	-0.0224541	0.191555	0.97	0.0162111	0.00011322	0.000129154
494	T17	T80	1	19	0.2375	2294	4.56499	0.299384	149	0.016129	-0.063564	0.194091	0.98	0.0166397	0.000127358	0.000146914
495	T17	T81	1	7	0.0729167	2442	1.58618	0.085015	150.833	0	-0.138027	0.191257	0.88	0.0175418	0.0001895	7.67974e-05
496	T17	T82	1	13	0.142857	2479	3.04053	0.181997	151.5	0.016129	-0.101644	0.19062	0.95	0.0182023	0.000106084	8.18891e-05
497	T17	T90	1	16	0.166667	2775	3.77265	0.231964	155.5	0	-0.0751469	0.183918	0.88	0.0180085	0.000138227	8.23481e-05
498	T17	T101	1	5	0.0531915	2294	1.12032	0.0576508	148.833	0	-0.194032	0.194563	0.88	0.0183289	0.000152721	7.39591e-05
499	T17	T14	1	0	0	1406	0	0	134.167	0.016129	-0.404002	0.217106	0.89	0.00869161	5.35168e-06	4.57866e-05
500	T17	T34	1	4	0.0481928	1850	0.894627	0.0457461	142.833	0.016129	-0.287075	0.20625	0.89	0.014453	2.27364e-05	7.69541e-05
501	T17	T35	1	2	0.0210526	2220	0.445016	0.0223471	147.667	0	-0.186313	0.197052	0.88	0.0165122	0.000114584	7.46129e-05
502	T17	T39	1	0	0	1406	0	0	135.167	0.016129	-0.3107	0.215776	0.91	0.0133693	1.27936e-05	6.35555e-05
503	T17	T43	1	1	0.0105263	2183	0.222232	0.0111111	147.167	0	-0.200699	0.197562	0.88	0.0160484	0.000120969	6.86158e-05
504	T17	T50	1	4	0.0416667	2331	0.894627	0.0457461	149.333	0	-0.169691	0.194005	0.88	0.0169607	0.000130171	6.70445e-05
505	T17	T51	1	1	0.0121951	1702	0.222232	0.0111111	140.5	0	-0.206401	0.211548	0.88	0.0173733	1.25716e-05	5.5315e-05
506	T17	T64	1	2	0.021978	2072	0.445016	0.0223471	145.667	0	-0.260926	0.199928	0.88	0.0147189	6.40328e-05	5.60287e-05
507	T17	T75	1	4	0.0412371	2368	0.894627	0.0457461	149.833	0	-0.153395	0.193169	0.88	0.0166782	0.000139723	6.8309e-05
508	T17	T76	1	1	0.011236	1961	0.222232	0.0111111	144	0	-0.236617	0.203413	0.88	0.0171664	2.91364e-05	5.18729e-05
509	T17	T84	1	0	0	1258	0	0	132.333	0	-0.354952	0.222364	0.88	0.0137267	1.68758e-05	4.36786e-05
510	T17	T96	1	2	0.0212766	2183	0.445016	0.0223471	147.167	0	-0.222378	0.196998	0.88	0.0161174	0.000134262	6.80144e-05
511	T18	T13	1	36	0.375	4355	8.46076	0.514104	166	0.0285714	0.152728	0.187157	0.62	0.014803	0.000738103	0.00180663
512	T18	T28	1	29	0.298969	3965	6.77348	0.403309	163	0.00571429	0.0658494	0.186345	1.08	0.0108165	0.000813401	0.00168666
513	T18	T49	1	22	0.226804	3510	5.07589	0.289457	159.5	0.0047619	0.0546975	0.190566	1.05	0.0144226	0.000357834	0.000908221
514	T18	T52	1	36	0.378947	4290	8.463	0.514949	165.5	0.0114286	0.175728	0.182287	1.12	0.0158926	0.00123794	0.00275963
515	T18	T53	1	31	0.322917	4030	7.25892	0.436238	163.5	0.00612245	0.114216	0.182287	1.04	0.0153945	0.00119995	0.00228552
516	T18	T54	1	37	0.377551	4550	8.71404	0.533502	167.5	0.00571429	0.123082	0.183098	0.95	0.0165714	0.00122068	0.00223589
517	T18	T55	1	34	0.343434	4420	7.96155	0.477692	166.5	0	0.107853	0.187969	1.02	0.0149132	0.00058766	0.000912201
518	T18	T60	1	25	0.263158	3575	5.79043	0.334694	160	0.00879121	0.0846472	0.18878	0.98	0.0145254	0.000585052	0.00137977
519	T18	T62	1	35	0.357143	4420	8.2133	0.496513	166.5	0.00952381	0.123081	0.186345	0.99	0.0161333	0.000980087	0.00171789
520	T18	T79	1	31	0.316327	4160	7.25719	0.435779	164.5	0.0025974	0.0931832	0.183098	1.06	0.0137701	0.00121269	0.00218483
521	T18	T91	1	28	0.285714	3965	6.53409	0.387509	163	0.00571429	0.0808641	0.190413	0.95	0.0149772	0.000411931	0.000905424
522	T18	T94	1	35	0.357143	4420	8.2177	0.497878	166.5	0.0047619	0.118198	0.18391	0.96	0.0158862	0.00108089	0.00196347
523	T18	T4	1	20	0.208333	3315	4.74834	0.297908	157.833	0.0285714	-0.0592059	0.201548	1.15	0.00820287	0.000243045	0.000737864
524	T18	T6	1	23	0.244681	3380	5.43478	0.335894	158.333	0.0285714	-0.0135757	0.199867	1.13	0.00992962	0.000259037	0.000788592
525	T18	T21	1	20	0.224719	2860	4.56789	0.251252	154.333	0.0114286	0.120468	0.198041	0.92	0.0101629	4.97696e-05	0.00118906
526	T18	T25	1	25	0.252525	3835	5.88149	0.358624	161.833	0	0.000978015	0.196221	0.59	0.0109572	0.000381504	0.000762315
527	T18	T37	1	26	0.270833	3705	6.10372	0.369735	160.833	0.0285714	0.00676589	0.197628	0.86	0.0131068	0.000268336	0.000918695
528	T18	T41	1	33	0.333333	4355	7.71271	0.459772	165.833	0	0.110465	0.1891	0.93	0.0154887	0.000317539	0.000617656
529	T18	T58	1	32	0.323232	4290	7.50801	0.453811	165.333	0	0.0924877	0.190413	0.59	0.0160283	0.000550027	0.000756545
530	T18	T63	1	20	0.215054	3120	4.57807	0.253947	156.333	0.0122449	0.0820022	0.20284	0.74	0.0134124	6.71063e-05	0.000899388
531	T18	T65	1	22	0.229167	3445	5.20171	0.322195	158.833	0.0285714	-0.0280521	0.201068	0.6	0.0124919	0.000250758	0.000953573
532	T18	T81	1	32	0.323232	4290	7.48735	0.448388	165.333	0	0.0897675	0.190445	0.59	0.0155073	0.00053933	0.000779899
533	T18	T101	1	28	0.282828	4030	6.5551	0.393545	163.333	0	0.0337621	0.193751	0.59	0.0159759	0.000445396	0.000769638
534	T18	T14	1	7	0.0729167	2470	1.65445	0.102193	148.667	0.0285714	-0.176208	0.216295	0.6	0.0073665	1.45049e-05	0.000442802
535	T18	T34	1	17	0.173469	3250	3.91511	0.222234	157.333	0.0285714	-0.0592813	0.205438	0.6	0.0127852	6.12272e-05	0.000739436
536	T18	T35	1	26	0.262626	3900	6.09226	0.366269	162.167	0	0.0414815	0.19624	0.59	0.0146475	0.000295935	0.000687595
537	T18	T39	1	8	0.0842105	2470	1.83942	0.103379	149.667	0.0285714	-0.0829055	0.214964	0.62	0.0116429	3.36847e-05	0.000597088
538	T18	T43	1	25	0.252525	3835	5.88608	0.359257	161.667	0	0.027095	0.19675	0.59	0.0140729	0.000317413	0.000642425
539	T18	T50	1	29	0.292929	4095	6.80023	0.410052	163.833	0	0.0581032	0.193194	0.59	0.0147503	0.000347394	0.000638439
540	T18	T51	1	21	0.233333	2990	4.93521	0.299565	155	0	0.0213933	0.210736	0.59	0.0142609	3.50619e-05	0.000550471
541	T18	T64	1	22	0.222222	3640	5.16916	0.313769	160.167	0	-0.0331317	0.199117	0.59	0.0129155	0.000176762	0.00055188
542	T18	T75	1	30	0.30303	4160	7.03044	0.423039	164.333	0	0.0743991	0.192357	0.59	0.014724	0.000370892	0.000647
543	T18	T76	1	23	0.242105	3445	5.43132	0.3351	158.5	0	-0.00882285	0.202601	0.59	0.0143559	8.3009e-05	0.000527323
544	T18	T84	1	14	0.164706	2210	3.35359	0.216045	146.833	0	-0.127158	0.221552	0.59	0.0115941	5.01227e-05	0.000462898
545	T18	T96	1	25	0.252525	3835	5.8798	0.358241	161.667	0	0.00541616	0.196186	0.59	0.0141988	0.000381919	0.000690344
546	T19	T27	1	38	0.481013	3312	9.18772	0.615437	158.333	0.0142857	0.148799	0.166448	2.23	0.0188571	0.00257408	0.00314096
547	T19	T33	1	30	0.384615	2691	7.31913	0.504074	153.5	0.012931	0.0502813	0.1673	1.99	0.0193165	0.00271373	0.00320338
548	T19	T46	0	32	0.410256	2829	7.7926	0.533454	154.5	0.0133929	0.0776242	0.1673	1.96	0.0216544	0.00460271	0.00357039
549	T19	T67	1	29	0.376623	2553	7.09344	0.492169	152.5	0.0137845	0.0569031	0.169826	1.86	0.0230663	0.00359366	0.00343549
550	T19	T72	1	32	0.410256	2829	7.7926	0.533454	154.5	0.0136364	0.0776242	0.168153	1.78	0.0205595	0.00436924	0.00354104
551	T19	T92	1	17	0.223684	1656	4.2545	0.314262	142.667	0.0131579	-0.0190434	0.180504	1.8	0.00770824	0	0
552	T19	T95	1	26	0.333333	2415	6.42273	0.457917	150.5	0.0133929	0.00917169	0.172286	1.79	0.0155512	0.002143	0.00323236
553	T19	T4	1	31	0.348315	3519	7.37596	0.465265	159.833	0	0.0502336	0.204008	1.79	0.0134929	0.000934792	0.00140219
554	T19	T5	1	38	0.431818	3933	8.92909	0.541642	163	0.0119048	0.16413	0.198764	1.77	0.0139625	0.00110636	0.0015851
555	T19	T6	1	33	0.375	3588	7.82011	0.487121	160.333	0.0119048	0.0958638	0.202326	1.77	0.0159844	0.00103806	0.0015614
556	T19	T15	1	44	0.517647	4140	10.3456	0.628537	164.5	0.0238095	0.283692	0.194124	1.73	0.0134235	0.000733759	0.00176297
557	T19	T25	1	39	0.438202	4071	9.27037	0.584692	163.833	0	0.110418	0.198681	1.23	0.0184627	0.00212072	0.00209373
558	T19	T32	1	39	0.443182	4002	9.14914	0.55177	163.5	0.0178571	0.181731	0.199145	1.48	0.0207485	0.0010521	0.00159579
559	T19	T37	1	37	0.41573	3933	8.72048	0.534061	162.833	0	0.116205	0.200087	1.5	0.020177	0.000939452	0.00158917
560	T19	T40	1	44	0.511628	4209	10.3774	0.637177	165	0.0267857	0.265225	0.195484	1.44	0.0211389	0.00108212	0.00160984
561	T19	T61	1	39	0.443182	4002	9.20247	0.566873	163.5	0.0178571	0.255959	0.19749	1.43	0.0187743	0.000962837	0.00221534
562	T19	T65	1	34	0.386364	3657	8.07679	0.507354	160.833	0.0357143	0.0813874	0.203528	1.24	0.0192646	0.000897906	0.00168707
563	T19	T68	1	40	0.465116	3933	9.42528	0.577117	163	0.0357143	0.248301	0.200701	1.32	0.0215199	0.00101104	0.00161945
564	T19	T82	1	48	0.545455	4623	11.3295	0.697256	168	0.0357143	0.23559	0.192268	1.3	0.0240757	0.00120856	0.00164474
565	T19	T101	1	42	0.47191	4278	9.94398	0.619613	165.333	0	0.143202	0.196211	1.23	0.0263564	0.00275275	0.00235023
566	T19	T14	1	23	0.27381	2622	5.5215	0.358228	150.667	0.0357143	-0.0667688	0.218754	1.24	0.0124934	0.000147069	0.00221829
567	T19	T34	1	35	0.416667	3450	8.2851	0.516148	159.333	0.0357143	0.0501582	0.207897	1.24	0.0210505	0.000496987	0.00296554
568	T19	T39	1	29	0.371795	2622	6.94086	0.447003	151.667	0.0357143	0.026534	0.217423	1.26	0.0203024	0.00034327	0.00300638
569	T19	T51	1	31	0.369048	3174	7.31494	0.449167	157	0	0.130833	0.213195	1.23	0.020928	0.000241721	0.00187506
570	T19	T64	1	36	0.404494	3864	8.55804	0.539838	162.167	0	0.0763078	0.201576	1.23	0.022254	0.00153816	0.00237278
571	T19	T76	1	34	0.386364	3657	8.0598	0.502682	160.5	0	0.100617	0.205061	1.23	0.0217536	0.000551744	0.00173178
572	T19	T84	1	15	0.170455	2346	3.56452	0.223537	148.833	0	-0.0177183	0.224012	1.23	0.0163518	0.000288535	0.00131659
573	T19	T96	0	39	0.438202	4071	9.26868	0.584309	163.667	0	0.114856	0.198646	1.23	0.0247518	0.00282708	0.00252484
574	T20	T26	0	40	0.412371	4560	9.50032	0.597939	168.5	0.0232558	0.131078	0.17735	0.47	0.0213281	0.00167271	0.00236531
575	T20	T29	0	40	0.425532	4389	9.51401	0.601954	167	0.0232558	0.162248	0.177581	1.08	0.0224816	0.0016553	0.00335697
576	T20	T48	0	37	0.373737	4503	8.72794	0.536221	168	0	0.0979423	0.179818	0.43	0.022427	0.000901981	0.0012855
577	T20	T49	1	25	0.290698	3078	5.83035	0.344804	155.5	0.0232558	-0.0305506	0.190566	0.89	0.0203438	0.000384741	0.000643309
578	T20	T55	1	27	0.27551	3876	6.29304	0.371415	162.5	0.0232558	0.0226047	0.187969	0.86	0.0208091	0.000625911	0.000640056
579	T20	T60	0	26	0.302326	3135	6.06735	0.35951	156	0.0232558	-0.000600898	0.18878	0.82	0.0205003	0.000657576	0.00102164
580	T20	T73	1	34	0.343434	4332	7.9803	0.481952	166.5	0	0.088095	0.182287	0.43	0.0225712	0.000483184	0.000473376
581	T20	T91	1	24	0.255319	3477	5.60149	0.332146	159	0.0232558	-0.00438398	0.190413	0.79	0.021154	0.000446232	0.000646144
582	T20	T4	1	11	0.113402	2907	2.58928	0.157612	153.833	0.0232558	-0.144454	0.201548	0.99	0.00989902	0.000144475	0.000288949
583	T20	T5	1	19	0.2	3249	4.3931	0.252508	157	0.0232558	-0.030558	0.196304	0.97	0.0104677	0.000179955	0.000343767
584	T20	T6	1	13	0.135417	2964	3.03342	0.179468	154.333	0.0232558	-0.0988238	0.199867	0.97	0.012397	0.000157571	0.000316015
585	T20	T15	1	26	0.285714	3420	6.05914	0.357585	158.5	0.0232558	0.089004	0.191664	0.93	0.0107541	0.000140372	0.000449686
586	T20	T21	1	22	0.278481	2508	5.08672	0.292144	150.333	0.0232558	0.0352196	0.198041	0.76	0.0140896	5.14085e-05	0.000809125
587	T20	T24	1	28	0.341463	3021	6.6462	0.418831	155	0.0232558	0.116152	0.194348	0.67	0.0145735	0.00107244	0.00295226
588	T20	T25	1	17	0.171717	3363	3.96111	0.233479	157.833	0	-0.0842701	0.196221	0.43	0.0143963	0.000276609	0.000364118
589	T20	T32	1	21	0.223404	3306	4.86269	0.280817	157.5	0.0232558	-0.0129564	0.196685	0.68	0.0171896	0.000172956	0.000349778
590	T20	T37	1	18	0.1875	3249	4.18334	0.24459	156.833	0.0232558	-0.0784822	0.197628	0.7	0.0168962	0.000154159	0.000347698
591	T20	T40	1	26	0.282609	3477	6.09094	0.366225	159	0.0232558	0.0705373	0.193024	0.64	0.017865	0.000180615	0.000358262
592	T20	T41	1	27	0.278351	3819	6.29048	0.370736	161.833	0.0232558	0.0252166	0.1891	0.77	0.0212393	0.000325013	0.000416476
593	T20	T58	1	24	0.242424	3762	5.58763	0.328666	161.333	0	0.00723959	0.190413	0.43	0.0221343	0.000480302	0.000435218
594	T20	T59	1	34	0.369565	3933	8.05677	0.504171	163	0.0232558	0.107054	0.186238	0.64	0.0191922	0.00107852	0.00221831
595	T20	T61	1	27	0.306818	3306	6.40464	0.402966	157.5	0.0232558	0.0612709	0.19503	0.63	0.0164543	0.000292861	0.000898439
596	T20	T63	1	23	0.280488	2736	5.34016	0.311232	152.333	0.0232558	-0.00324593	0.20284	0.58	0.0187361	7.02551e-05	0.000620301
597	T20	T65	1	14	0.145833	3021	3.28133	0.19705	154.833	0.0232558	-0.1133	0.201068	0.44	0.0162846	0.000144901	0.000363005
598	T20	T68	1	23	0.252747	3249	5.38209	0.322558	157	0.0232558	0.0536133	0.198241	0.52	0.0181878	0.000169125	0.000361199
599	T20	T69	1	30	0.326087	3705	7.02744	0.422045	161	0.0232558	0.120092	0.190744	0.52	0.0178622	0.000207715	0.000556984
600	T20	T80	1	29	0.322222	3534	6.87781	0.432164	159.5	0.0232558	0.0789821	0.19328	0.53	0.0177428	0.00025042	0.000679043
601	T20	T81	1	24	0.242424	3762	5.56697	0.323244	161.333	0	0.0045194	0.190445	0.43	0.02088	0.000446182	0.000425047
602	T20	T82	1	28	0.291667	3819	6.54284	0.389604	162	0.0232558	0.0409021	0.189809	0.5	0.0201393	0.000192427	0.000349166
603	T20	T90	1	33	0.333333	4275	7.75344	0.470193	166	0	0.0673992	0.183106	0.43	0.0212853	0.000279134	0.000390896
604	T20	T101	1	20	0.20202	3534	4.63472	0.2684	159.333	0	-0.051486	0.193751	0.43	0.0213619	0.000344867	0.000392585
605	T20	T14	1	8	0.091954	2166	1.90482	0.120104	144.667	0.0232558	-0.261456	0.216295	0.44	0.00972967	1.48018e-05	0.000297681
606	T20	T34	1	18	0.202247	2850	4.17595	0.242796	153.333	0.0232558	-0.144529	0.205438	0.44	0.0179706	6.32725e-05	0.000503399
607	T20	T35	1	21	0.21875	3420	4.91232	0.293363	158.167	0	-0.0437666	0.19624	0.43	0.020399	0.000316351	0.000484225
608	T20	T39	1	12	0.144578	2166	2.83172	0.173651	145.667	0.0232558	-0.168154	0.214964	0.46	0.0160933	3.52583e-05	0.000411726
609	T20	T43	1	19	0.195876	3363	4.46385	0.270222	157.667	0	-0.0581531	0.19675	0.43	0.0196839	0.000327925	0.000437234
610	T20	T50	1	22	0.22449	3591	5.13172	0.303775	159.833	0	-0.0271449	0.193194	0.43	0.0205427	0.000345094	0.000417806
611	T20	T51	1	13	0.144444	2622	3.03081	0.178901	151	0	-0.0638548	0.210736	0.43	0.0199393	3.12971e-05	0.000323702
612	T20	T64	1	15	0.153061	3192	3.50065	0.207492	156.167	0	-0.11838	0.199117	0.43	0.0174379	0.000165944	0.000341317
613	T20	T75	1	23	0.234694	3648	5.36193	0.316762	160.333	0	-0.010849	0.192357	0.43	0.0203824	0.000371939	0.000427435
614	T20	T76	1	14	0.145833	3021	3.27311	0.19503	154.5	0	-0.0940709	0.202601	0.43	0.020022	6.98925e-05	0.000292498
615	T20	T84	1	1	0.0111111	1938	0.231616	0.0133333	142.833	0	-0.212406	0.221552	0.43	0.0147621	3.69496e-05	0.000224803
616	T20	T96	1	17	0.171717	3363	3.95942	0.233096	157.667	0	-0.0798319	0.196186	0.43	0.0191675	0.000324016	0.000385835
617	T22	T92	1	24	0.275862	2088	6.13642	0.484365	151.667	0.0161943	-0.118965	0.178044	1.6	0.00833221	0	0
618	T22	T4	1	40	0.408163	4437	9.58954	0.619827	168.833	0	-0.0496885	0.201548	1.59	0.015478	0.00084966	0.00156084
619	T22	T6	1	42	0.43299	4524	10.0337	0.641683	169.333	0.025641	-0.00405825	0.199867	1.57	0.0178924	0.000930499	0.00171408
620	T22	T65	1	43	0.443299	4611	10.2904	0.661917	169.833	0.0769231	-0.0185347	0.201068	1.04	0.0200538	0.000828373	0.00190612
621	T22	T14	1	28	0.28866	3306	6.75396	0.444945	159.667	0.0769231	-0.166691	0.216295	1.04	0.0127311	9.0913e-05	0.00167937
622	T22	T35	1	49	0.5	5220	11.6947	0.7469	173.167	0	0.0509989	0.19624	1.03	0.0267783	0.00193503	0.0027205
623	T22	T39	1	31	0.329787	3306	7.44188	0.484009	160.667	0.0769231	-0.073388	0.214964	1.06	0.0193759	0.000218359	0.00234207
624	T22	T43	1	48	0.489796	5133	11.4885	0.739888	172.667	0	0.0366124	0.19675	1.03	0.0249035	0.00199812	0.00244705
625	T22	T51	1	38	0.4	4002	9.02865	0.567063	166	0	0.0309107	0.210736	1.03	0.0216512	0.000176871	0.00168028
626	T22	T64	1	45	0.459184	4872	10.7716	0.6944	171.167	0	-0.0236143	0.199117	1.03	0.0222619	0.00101793	0.00192309
627	T22	T76	1	43	0.443299	4611	10.2734	0.657245	169.5	0	0.000694577	0.202601	1.03	0.0222066	0.000406229	0.00156152
628	T22	T84	1	24	0.247423	2958	5.7781	0.378099	157.833	0	-0.11764	0.221552	1.03	0.0175985	0.000222809	0.00124511
629	T22	T96	1	48	0.489796	5133	11.4823	0.738871	172.667	0	0.0149336	0.196186	1.03	0.0248356	0.00197587	0.00216111
630	T23	T67	1	35	0.406977	3108	8.6941	0.633701	160	0.0152047	0.00310659	0.168186	1.7	0.0260026	0.00457219	0.00528055
631	T23	T92	1	23	0.270588	2016	5.85516	0.455794	150.167	0.0140351	-0.0728399	0.178864	1.64	0.00795051	0	0
632	T23	T95	1	32	0.367816	2940	8.02339	0.599449	158	0.0142857	-0.0446248	0.170647	1.63	0.0170179	0.00277378	0.00505444
633	T23	T4	1	40	0.421053	4284	9.58644	0.61895	167.333	0	-0.00356295	0.202368	1.63	0.0155912	0.000822241	0.00149003
634	T23	T6	1	42	0.446809	4368	10.0306	0.640806	167.833	0.0222222	0.0420673	0.200687	1.61	0.0179925	0.000907019	0.00164821
635	T23	T25	1	48	0.505263	4956	11.4808	0.738377	171.333	0	0.056621	0.197041	1.07	0.0193344	0.00171626	0.00204703
636	T23	T37	1	46	0.484211	4788	10.931	0.687746	170.333	0	0.0624089	0.198447	1.34	0.0208844	0.000849801	0.00173666
637	T23	T65	1	43	0.457447	4452	10.2873	0.661039	168.333	0.0666667	0.0275909	0.201888	1.08	0.0196939	0.000801469	0.00181925
638	T23	T14	1	28	0.297872	3192	6.75087	0.444068	158.167	0.0666667	-0.120565	0.217115	1.08	0.0130728	0.000104035	0.00189575
639	T23	T39	1	31	0.340659	3192	7.43878	0.483132	159.167	0.0666667	-0.0272625	0.215784	1.1	0.0195774	0.000250694	0.00265251
640	T23	T43	1	48	0.505263	4956	11.4854	0.739011	171.167	0	0.082738	0.19757	1.07	0.02563	0.00227462	0.00274798
641	T23	T51	1	38	0.413043	3864	9.02556	0.566185	164.5	0	0.0770363	0.211556	1.07	0.0213312	0.000189557	0.00177642
642	T23	T64	1	45	0.473684	4704	10.7685	0.693523	169.667	0	0.0225113	0.199937	1.07	0.0225079	0.001144	0.002132
643	T23	T76	1	43	0.457447	4452	10.2703	0.656367	168	0	0.0468201	0.203421	1.07	0.0219802	0.00043158	0.00163651
644	T23	T84	1	24	0.255319	2856	5.775	0.377222	156.333	0	-0.0715148	0.222372	1.07	0.0170834	0.000229069	0.00126277
645	T27	T30	1	31	0.333333	3648	7.39698	0.474491	161.833	0.00631579	0.0542668	0.168087	2.24	0.0185983	0.00084363	0.000620521
646	T27	T44	1	35	0.472973	2928	8.49673	0.578316	154.333	0.0147059	0.0732469	0.168112	1.92	0.0177145	0.00288854	0.00284381
647	T27	T13	1	19	0.197917	3216	4.41363	0.258452	157.333	0.02	0.0168294	0.188805	1.03	0.0157671	0.000258214	0.000255914
648	T27	T28	1	15	0.159574	2928	3.45748	0.197253	154.333	0.01	-0.0700491	0.187993	1.49	0.0115587	0.000285224	0.00023948
649	T27	T48	1	28	0.282828	3792	6.60119	0.405715	163.333	0	0.0472918	0.181466	1	0.0172857	0.000380987	0.000333738
650	T27	T49	1	11	0.120879	2592	2.49677	0.13458	150.833	0.0133333	-0.0812011	0.192214	1.46	0.0153353	0.000131266	0.000134904
651	T27	T52	1	22	0.23913	3168	5.1538	0.310779	156.833	0.014	0.0398292	0.183935	1.53	0.0167664	0.000447338	0.000403784
652	T27	T53	1	21	0.235955	2976	4.91762	0.296286	154.833	0.0142857	-0.0216824	0.183935	1.45	0.0162695	0.000430973	0.000332379
653	T27	T54	1	21	0.216495	3360	4.91425	0.295394	158.833	0.008	-0.0128165	0.184746	1.36	0.0176088	0.000439535	0.000325989
654	T27	T55	1	17	0.171717	3264	3.91442	0.222041	157.833	0	-0.0280457	0.189617	1.43	0.0159773	0.000216249	0.000135919
655	T27	T60	1	13	0.144444	2640	2.96397	0.162273	151.333	0.0138462	-0.0512514	0.190428	1.39	0.0154223	0.000207818	0.000198453
656	T27	T62	1	18	0.183673	3264	4.16617	0.240862	157.833	0.00666667	-0.0128175	0.187993	1.4	0.0172569	0.000344321	0.000244374
657	T27	T66	1	29	0.315217	3504	6.87816	0.431945	160.333	0.02	0.118713	0.180688	1.22	0.0171976	0.000432542	0.00085929
658	T27	T71	1	27	0.28125	3600	6.36656	0.3918	161.333	0.015	0.0744678	0.1815	1.59	0.0179871	0.000497057	0.000387374
659	T27	T73	1	25	0.252525	3648	5.85356	0.351446	161.833	0	0.0374446	0.183935	1	0.0176598	0.000259627	0.000156338
660	T27	T77	1	24	0.242424	3600	5.61436	0.336194	161.333	0	0.0273685	0.184746	1	0.0182602	0.000572548	0.000273961
661	T27	T79	1	20	0.217391	3072	4.67807	0.280901	155.833	0.0127273	-0.0427154	0.184746	1.47	0.0146361	0.000436105	0.000318142
662	T27	T91	1	12	0.123711	2928	2.73429	0.149401	154.333	0.008	-0.0550344	0.192061	1.36	0.015933	0.000152069	0.000135341
663	T27	T94	1	20	0.208333	3264	4.66116	0.276163	157.833	0.01	-0.0177002	0.185558	1.37	0.0169015	0.000377124	0.000277389
664	T27	T4	1	8	0.0879121	2448	1.88643	0.116028	149.167	0.02	-0.195104	0.203196	1.56	0.00963256	9.25884e-05	0.000113817
665	T27	T5	1	17	0.193182	2736	3.94138	0.229345	152.333	0.02	-0.0812085	0.197952	1.54	0.0102165	0.000133571	0.000156831
666	T27	T6	1	9	0.0989011	2496	2.11035	0.127522	149.667	0.02	-0.149474	0.201515	1.54	0.0112985	9.93506e-05	0.000122468
667	T27	T15	1	23	0.270588	2880	5.38109	0.322506	153.833	0.02	0.0383536	0.193312	1.5	0.0101186	0.000113117	0.00022273
668	T27	T21	1	12	0.15	2112	2.71311	0.144087	145.667	0.0146667	-0.0154308	0.199689	1.33	0.0107246	1.78228e-05	0.000172416
669	T27	T25	1	11	0.114583	2832	2.55705	0.150252	153.167	0	-0.134921	0.197869	1	0.0119156	0.000145686	0.000117873
670	T27	T32	1	17	0.191011	2784	3.94138	0.229345	152.833	0.02	-0.0636069	0.198333	1.25	0.0150157	0.000129358	0.000160795
671	T27	T37	1	12	0.129032	2736	2.77928	0.161363	152.167	0.02	-0.129133	0.199276	1.27	0.0141207	0.000113411	0.00015722
672	T27	T40	0	25	0.297619	2928	5.87621	0.357767	154.333	0.02	0.0198868	0.194672	1.21	0.0161667	0.000139306	0.000169839
673	T27	T41	1	16	0.161616	3216	3.66558	0.20412	157.167	0	-0.0254338	0.190748	1.34	0.0164193	0.000122694	9.66352e-05
674	T27	T58	1	15	0.151515	3168	3.46088	0.19816	156.667	0	-0.0434109	0.192061	1	0.0171953	0.000210577	0.00011728
675	T27	T63	1	12	0.142857	2304	2.71311	0.144087	147.667	0.0171429	-0.0538964	0.204488	1.15	0.0141004	2.44483e-05	0.000132677
676	T27	T65	1	9	0.0978261	2544	2.11035	0.127522	150.167	0.02	-0.163951	0.202716	1.01	0.0134265	0.000105678	0.000162723
677	T27	T68	1	24	0.296296	2736	5.646	0.34478	152.333	0.02	0.00296285	0.199889	1.09	0.0167344	0.000129773	0.000170351
678	T27	T69	1	26	0.298851	3120	6.11321	0.372473	156.333	0.02	0.0694415	0.192392	1.09	0.0158892	0.000157234	0.000259144
679	T27	T81	1	17	0.175258	3168	3.92673	0.225524	156.667	0	-0.0461311	0.192093	1	0.0166599	0.000206236	0.000120757
680	T27	T82	1	23	0.25	3216	5.38109	0.322506	157.333	0.02	-0.00974836	0.191457	1.07	0.0173763	0.000140719	0.000156942
681	T27	T90	1	26	0.268041	3600	6.11321	0.372473	161.333	0	0.0167487	0.184754	1	0.0171512	0.000174914	0.000150555
682	T27	T101	1	14	0.145833	2976	3.23066	0.185173	154.667	0	-0.102136	0.195399	1	0.0171753	0.000170023	0.000118962
683	T27	T14	1	0	0	1824	0	0	140	0.02	-0.312107	0.217943	1.01	0.00824047	5.33551e-06	6.59528e-05
684	T27	T34	1	8	0.0888889	2400	1.79813	0.0935499	148.667	0.02	-0.19518	0.207086	1.01	0.0135541	2.23982e-05	0.00010953
685	T27	T35	1	9	0.0909091	2880	2.04513	0.110618	153.5	0	-0.0944171	0.197888	1	0.015704	0.000113187	0.000106486
686	T27	T39	1	2	0.0238095	1824	0.453897	0.0244048	141	0.02	-0.218804	0.216612	1.03	0.0123443	1.26912e-05	9.10902e-05
687	T27	T43	1	8	0.0808081	2832	1.83895	0.103606	153	0	-0.108804	0.198398	1	0.0150968	0.000121939	9.99315e-05
688	T27	T50	1	12	0.121212	3024	2.7531	0.1544	155.167	0	-0.0777953	0.194842	1	0.0158058	0.0001333	9.91951e-05
689	T27	T51	1	8	0.0930233	2208	1.85501	0.10786	146.333	0	-0.114505	0.212384	1	0.0150394	1.38113e-05	8.78002e-05
690	T27	T64	1	9	0.0947368	2688	2.0778	0.119096	151.5	0	-0.16903	0.200765	1	0.013931	6.69198e-05	8.46003e-05
691	T27	T75	1	13	0.131313	3072	2.98332	0.167387	155.667	0	-0.0614995	0.194005	1	0.0158166	0.000142637	0.000100752
692	T27	T76	1	9	0.0978261	2544	2.10689	0.126728	149.833	0	-0.144721	0.204249	1	0.0151917	3.28067e-05	8.43871e-05
693	T27	T84	1	3	0.0379747	1632	0.724755	0.0478632	138.167	0	-0.263056	0.2232	1	0.0125891	1.98294e-05	7.41519e-05
694	T27	T96	1	11	0.114583	2832	2.55536	0.149869	153	0	-0.130482	0.197834	1	0.0153018	0.00014437	0.000105666
695	T30	T33	1	25	0.277778	2964	6.02256	0.398125	157	0.00816697	-0.0442507	0.16894	2	0.0189484	0.000653065	0.000858923
696	T30	T36	1	30	0.337079	3268	7.19938	0.469886	159	0.0093985	0.0461861	0.167292	1.84	0.0246978	0.000720346	0.00100649
697	T30	T46	1	27	0.3	3116	6.49603	0.427505	158	0.00845865	-0.0169078	0.16894	1.97	0.0212158	0.00115469	0.000997979
698	T30	T67	1	24	0.269663	2812	5.79687	0.38622	156	0.00923361	-0.0376289	0.171466	1.87	0.0229445	0.000876318	0.000933402
699	T30	T72	1	27	0.3	3116	6.49603	0.427505	158	0.00861244	-0.0169078	0.169793	1.79	0.0202427	0.00108931	0.000983631
700	T30	T85	1	35	0.37234	4028	8.33319	0.530359	164.5	0.00598086	0.127981	0.168957	1.96	0.0181544	0.00111718	0.00142294
701	T30	T89	1	34	0.365591	3876	8.11967	0.52177	163.333	0.00657895	0.0966964	0.167292	1.82	0.0203619	0.00185383	0.00136278
702	T30	T92	1	14	0.162791	1824	3.47567	0.250437	146.167	0.00831025	-0.113575	0.182144	1.81	0.00725121	0	0
703	T30	T95	1	21	0.233333	2660	5.12616	0.351968	154	0.00845865	-0.0853603	0.173926	1.8	0.0150651	0.000508322	0.000854263
704	T30	T97	0	32	0.344086	3724	7.66577	0.497365	162.167	0.00631579	0.073249	0.167292	1.84	0.0204229	0.00157609	0.00121935
705	T30	T4	1	43	0.511905	3876	10.3872	0.689551	163.333	0	-0.0442984	0.205648	1.8	0.017802	0.00244863	0.00409232
706	T30	T5	1	49	0.583333	4332	11.6655	0.739613	166.5	0	0.0695976	0.200404	1.78	0.0180821	0.0026327	0.00420259
707	T30	T24	1	42	0.482759	4028	9.9332	0.616025	164.5	0.00877193	0.216308	0.198447	1.48	0.0175484	0.00170102	0.00391298
708	T30	T40	1	53	0.630952	4636	12.6063	0.79628	168.5	0.0131579	0.170693	0.197123	1.45	0.0246653	0.00248606	0.00412074
709	T30	T61	1	46	0.522727	4408	10.9201	0.68596	167	0.00877193	0.161427	0.19913	1.44	0.0209723	0.0013974	0.00358231
710	T30	T68	1	49	0.583333	4332	11.6542	0.73622	166.5	0.0175439	0.153769	0.20234	1.33	0.0249607	0.00231816	0.00413712
711	T30	T80	1	50	0.568182	4712	11.8763	0.747033	169	0.0131579	0.179138	0.197379	1.34	0.0232216	0.00162646	0.00368543
712	T30	T14	1	35	0.443038	2888	8.52152	0.579106	154.167	0	-0.161301	0.220394	1.25	0.015285	0.000445182	0.00748154
713	T30	T84	1	27	0.325301	2584	6.55276	0.440376	152.333	0	-0.11225	0.225651	1.24	0.0180388	0.000950319	0.00483145
714	T31	T13	1	18	0.1875	3149	4.16526	0.24037	156.667	0.0188679	0.0253516	0.187157	0.56	0.0160508	0.000649845	0.0013489
715	T31	T26	1	30	0.309278	3760	7.1252	0.44935	163.167	0.0188679	0.0889501	0.17735	0.57	0.0167342	0.00145922	0.00265624
716	T31	T28	1	19	0.213483	2867	4.41595	0.258889	153.667	0.0188679	-0.0615269	0.186345	1.02	0.0118948	0.000714795	0.00125696
717	T31	T29	1	31	0.333333	3619	7.38215	0.469759	161.667	0.0188679	0.12012	0.177581	1.18	0.0181885	0.00157702	0.00411704
718	T31	T48	1	27	0.272727	3713	6.35282	0.387633	162.667	0	0.055814	0.179818	0.53	0.0172722	0.000744728	0.00136631
719	T31	T49	1	15	0.174419	2538	3.45524	0.196216	150.167	0.0188679	-0.0726788	0.190566	0.99	0.0156094	0.0002966	0.000638409
720	T31	T52	1	24	0.269663	3102	5.64588	0.344935	156.167	0.0188679	0.0483515	0.182287	1.06	0.0173713	0.00110828	0.00209517
721	T31	T53	1	24	0.282353	2914	5.64588	0.344935	154.167	0.0188679	-0.0131602	0.182287	0.98	0.0166678	0.00106044	0.00171288
722	T31	T54	1	23	0.244681	3290	5.40633	0.329551	158.167	0.0188679	-0.00429421	0.183098	0.89	0.0181778	0.00107645	0.00167208
723	T31	T55	1	17	0.173469	3196	3.91792	0.222827	157.167	0.0188679	-0.0195235	0.187969	0.96	0.0163108	0.000481581	0.000633945
724	T31	T60	1	16	0.186047	2585	3.69223	0.210922	150.667	0.0188679	-0.0427291	0.18878	0.92	0.0157033	0.000507767	0.00101553
725	T31	T62	1	19	0.197917	3196	4.41595	0.258889	157.167	0.0188679	-0.00429526	0.186345	0.93	0.0177125	0.000856091	0.00127253
726	T31	T71	1	27	0.284211	3525	6.37006	0.392586	160.667	0.0188679	0.08299	0.179852	1.12	0.0185831	0.00117175	0.00191256
727	T31	T73	1	24	0.242424	3572	5.60519	0.333364	161.167	0	0.0459668	0.182287	0.53	0.0175242	0.00040435	0.000509952
728	T31	T77	1	23	0.232323	3525	5.36599	0.318112	160.667	0	0.0358907	0.183098	0.53	0.0184335	0.00124548	0.00124816
729	T31	T79	1	23	0.261364	3008	5.40633	0.329551	155.167	0.0188679	-0.0341931	0.183098	1	0.0151395	0.00106969	0.00163435
730	T31	T91	1	14	0.148936	2867	3.22637	0.183558	153.667	0.0188679	-0.0465122	0.190413	0.89	0.0161972	0.000341537	0.000636626
731	T31	T94	1	22	0.236559	3196	5.15324	0.31032	157.167	0.0188679	-0.00917794	0.18391	0.9	0.0173432	0.000951567	0.00146589
732	T31	T4	1	3	0.0315789	2397	0.684459	0.0375082	148.5	0.0188679	-0.186582	0.201548	1.09	0.00984948	0.000129237	0.000332732
733	T31	T5	1	12	0.130435	2679	2.73941	0.150825	151.667	0.0188679	-0.0726862	0.196304	1.07	0.0101481	0.000170335	0.00041887
734	T31	T6	1	5	0.0531915	2444	1.13929	0.0621603	149	0.0188679	-0.140952	0.199867	1.07	0.0114619	0.000140389	0.000362446
735	T31	T15	1	19	0.215909	2820	4.41003	0.257144	153.167	0.0188679	0.0468758	0.191664	1.03	0.00977943	0.000134314	0.000553896
736	T31	T21	1	13	0.166667	2068	2.95486	0.159949	145	0.0188679	-0.0069086	0.198041	0.86	0.0109824	3.90482e-05	0.000791151
737	T31	T24	1	26	0.351351	2491	6.17675	0.390572	149.667	0.0188679	0.0740239	0.194348	0.77	0.0128604	0.00105666	0.00374451
738	T31	T25	1	7	0.0707071	2773	1.58599	0.0848905	152.5	0	-0.126398	0.196221	0.53	0.0118396	0.000234188	0.000396843
739	T31	T32	1	13	0.141304	2726	2.97032	0.163983	152.167	0.0188679	-0.0550847	0.196685	0.78	0.0144467	0.000164078	0.000427152
740	T31	T37	1	8	0.0833333	2679	1.80822	0.0960016	151.5	0.0188679	-0.12061	0.197628	0.8	0.0137428	0.000145222	0.000421642
741	T31	T40	1	20	0.227273	2867	4.67425	0.279248	153.667	0.0188679	0.0284091	0.193024	0.74	0.015469	0.000173432	0.000442845
742	T31	T41	1	17	0.175258	3149	3.91536	0.222148	156.5	0.0188679	-0.0169116	0.1891	0.87	0.0164496	0.000257451	0.00042468
743	T31	T58	1	14	0.141414	3102	3.21251	0.180078	156	0	-0.0348886	0.190413	0.53	0.0173793	0.000390146	0.000455089
744	T31	T59	1	27	0.303371	3243	6.40766	0.40373	157.667	0.0188679	0.064926	0.186238	0.74	0.015819	0.00105585	0.00279561
745	T31	T61	1	24	0.296296	2726	5.70358	0.361373	152.167	0.0188679	0.0191427	0.19503	0.73	0.0140041	0.000279529	0.0011039
746	T31	T63	1	13	0.158537	2256	2.96504	0.162644	147	0.0188679	-0.0453742	0.20284	0.68	0.0141862	5.32607e-05	0.000605354
747	T31	T65	1	4	0.0416667	2491	0.90621	0.0484617	149.5	0.0188679	-0.155428	0.201068	0.54	0.0130583	0.000136132	0.000439014
748	T31	T68	1	19	0.223529	2679	4.44403	0.266261	151.667	0.0188679	0.0114851	0.198241	0.62	0.015873	0.000162002	0.000445385
749	T31	T69	1	23	0.258427	3055	5.37833	0.321604	155.667	0.0188679	0.0779637	0.190744	0.62	0.0151047	0.00019549	0.000674804
750	T31	T80	1	25	0.297619	2914	5.93976	0.375866	154.167	0.0188679	0.0368538	0.19328	0.63	0.0152299	0.000230846	0.000805799
751	T31	T81	1	14	0.141414	3102	3.19185	0.174655	156	0	-0.0376088	0.190445	0.53	0.0165911	0.000367113	0.000450196
752	T31	T82	1	19	0.2	3149	4.41003	0.257144	156.667	0.0188679	-0.00122612	0.189809	0.6	0.016804	0.000181321	0.000423536
753	T31	T90	1	23	0.232323	3525	5.37833	0.321604	160.667	0	0.0252709	0.183106	0.53	0.0167762	0.000248671	0.000448282
754	T31	T101	1	10	0.10101	2914	2.2596	0.119811	154	0	-0.0936142	0.193751	0.53	0.0170386	0.000287969	0.000421992
755	T31	T14	1	0	0	1786	0	0	139.333	0.0188679	-0.303585	0.216295	0.54	0.00847314	1.17106e-05	0.000303176
756	T31	T34	1	8	0.0898876	2350	1.80084	0.0942078	148	0.0188679	-0.186658	0.205438	0.54	0.0136334	4.8379e-05	0.000495486
757	T31	T35	1	11	0.114583	2820	2.53721	0.144774	152.833	0	-0.0858949	0.19624	0.53	0.0159811	0.000248499	0.000489642
758	T31	T39	1	2	0.0240964	1786	0.4566	0.0250627	140.333	0.0188679	-0.210282	0.214964	0.56	0.0124203	2.79735e-05	0.000420505
759	T31	T43	1	9	0.0927835	2773	2.08873	0.121633	152.333	0	-0.100281	0.19675	0.53	0.0153072	0.000259017	0.000444574
760	T31	T50	1	12	0.122449	2961	2.7566	0.155186	154.5	0	-0.0692731	0.193194	0.53	0.0159669	0.000274388	0.000427641
761	T31	T51	1	5	0.0568182	2162	1.13583	0.0613667	145.667	0	-0.105983	0.210736	0.53	0.0150287	2.43754e-05	0.000324541
762	T31	T64	1	5	0.0510204	2632	1.12553	0.058904	150.833	0	-0.160508	0.199117	0.53	0.0138856	0.000134256	0.000355472
763	T31	T75	1	13	0.132653	3008	2.98682	0.168173	155	0	-0.0529772	0.192357	0.53	0.0160049	0.000294953	0.000436343
764	T31	T76	1	5	0.0526316	2491	1.13583	0.0613667	149.167	0	-0.136199	0.202601	0.53	0.015106	5.62929e-05	0.000303266
765	T31	T84	1	0	0	1598	0	0	137.5	0	-0.254534	0.221552	0.53	0.0121243	3.16466e-05	0.000247854
766	T31	T96	1	7	0.0707071	2773	1.5843	0.0845074	152.333	0	-0.12196	0.196186	0.53	0.0152706	0.000267285	0.00040972
767	T33	T44	1	30	0.428571	2379	7.35849	0.516443	149.5	0.0147059	-0.0252705	0.168965	1.68	0.0182936	0.00295873	0.0030111
768	T33	T57	1	31	0.326316	3393	7.56964	0.522374	162.5	0.00862069	-0.0140754	0.168965	1.92	0.0202285	0.00260319	0.0022984
769	T33	T88	1	35	0.432099	3003	8.64683	0.619964	157.5	0.0155172	0.0324677	0.167359	1.74	0.0200226	0.00445656	0.00338287
770	T33	T13	1	10	0.104167	2613	2.29876	0.129848	152.5	0.0172414	-0.081688	0.189658	0.79	0.0159308	0.000260662	0.000267048
771	T33	T26	1	22	0.226804	3120	5.25871	0.338828	159	0.0172414	-0.0180895	0.17985	0.8	0.0169009	0.000916858	0.000823739
772	T33	T28	1	11	0.123596	2379	2.54945	0.148367	149.5	0.0172414	-0.168567	0.188846	1.25	0.0117825	0.000287849	0.000249831
773	T33	T29	1	23	0.247312	3003	5.51566	0.359236	157.5	0.0172414	0.0130803	0.180082	1.41	0.0188932	0.00130567	0.00168237
774	T33	T48	1	19	0.191919	3081	4.48632	0.277111	158.5	0	-0.0512256	0.182319	0.76	0.017384	0.000375518	0.000340036
775	T33	T49	1	7	0.0813953	2106	1.58874	0.0856937	146	0.0172414	-0.179718	0.193066	1.22	0.0155551	0.000131724	0.000139938
776	T33	T52	1	16	0.179775	2574	3.77938	0.234413	152	0.0172414	-0.0586882	0.184787	1.29	0.0170717	0.000449677	0.000419577
777	T33	T53	1	16	0.188235	2418	3.77938	0.234413	150	0.0172414	-0.1202	0.184787	1.21	0.016523	0.000433073	0.000345258
778	T33	T54	1	15	0.159574	2730	3.53983	0.219028	154	0.0172414	-0.111334	0.185599	1.12	0.0179534	0.000441611	0.000338569
779	T33	T55	1	9	0.0918367	2652	2.05142	0.112304	153	0.0172414	-0.126563	0.190469	1.19	0.016278	0.000216715	0.000140804
780	T33	T60	1	8	0.0930233	2145	1.82573	0.1004	146.5	0.0172414	-0.149769	0.191281	1.15	0.0156432	0.000209415	0.000206719
781	T33	T62	1	11	0.114583	2652	2.54945	0.148367	153	0.0172414	-0.111335	0.188846	1.16	0.0176143	0.00034735	0.000254834
782	T33	T66	1	20	0.217391	2847	4.76329	0.303341	155.5	0.0172414	0.020196	0.181541	0.98	0.0172993	0.000440598	0.0009048
783	T33	T71	1	19	0.2	2925	4.50356	0.282064	156.5	0.0172414	-0.0240496	0.182352	1.35	0.0183125	0.000497088	0.000400456
784	T33	T73	1	16	0.161616	2964	3.73869	0.222842	157	0	-0.0610728	0.184787	0.76	0.0177421	0.000254301	0.000158293
785	T33	T77	1	15	0.151515	2925	3.49949	0.20759	156.5	0	-0.0711489	0.185599	0.76	0.0184725	0.000571346	0.000282601
786	T33	T79	1	15	0.170455	2496	3.53983	0.219028	151	0.0172414	-0.141233	0.185599	1.23	0.0149489	0.000438211	0.000330454
787	T33	T87	1	26	0.268041	3276	6.26169	0.412989	161	0.0172414	-0.017563	0.176612	0.8	0.0179965	0.00116085	0.000972665
788	T33	T91	1	6	0.0638298	2379	1.35988	0.0730355	149.5	0.0172414	-0.153552	0.192914	1.12	0.0161596	0.000152541	0.000140338
789	T33	T94	1	14	0.150538	2652	3.28674	0.199798	153	0.0172414	-0.116218	0.186411	1.13	0.0172117	0.000380797	0.000289532
790	T33	T4	1	1	0.011236	1989	0.225692	0.0119048	144.333	0.0172414	-0.293622	0.204049	1.32	0.00993197	9.06993e-05	0.000115253
791	T33	T5	1	9	0.103448	2223	2.05673	0.113727	147.5	0.0172414	-0.179726	0.198805	1.3	0.0103361	0.000129633	0.000157339
792	T33	T6	1	1	0.0111111	2028	0.225692	0.0119048	144.833	0.0172414	-0.247992	0.202368	1.3	0.0115451	9.73586e-05	0.000124058
793	T33	T15	1	14	0.164706	2340	3.26622	0.193902	149	0.0172414	-0.0601639	0.194165	1.26	0.0100434	0.000109482	0.00022284
794	T33	T21	1	7	0.0921053	1716	1.57487	0.0822138	140.833	0.0172414	-0.113948	0.200542	1.09	0.0108624	1.78898e-05	0.000178898
795	T33	T24	1	21	0.295775	2067	5.02767	0.325995	145.5	0.0172414	-0.0330157	0.196849	1	0.0136675	0.000961572	0.00168184
796	T33	T25	1	3	0.0315789	2301	0.672395	0.034635	148.333	0	-0.233438	0.198722	0.76	0.0120282	0.000143492	0.000120012
797	T33	T32	1	9	0.102273	2262	2.05673	0.113727	148	0.0172414	-0.162124	0.199186	1.01	0.0148938	0.000125535	0.000161302
798	T33	T37	1	4	0.0434783	2223	0.894627	0.0457461	147.333	0.0172414	-0.22765	0.200128	1.03	0.0140794	0.000110193	0.000157909
799	T33	T40	1	16	0.190476	2379	3.76135	0.229163	149.5	0.0172414	-0.0786306	0.195525	0.97	0.0160193	0.000134971	0.0001701
800	T33	T41	1	9	0.0927835	2613	2.04886	0.111626	152.333	0.0172414	-0.123951	0.191601	1.1	0.0165586	0.000122376	9.96333e-05
801	T33	T58	1	6	0.0606061	2574	1.34601	0.0695556	151.833	0	-0.141928	0.192914	0.76	0.0174594	0.000208824	0.000120224
802	T33	T59	1	21	0.241379	2691	5.02767	0.325995	153.5	0.0172414	-0.0421136	0.188739	0.97	0.0165441	0.000947561	0.00123829
803	T33	T61	1	20	0.25974	2262	4.79068	0.311289	148	0.0172414	-0.087897	0.197531	0.96	0.0147014	0.000229136	0.000446622
804	T33	T63	1	7	0.0875	1872	1.57487	0.0822138	142.833	0.0172414	-0.152414	0.20534	0.91	0.0142059	2.45186e-05	0.000137543
805	T33	T65	1	1	0.010989	2067	0.225692	0.0119048	145.333	0.0172414	-0.262468	0.203569	0.77	0.0133857	0.000102718	0.000163496
806	T33	T68	1	16	0.2	2223	3.76135	0.229163	147.5	0.0172414	-0.0955546	0.200742	0.85	0.0165163	0.000125786	0.000170684
807	T33	T69	1	17	0.195402	2535	3.99834	0.243869	151.5	0.0172414	-0.0290759	0.193244	0.85	0.0156715	0.000151816	0.000258649
808	T33	T80	1	20	0.246914	2418	4.79068	0.311289	150	0.0172414	-0.0701858	0.19578	0.86	0.0159398	0.000165835	0.000285709
809	T33	T81	1	8	0.0824742	2574	1.81187	0.0969197	151.833	0	-0.144648	0.192946	0.76	0.0168071	0.000204125	0.000123549
810	T33	T82	1	14	0.152174	2613	3.26622	0.193902	152.5	0.0172414	-0.108266	0.192309	0.83	0.0173218	0.000136614	0.0001575
811	T33	T90	1	17	0.175258	2925	3.99834	0.243869	156.5	0	-0.0817687	0.185607	0.76	0.0171282	0.000170547	0.000151744
812	T33	T101	1	6	0.0631579	2418	1.34601	0.0695556	149.833	0	-0.200654	0.196252	0.76	0.0173205	0.000167888	0.000121429
813	T33	T14	1	0	0	1482	0	0	135.167	0.0172414	-0.410624	0.218795	0.77	0.00842344	5.3364e-06	6.81873e-05
814	T33	T34	1	5	0.0595238	1950	1.12032	0.0576508	143.833	0.0172414	-0.293697	0.207939	0.77	0.0136839	2.2433e-05	0.000113397
815	T33	T35	1	3	0.03125	2340	0.670708	0.0342518	148.667	0	-0.192935	0.198741	0.76	0.0159602	0.000113246	0.000110134
816	T33	T39	1	0	0	1482	0	0	136.167	0.0172414	-0.317321	0.217465	0.79	0.012401	1.26945e-05	9.41848e-05
817	T33	T43	1	1	0.0103093	2301	0.222232	0.0111111	148.167	0	-0.207321	0.199251	0.76	0.0153317	0.000121724	0.000103118
818	T33	T50	1	5	0.0515464	2457	1.12032	0.0576508	150.333	0	-0.176313	0.195694	0.76	0.0160326	0.000132831	0.000102177
819	T33	T51	1	1	0.0119048	1794	0.222232	0.0111111	141.5	0	-0.213023	0.213237	0.76	0.0151241	1.36572e-05	8.9747e-05
820	T33	T64	1	2	0.0215054	2184	0.445016	0.0223471	146.667	0	-0.267548	0.201617	0.76	0.0140606	6.65504e-05	8.69692e-05
821	T33	T75	1	5	0.0510204	2496	1.12032	0.0576508	150.833	0	-0.160017	0.194858	0.76	0.0160651	0.000142179	0.000103813
822	T33	T76	1	1	0.010989	2067	0.222232	0.0111111	145	0	-0.243239	0.205102	0.76	0.0152695	3.2358e-05	8.60387e-05
823	T33	T84	1	0	0	1326	0	0	133.333	0	-0.361574	0.224053	0.76	0.0125254	1.94743e-05	7.52786e-05
824	T33	T96	1	3	0.0315789	2301	0.670708	0.0342518	148.167	0	-0.229	0.198687	0.76	0.0154591	0.000143105	0.00010827
825	T36	T92	1	24	0.55814	1032	6.13642	0.484365	129.167	0.0172306	-0.272462	0.178897	1.17	0.0119244	0	0
826	T36	T13	1	15	0.157895	2881	3.47558	0.201609	154.5	0.0178571	0.00874874	0.18801	0.63	0.020376	0.000280334	0.000270345
827	T36	T26	1	27	0.28125	3440	6.43553	0.410589	161	0.0178571	0.0723472	0.178202	0.64	0.0216868	0.000842991	0.00071292
828	T36	T28	1	16	0.181818	2623	3.72628	0.220128	151.5	0.0178571	-0.0781298	0.187198	1.09	0.0152276	0.000309374	0.000252753
829	T36	T29	1	28	0.304348	3311	6.69248	0.430997	159.5	0.0178571	0.103517	0.178434	1.25	0.023838	0.00119261	0.0014465
830	T36	T48	1	24	0.244898	3397	5.66315	0.348871	160.5	0	0.0392112	0.180671	0.6	0.0230445	0.000367609	0.000313336
831	T36	T49	1	12	0.141176	2322	2.76556	0.157455	148	0.0178571	-0.0892817	0.191418	1.06	0.0202847	0.000139045	0.000139045
832	T36	T52	1	21	0.238636	2838	4.95621	0.306174	154	0.0178571	0.0317486	0.183139	1.13	0.0220965	0.000501392	0.000440371
833	T36	T53	1	21	0.25	2666	4.95621	0.306174	152	0.0178571	-0.0297631	0.183139	1.05	0.0214716	0.000462067	0.000346751
834	T36	T54	1	20	0.215054	3010	4.71665	0.290789	156	0.0178571	-0.0208971	0.183951	0.96	0.0229856	0.000470824	0.000339778
835	T36	T55	1	14	0.14433	2924	3.22825	0.184065	155	0.0178571	-0.0361264	0.188821	1.03	0.0207557	0.000226897	0.000138766
836	T36	T60	1	13	0.152941	2365	3.00255	0.17216	148.5	0.0178571	-0.059332	0.189633	0.99	0.0206206	0.000224492	0.000208595
837	T36	T62	1	16	0.168421	2924	3.72628	0.220128	155	0.0178571	-0.0208982	0.187198	1	0.0225237	0.000372423	0.000257192
838	T36	T66	1	25	0.274725	3139	5.94011	0.375102	157.5	0.0178571	0.110633	0.179893	0.82	0.0240436	0.000513167	0.00099197
839	T36	T71	1	24	0.255319	3225	5.68038	0.353825	158.5	0.0178571	0.0663872	0.180704	1.19	0.0235548	0.000520276	0.000394535
840	T36	T73	1	21	0.214286	3268	4.91551	0.294603	159	0	0.0293639	0.183139	0.6	0.0233362	0.000236054	0.00013831
841	T36	T77	1	20	0.204082	3225	4.67631	0.279351	158.5	0	0.0192878	0.183951	0.6	0.0237556	0.000580921	0.000270472
842	T36	T79	1	20	0.229885	2752	4.71665	0.290789	153	0.0178571	-0.050796	0.183951	1.07	0.0191278	0.000467295	0.000331703
843	T36	T87	1	31	0.322917	3612	7.43851	0.48475	163	0.0178571	0.0728738	0.174964	0.64	0.0236286	0.00111705	0.000881025
844	T36	T91	1	11	0.11828	2623	2.5367	0.144796	151.5	0.0178571	-0.0631151	0.191266	0.96	0.0211018	0.000160803	0.000139255
845	T36	T94	1	19	0.206522	2924	4.46357	0.271559	155	0.0178571	-0.0257808	0.184763	0.97	0.0222873	0.000409704	0.000293226
846	T36	T4	1	1	0.0107527	2193	0.225692	0.0119048	146.333	0.0178571	-0.203185	0.202401	1.16	0.0117819	8.23992e-05	9.85604e-05
847	T36	T5	1	10	0.111111	2451	2.28065	0.125222	149.5	0.0178571	-0.0892891	0.197157	1.14	0.0122373	0.00011285	0.000128929
848	T36	T6	1	2	0.0215054	2236	0.449611	0.023399	146.833	0.0178571	-0.157555	0.20072	1.14	0.0144711	8.87326e-05	0.00010643
849	T36	T15	1	16	0.183908	2580	3.72035	0.218383	151	0.0178571	0.0302729	0.192517	1.1	0.0121293	9.36984e-05	0.00017952
850	T36	T21	1	10	0.12987	1892	2.26518	0.121188	142.833	0.0178571	-0.0235115	0.198894	0.93	0.0141036	1.86997e-05	0.000176021
851	T36	T24	1	24	0.333333	2279	5.71798	0.364969	147.5	0.0178571	0.0574211	0.195201	0.84	0.0171564	0.000842494	0.00138707
852	T36	T25	1	4	0.0408163	2537	0.896314	0.0461292	150.333	0	-0.143001	0.197074	0.6	0.0153185	0.000135325	0.000106538
853	T36	T32	1	10	0.10989	2494	2.28065	0.125222	150	0.0178571	-0.0716876	0.197538	0.85	0.0187962	0.000109174	0.000132046
854	T36	T37	1	5	0.0526316	2451	1.11855	0.0572403	149.333	0.0178571	-0.137213	0.19848	0.87	0.0180103	9.63588e-05	0.000129979
855	T36	T40	1	18	0.209302	2623	4.21548	0.253644	151.5	0.0178571	0.0118062	0.193877	0.81	0.020051	0.000116442	0.000138135
856	T36	T41	1	14	0.145833	2881	3.22569	0.183387	154.333	0.0178571	-0.0335145	0.189953	0.94	0.0214337	0.000125696	9.63296e-05
857	T36	T58	1	11	0.112245	2838	2.52283	0.141317	153.833	0	-0.0514915	0.191266	0.6	0.0224199	0.000206394	0.000111851
858	T36	T59	1	24	0.272727	2967	5.71798	0.364969	155.5	0.0178571	0.0483231	0.187091	0.81	0.0210775	0.000825229	0.00101513
859	T36	T61	1	22	0.278481	2494	5.24481	0.33577	150	0.0178571	0.00253982	0.195883	0.8	0.0186879	0.000185852	0.000340991
860	T36	T63	1	11	0.1375	2064	2.50844	0.137581	144.833	0.0178571	-0.061977	0.203692	0.75	0.0187253	2.57228e-05	0.000135829
861	T36	T65	1	2	0.0212766	2279	0.449611	0.023399	147.333	0.0178571	-0.172031	0.201921	0.61	0.0173136	8.99904e-05	0.00013483
862	T36	T68	1	17	0.204819	2451	3.98527	0.240657	149.5	0.0178571	-0.00511779	0.199094	0.69	0.0206715	0.000108704	0.000138847
863	T36	T69	1	20	0.227273	2795	4.68865	0.282843	153.5	0.0178571	0.0613608	0.191596	0.69	0.0197563	0.000131349	0.000210645
864	T36	T80	1	23	0.280488	2666	5.48099	0.350263	152	0.0178571	0.020251	0.194132	0.7	0.0201698	0.000145993	0.000236759
865	T36	T81	1	11	0.112245	2838	2.50218	0.135894	153.833	0	-0.0542117	0.191298	0.6	0.0216407	0.000199146	0.000113461
866	T36	T82	1	16	0.170213	2881	3.72035	0.218383	154.5	0.0178571	-0.017829	0.190661	0.67	0.0221702	0.00011922	0.000129379
867	T36	T90	1	20	0.204082	3225	4.68865	0.282843	158.5	0	0.00866803	0.183959	0.6	0.0221604	0.000153278	0.000128374
868	T36	T101	1	7	0.0714286	2666	1.56993	0.0810499	151.833	0	-0.110217	0.194604	0.6	0.0225702	0.000161187	0.000109739
869	T36	T14	1	0	0	1634	0	0	137.167	0.0178571	-0.320187	0.217147	0.61	0.0106698	5.51736e-06	6.63616e-05
870	T36	T34	1	6	0.0689655	2150	1.34424	0.0691451	145.833	0.0178571	-0.20326	0.206291	0.61	0.018096	2.33495e-05	0.000111103
871	T36	T35	1	8	0.0842105	2580	1.84753	0.106013	150.667	0	-0.102498	0.197093	0.6	0.0205338	0.000118352	0.000108343
872	T36	T39	1	0	0	1634	0	0	138.167	0.0178571	-0.226885	0.215817	0.63	0.016702	1.32011e-05	9.21948e-05
873	T36	T43	1	6	0.0625	2537	1.39906	0.082872	150.167	0	-0.116884	0.197603	0.6	0.0199729	0.000125581	0.000100141
874	T36	T50	1	9	0.0927835	2709	2.06693	0.116425	152.333	0	-0.085876	0.194046	0.6	0.0210725	0.000135566	9.81608e-05
875	T36	T51	1	2	0.0229885	1978	0.44615	0.0226054	143.5	0	-0.122586	0.211589	0.6	0.0215591	1.33104e-05	8.23346e-05
876	T36	T64	1	3	0.03125	2408	0.668935	0.0338413	148.667	0	-0.177111	0.199969	0.6	0.018242	6.69825e-05	8.23961e-05
877	T36	T75	1	10	0.103093	2752	2.29714	0.129412	152.833	0	-0.0695801	0.19321	0.6	0.0207045	0.000145403	9.99358e-05
878	T36	T76	1	2	0.0212766	2279	0.44615	0.0226054	147	0	-0.152802	0.203454	0.6	0.0213348	3.10449e-05	7.77021e-05
879	T36	T84	1	0	0	1462	0	0	135.333	0	-0.271137	0.222405	0.6	0.01691	1.81919e-05	6.61941e-05
880	T36	T96	1	4	0.0408163	2537	0.894627	0.0457461	150.167	0	-0.138563	0.197039	0.6	0.0199454	0.000140885	0.000100334
881	T38	T13	1	31	0.322917	4020	7.27083	0.438953	163.5	0.025	0.123902	0.187157	0.63	0.018666	0.000487751	0.000915755
882	T38	T28	1	24	0.247423	3660	5.58355	0.328159	160.5	0.005	0.0370237	0.186345	1.09	0.0137117	0.000539513	0.00085813
883	T38	T49	1	19	0.2	3240	4.37958	0.249092	157	0.00833333	0.0258718	0.190566	1.06	0.0180914	0.000249197	0.000485157
884	T38	T52	1	32	0.340426	3960	7.52041	0.457342	163	0.0125	0.146902	0.182287	1.13	0.0199094	0.000832198	0.00142301
885	T38	T53	1	28	0.297872	3720	6.56261	0.395873	161	0.00892857	0.0853904	0.182287	1.05	0.0192547	0.000802474	0.00117242
886	T38	T54	1	32	0.326531	4200	7.52411	0.458351	165	0.005	0.0942564	0.183098	0.96	0.0209223	0.000818802	0.00115042
887	T38	T55	1	29	0.292929	4080	6.77163	0.402541	164	0	0.0790271	0.187969	1.03	0.0189524	0.000410033	0.000488217
888	T38	T60	1	21	0.223404	3300	4.84679	0.276785	157.5	0.00961538	0.0558215	0.18878	0.99	0.0182274	0.000383738	0.000694188
889	T38	T62	1	30	0.306122	4080	7.02338	0.421362	164	0.00833333	0.0942554	0.186345	1	0.0204884	0.000655056	0.000880722
890	T38	T66	1	41	0.445652	4380	9.73536	0.612446	166.5	0.025	0.225786	0.17904	0.82	0.0201864	0.000736665	0.00277236
891	T38	T71	1	39	0.40625	4500	9.22376	0.572301	167.5	0.01875	0.181541	0.179852	1.19	0.0213797	0.000905232	0.00133645
892	T38	T77	1	36	0.363636	4500	8.47156	0.516695	167.5	0	0.134441	0.183098	0.6	0.0215986	0.00112341	0.00101832
893	T38	T79	1	28	0.291667	3840	6.56088	0.395414	162	0.00681818	0.0643575	0.183098	1.07	0.0174054	0.000812868	0.00112336
894	T38	T91	1	23	0.234694	3660	5.34416	0.312358	160.5	0.005	0.0520384	0.190413	0.96	0.0188205	0.000287422	0.000484594
895	T38	T94	1	30	0.306122	4080	7.02777	0.422727	164	0.00416667	0.0893727	0.18391	0.97	0.020049	0.000715639	0.000997164
896	T38	T4	1	16	0.168421	3060	3.79003	0.236091	155.333	0.025	-0.0880316	0.201548	1.16	0.0114484	0.000236966	0.000551829
897	T38	T5	1	25	0.271739	3420	5.84499	0.349408	158.5	0.025	0.0258644	0.196304	1.14	0.0121488	0.000305972	0.000680567
898	T38	T6	1	18	0.191489	3120	4.24486	0.260743	155.833	0.025	-0.0424014	0.199867	1.14	0.0134036	0.000250763	0.000585576
899	T38	T21	1	17	0.195402	2640	3.87159	0.210887	151.833	0.0116667	0.091642	0.198041	0.93	0.0126014	3.65788e-05	0.000670346
900	T38	T25	1	20	0.20202	3540	4.69156	0.283473	159.333	0	-0.0278477	0.196221	0.6	0.0140218	0.000345753	0.000529945
901	T38	T32	1	26	0.282609	3480	6.0759	0.362566	159	0.025	0.0434659	0.196685	0.85	0.0175201	0.000297879	0.000701431
902	T38	T37	1	21	0.21875	3420	4.91379	0.294585	158.333	0.025	-0.0220598	0.197628	0.87	0.0164637	0.000265442	0.000697094
903	T38	T41	1	28	0.282828	4020	6.52279	0.384621	163.333	0	0.081639	0.1891	0.94	0.0193082	0.000236847	0.000353384
904	T38	T58	1	27	0.272727	3960	6.31808	0.378661	162.833	0	0.063662	0.190413	0.6	0.0203161	0.000455874	0.000480978
905	T38	T63	1	18	0.2	2880	4.11484	0.22728	153.833	0.0107143	0.0531765	0.20284	0.75	0.0165117	4.83772e-05	0.000497341
906	T38	T65	1	18	0.189474	3180	4.24486	0.260743	156.333	0.025	-0.0568778	0.201068	0.61	0.0156239	0.000247444	0.000721783
907	T38	T81	1	27	0.272727	3960	6.29743	0.373238	162.833	0	0.0609418	0.190445	0.6	0.0196052	0.000459604	0.000509797
908	T38	T101	1	23	0.232323	3720	5.36518	0.318394	160.833	0	0.00493643	0.193751	0.6	0.0201845	0.000391842	0.000519375
909	T38	T14	1	4	0.0425532	2280	0.929215	0.0540748	146.167	0.025	-0.205034	0.216295	0.61	0.00967158	1.06225e-05	0.000248744
910	T38	T34	1	13	0.134021	3000	2.95826	0.160783	154.833	0.025	-0.088107	0.205438	0.61	0.0158205	4.45506e-05	0.000412705
911	T38	T35	1	21	0.212121	3600	4.90233	0.291119	159.667	0	0.0126558	0.19624	0.6	0.0185537	0.00021305	0.000379707
912	T38	T39	1	6	0.0652174	2280	1.37619	0.0767121	147.167	0.025	-0.111731	0.214964	0.63	0.0144078	2.42959e-05	0.000330346
913	T38	T43	1	20	0.20202	3540	4.69615	0.284107	159.167	0	-0.0017307	0.19675	0.6	0.0177857	0.000234939	0.000364739
914	T38	T50	1	24	0.242424	3780	5.61031	0.334901	161.333	0	0.0292775	0.193194	0.6	0.0185992	0.000264758	0.000373228
915	T38	T51	1	16	0.177778	2760	3.74529	0.224415	152.5	0	-0.00743238	0.210736	0.6	0.0175326	2.98016e-05	0.000358896
916	T38	T64	1	18	0.183673	3360	4.21231	0.252318	157.667	0	-0.0619574	0.199117	0.6	0.0163338	0.000138233	0.000331053
917	T38	T75	1	25	0.252525	3840	5.84052	0.347888	161.833	0	0.0455734	0.192357	0.6	0.0186595	0.000281266	0.000376361
918	T38	T76	1	18	0.189474	3180	4.2414	0.25995	156	0	-0.0376486	0.202601	0.6	0.0176995	7.158e-05	0.000348797
919	T38	T84	1	11	0.13253	2040	2.62836	0.167927	144.333	0	-0.155983	0.221552	0.6	0.0144848	4.5114e-05	0.000319589
920	T38	T96	1	20	0.20202	3540	4.68988	0.28309	159.167	0	-0.0234095	0.196186	0.6	0.017981	0.00031792	0.0004408
921	T42	T92	1	24	0.303797	1896	6.13642	0.484365	147.667	0.0167084	-0.0814243	0.178044	1.52	0.00773666	0	0
922	T42	T91	1	43	0.443299	4819	10.1823	0.634474	170	0.00952381	0.127923	0.190413	1.31	0.0223117	0.00154763	0.00150121
923	T42	T4	1	32	0.326531	4029	7.63528	0.486162	164.833	0	-0.0121474	0.201548	1.51	0.0136498	0.000829883	0.00111186
924	T42	T6	1	34	0.350515	4108	8.07943	0.508018	165.333	0.015873	0.0334829	0.199867	1.49	0.0155727	0.000897843	0.00120624
925	T42	T25	1	40	0.408163	4661	9.52969	0.605589	168.833	0	0.0480366	0.196221	0.95	0.0164463	0.00138341	0.00121992
926	T42	T37	1	38	0.387755	4503	8.9798	0.554958	167.833	0	0.0538244	0.197628	1.22	0.0186291	0.000891204	0.00134652
927	T42	T58	1	47	0.479592	5214	11.1562	0.700777	172.333	0	0.139546	0.190413	0.95	0.0241791	0.00216179	0.00131222
928	T42	T65	1	35	0.360825	4187	8.33611	0.528252	165.833	0.047619	0.0190064	0.201068	0.96	0.0175134	0.000822837	0.00138089
929	T42	T101	1	43	0.438776	4898	10.2033	0.64051	170.333	0	0.0808207	0.193751	0.95	0.0232961	0.00166235	0.00126767
930	T42	T14	1	20	0.206186	3002	4.79971	0.31128	155.667	0.047619	-0.12915	0.216295	0.96	0.0110724	5.46979e-05	0.000736903
931	T42	T34	1	32	0.329897	3950	7.56331	0.4692	164.333	0.047619	-0.0122227	0.205438	0.96	0.0176276	0.00021977	0.0011713
932	T42	T35	1	41	0.418367	4740	9.74046	0.613235	169.167	0	0.08854	0.19624	0.95	0.0221811	0.00126817	0.00130034
933	T42	T39	1	23	0.244681	3002	5.48762	0.350344	156.667	0.047619	-0.0358469	0.214964	0.98	0.016423	0.000138616	0.00108434
934	T42	T43	1	40	0.408163	4661	9.53428	0.606223	168.667	0	0.0741535	0.19675	0.95	0.0207827	0.00133873	0.00119573
935	T42	T50	1	44	0.44898	4977	10.4484	0.657017	170.833	0	0.105162	0.193194	0.95	0.0214936	0.0014447	0.0011717
936	T42	T51	1	31	0.329787	3634	7.33002	0.453398	162	0	0.0684519	0.210736	0.95	0.018595	0.000140279	0.000971932
937	T42	T64	1	37	0.377551	4424	8.81736	0.560735	167.167	0	0.0139269	0.199117	0.95	0.0189391	0.000698655	0.000962635
938	T42	T75	1	45	0.459184	5056	10.6786	0.670004	171.333	0	0.121458	0.192357	0.95	0.0221045	0.00155127	0.00119423
939	T42	T76	1	35	0.360825	4187	8.31912	0.52358	165.5	0	0.0382357	0.202601	0.95	0.0190436	0.000327604	0.000918427
940	T42	T84	1	17	0.177083	2686	4.0671	0.260828	153.833	0	-0.0800992	0.221552	0.95	0.0156353	0.000192903	0.0007862
941	T42	T96	1	40	0.408163	4661	9.528	0.605206	168.667	0	0.0524747	0.196186	0.95	0.0210225	0.00146359	0.0011675
942	T44	T67	1	29	0.42029	2257	7.1328	0.504538	148.5	0.0154799	-0.0186487	0.171491	1.55	0.0223184	0.00403108	0.00320783
943	T44	T85	1	37	0.480519	3233	8.96177	0.605467	157	0.0147059	0.146961	0.168982	1.64	0.0172708	0.00343233	0.00326613
944	T44	T86	0	39	0.493671	3477	9.43594	0.635018	159	0.0140056	0.181127	0.167317	1.66	0.0171108	0.00380983	0.00339653
945	T44	T92	1	19	0.287879	1464	4.79307	0.363043	138.667	0.0149639	-0.0945952	0.182169	1.49	0.00724654	0	0
946	T44	T95	1	26	0.371429	2135	6.46209	0.470286	146.5	0.0152311	-0.0663801	0.173951	1.48	0.0147009	0.00238961	0.00300029
947	T44	T4	1	25	0.287356	3111	5.93576	0.371905	155.833	0.0294118	-0.0253183	0.205673	1.48	0.0122104	0.00072469	0.000904861
948	T44	T5	1	32	0.372093	3477	7.48889	0.448283	159	0.0294118	0.0885778	0.200429	1.46	0.0124548	0.00085648	0.00102145
949	T44	T6	1	27	0.313953	3172	6.3799	0.393762	156.333	0.0294118	0.020312	0.203991	1.46	0.0143992	0.000809606	0.00101369
950	T44	T15	1	37	0.440476	3660	8.65805	0.517634	160.5	0.0294118	0.20814	0.195789	1.42	0.0117506	0.000556962	0.00111392
951	T44	T21	1	35	0.5	2684	8.18366	0.488256	152.333	0.0294118	0.154355	0.202166	1.25	0.0147173	0.000245998	0.0024172
952	T44	T24	1	29	0.341176	3233	6.78581	0.406764	157	0.0171569	0.235288	0.198472	1.16	0.0142113	0.00158185	0.00271861
953	T44	T25	1	31	0.348315	3599	7.30759	0.447773	159.833	0	0.0348657	0.200346	0.92	0.0161064	0.00176275	0.00144866
954	T44	T32	1	33	0.383721	3538	7.70894	0.458411	159.5	0.0294118	0.106179	0.20081	1.17	0.01805	0.000811752	0.00102489
955	T44	T37	1	31	0.356322	3477	7.28028	0.440702	158.833	0.0294118	0.0406536	0.201752	1.19	0.0175307	0.000724335	0.00101994
956	T44	T40	1	36	0.418605	3721	8.43798	0.507406	161	0.0294118	0.189673	0.197148	1.13	0.0185985	0.000832589	0.00103104
957	T44	T59	1	42	0.477273	4209	9.88576	0.603243	165	0.0294118	0.22619	0.190363	1.13	0.0188398	0.00175757	0.00225688
958	T44	T61	1	31	0.352273	3538	7.26306	0.437102	159.5	0.0196078	0.180407	0.199155	1.12	0.0164841	0.000777939	0.00148995
959	T44	T63	1	37	0.513889	2928	8.68664	0.525526	154.333	0.0294118	0.11589	0.206964	1.07	0.019361	0.000468827	0.00258426
960	T44	T65	1	27	0.310345	3233	6.37827	0.393162	156.833	0.0294118	0.00583555	0.205192	0.93	0.0167755	0.000692108	0.00108247
961	T44	T68	1	32	0.372093	3477	7.48587	0.447346	159	0.0294118	0.172749	0.202366	1.01	0.0189447	0.000777674	0.0010369
962	T44	T69	1	40	0.465116	3965	9.37448	0.563227	163	0.0294118	0.239228	0.194868	1.01	0.0185337	0.000730173	0.00122236
963	T44	T80	1	35	0.397727	3782	8.21931	0.498176	161.5	0.0220588	0.198118	0.197404	1.02	0.0180079	0.000793426	0.00134318
964	T44	T81	1	38	0.426966	4026	8.91345	0.537537	163.333	0	0.123655	0.194569	0.92	0.0231717	0.00320617	0.00190683
965	T44	T82	1	41	0.471264	4087	9.64199	0.586353	164	0.0294118	0.160038	0.193933	0.99	0.0210685	0.000938923	0.00106364
966	T44	T90	0	45	0.494505	4575	10.6007	0.648074	168	0	0.186535	0.18723	0.92	0.0222603	0.00161786	0.00141446
967	T44	T101	1	34	0.382022	3782	7.9812	0.482693	161.333	0	0.0676498	0.197876	0.92	0.0229433	0.00234476	0.0016664
968	T44	T14	1	20	0.253165	2318	4.79288	0.30891	146.667	0.0294118	-0.142321	0.220419	0.93	0.0113198	0.000127232	0.00159747
969	T44	T34	1	31	0.3875	3050	7.29222	0.444103	155.333	0.0294118	-0.0253936	0.209562	0.93	0.0182713	0.000442055	0.0021957
970	T44	T39	1	25	0.337838	2318	5.94799	0.374958	147.667	0.0294118	-0.0490178	0.219088	0.95	0.0173512	0.000304484	0.00221979
971	T44	T51	1	26	0.320988	2806	6.12661	0.374676	153	0	0.055281	0.21486	0.92	0.0186153	0.000207126	0.00133744
972	T44	T64	1	29	0.329545	3416	6.84713	0.421786	158.167	0	0.00075598	0.203241	0.92	0.0193952	0.00134598	0.00172836
973	T44	T76	1	28	0.325581	3233	6.61959	0.409323	156.5	0	0.0250648	0.206725	0.92	0.0192198	0.000463527	0.00121106
974	T44	T84	1	10	0.117647	2074	2.37619	0.149046	144.833	0	-0.0932701	0.225676	0.92	0.014493	0.000233075	0.000885294
975	T44	T96	1	31	0.348315	3599	7.3059	0.447389	159.667	0	0.0393038	0.200311	0.92	0.0215018	0.00245617	0.00182597
976	T45	T13	1	34	0.354167	4221	7.96714	0.479319	165	0.027027	0.157117	0.187157	0.6	0.02054	0.000748619	0.0018257
977	T45	T28	1	27	0.278351	3843	6.27986	0.368524	162	0.00540541	0.0702382	0.186345	1.06	0.0151873	0.000824875	0.00170422
978	T45	T49	1	22	0.231579	3402	5.07589	0.289457	158.5	0.00900901	0.0590862	0.190566	1.03	0.0200296	0.000362226	0.000916021
979	T45	T52	0	35	0.37234	4158	8.21672	0.497708	164.5	0.0135135	0.180117	0.182287	1.1	0.0222821	0.00125566	0.00278895
980	T45	T53	1	31	0.329787	3906	7.25892	0.436238	162.5	0.00965251	0.118605	0.182287	1.02	0.0214586	0.00121687	0.00230931
981	T45	T54	1	35	0.357143	4410	8.22042	0.498717	166.5	0.00540541	0.127471	0.183098	0.93	0.0232731	0.00123777	0.00225893
982	T45	T55	1	32	0.323232	4284	7.46793	0.442907	165.5	0	0.112242	0.187969	1	0.0209081	0.000594679	0.000919736
983	T45	T60	1	24	0.255319	3465	5.5431	0.31715	159	0.010395	0.0890359	0.18878	0.96	0.0201894	0.000593578	0.00139478
984	T45	T62	1	33	0.336735	4284	7.71968	0.461728	165.5	0.00900901	0.12747	0.186345	0.97	0.022677	0.000993656	0.00173533
985	T45	T79	1	31	0.322917	4032	7.25719	0.435779	163.5	0.00737101	0.0975719	0.183098	1.04	0.01941	0.00122968	0.00220737
986	T45	T91	1	26	0.265306	3843	6.04047	0.352724	162	0.00540541	0.0852528	0.190413	0.93	0.020809	0.000416936	0.000913089
987	T45	T94	1	33	0.336735	4284	7.72408	0.463092	165.5	0.0045045	0.122587	0.18391	0.94	0.0222661	0.00109624	0.00198411
988	T45	T4	1	18	0.1875	3213	4.25472	0.263123	156.833	0.027027	-0.0548172	0.201548	1.13	0.0118451	0.000240855	0.000728552
989	T45	T5	1	28	0.304348	3591	6.5413	0.389773	160	0.027027	0.0590788	0.196304	1.11	0.0124391	0.000307585	0.000888668
990	T45	T6	1	21	0.223404	3276	4.94117	0.301108	157.333	0.027027	-0.00918695	0.199867	1.11	0.0140697	0.00025688	0.00077918
991	T45	T21	1	20	0.229885	2772	4.56789	0.251252	153.333	0.0126126	0.124856	0.198041	0.9	0.0140014	5.03101e-05	0.0011976
992	T45	T25	1	23	0.232323	3717	5.38787	0.323839	160.833	0	0.00536675	0.196221	0.57	0.0151003	0.000380201	0.000756946
993	T45	T32	1	29	0.315217	3654	6.7722	0.402931	160.5	0.027027	0.0766804	0.196685	0.82	0.0185248	0.000298495	0.000912995
994	T45	T37	1	24	0.25	3591	5.6101	0.33495	159.833	0.027027	0.0111546	0.197628	0.84	0.0176275	0.000266151	0.000907897
995	T45	T41	1	31	0.313131	4221	7.21909	0.424987	164.833	0	0.114853	0.1891	0.91	0.0212348	0.000320473	0.000621093
996	T45	T58	1	30	0.30303	4158	7.01439	0.419026	164.333	0	0.0968764	0.190413	0.57	0.022274	0.000551487	0.000755792
997	T45	T63	1	20	0.21978	3024	4.57807	0.253947	155.333	0.011583	0.0863909	0.20284	0.72	0.0182968	6.78778e-05	0.000906417
998	T45	T65	1	20	0.208333	3339	4.70809	0.28741	157.833	0.027027	-0.0236634	0.201068	0.58	0.0167825	0.000248775	0.000942591
999	T45	T81	1	30	0.30303	4158	6.99373	0.413603	164.333	0	0.0941562	0.190445	0.57	0.0213116	0.000539779	0.000777709
1000	T45	T101	1	26	0.262626	3906	6.06149	0.358759	162.333	0	0.0381509	0.193751	0.57	0.0219092	0.000444793	0.0007658
1001	T45	T14	1	5	0.0520833	2394	1.16083	0.0674082	147.667	0.027027	-0.17182	0.216295	0.58	0.0103768	1.46429e-05	0.000445387
1002	T45	T34	1	15	0.153061	3150	3.42149	0.187449	156.333	0.027027	-0.0548925	0.205438	0.58	0.017441	6.1887e-05	0.000744685
1003	T45	T35	1	24	0.242424	3780	5.59864	0.331484	161.167	0	0.0458702	0.19624	0.57	0.0204118	0.000299221	0.0006927
1004	T45	T39	1	8	0.0860215	2394	1.83942	0.103379	148.667	0.027027	-0.0785167	0.214964	0.6	0.0158782	3.40468e-05	0.00060131
1005	T45	T43	1	23	0.232323	3717	5.39246	0.324472	160.667	0	0.0314837	0.19675	0.57	0.0195369	0.000320457	0.000646226
1006	T45	T50	1	27	0.272727	3969	6.30662	0.375266	162.833	0	0.0624919	0.193194	0.57	0.0204095	0.000350026	0.000640934
1007	T45	T51	1	19	0.211111	2898	4.4416	0.26478	154	0	0.0257821	0.210736	0.57	0.0193236	3.50738e-05	0.000548655
1008	T45	T64	1	20	0.20202	3528	4.67555	0.278984	159.167	0	-0.028743	0.199117	0.57	0.0177662	0.000177784	0.000553048
1009	T45	T75	1	28	0.282828	4032	6.53683	0.388253	163.333	0	0.0787878	0.192357	0.57	0.020467	0.00037383	0.000649752
1010	T45	T76	1	21	0.221053	3339	4.93771	0.300315	157.5	0	-0.00443412	0.202601	0.57	0.0194515	8.29766e-05	0.000525199
1011	T45	T84	1	12	0.141176	2142	2.85998	0.18126	145.833	0	-0.122769	0.221552	0.57	0.0154836	4.99535e-05	0.000459656
1012	T45	T96	1	23	0.232323	3717	5.38618	0.323456	160.667	0	0.00980489	0.196186	0.57	0.0195645	0.000382721	0.000689276
1013	T46	T57	1	33	0.347368	3567	8.04311	0.551755	163.5	0.00892857	0.0132674	0.168965	1.89	0.0228846	0.00276445	0.00371423
1014	T46	T13	1	12	0.125	2747	2.77223	0.159229	153.5	0.0178571	-0.0543452	0.189658	0.76	0.0177447	0.000283001	0.000441205
1015	T46	T26	1	24	0.247423	3280	5.73218	0.368209	160	0.0178571	0.00925331	0.17985	0.77	0.0189288	0.000910185	0.00124439
1016	T46	T28	1	13	0.146067	2501	3.02292	0.177747	150.5	0.0178571	-0.141224	0.188846	1.22	0.0131025	0.000312447	0.000412666
1017	T46	T29	1	25	0.268817	3157	5.98913	0.388617	158.5	0.0178571	0.0404231	0.180082	1.38	0.0212063	0.00127786	0.0025056
1018	T46	T48	1	21	0.212121	3239	4.95979	0.306491	159.5	0	-0.0238828	0.182319	0.73	0.0195713	0.00038672	0.000532882
1019	T46	T49	1	9	0.104651	2214	2.06221	0.115074	147	0.0178571	-0.152376	0.193066	1.19	0.0174059	0.000141728	0.000229121
1020	T46	T52	1	18	0.202247	2706	4.25285	0.263793	153	0.0178571	-0.0313453	0.184787	1.26	0.0190414	0.000505279	0.000717435
1021	T46	T53	1	18	0.211765	2542	4.25285	0.263793	151	0.0178571	-0.092857	0.184787	1.18	0.0184869	0.000469905	0.000570075
1022	T46	T54	1	17	0.180851	2870	4.0133	0.248409	155	0.0178571	-0.083991	0.185599	1.09	0.0199504	0.00047894	0.000558763
1023	T46	T55	1	11	0.112245	2788	2.52489	0.141685	154	0.0178571	-0.0992203	0.190469	1.16	0.0180877	0.000231833	0.000229213
1024	T46	T60	1	10	0.116279	2255	2.2992	0.12978	147.5	0.0178571	-0.122426	0.191281	1.12	0.0174941	0.000227158	0.000341225
1025	T46	T62	1	13	0.135417	2788	3.02292	0.177747	154	0.0178571	-0.0839921	0.188846	1.13	0.0195714	0.000376431	0.000420258
1026	T46	T66	1	22	0.23913	2993	5.23676	0.332721	156.5	0.0178571	0.0475389	0.181541	0.95	0.0195562	0.000511684	0.00159901
1027	T46	T71	1	21	0.221053	3075	4.97703	0.311445	157.5	0.0178571	0.00329323	0.182352	1.32	0.020382	0.000532999	0.000653413
1028	T46	T73	1	18	0.181818	3116	4.21216	0.252222	158	0	-0.03373	0.184787	0.73	0.0199187	0.000252116	0.000238811
1029	T46	T77	1	17	0.171717	3075	3.97296	0.23697	157.5	0	-0.0438061	0.185599	0.73	0.0205949	0.000598188	0.000450249
1030	T46	T79	1	17	0.193182	2624	4.0133	0.248409	152	0.0178571	-0.11389	0.185599	1.2	0.0166253	0.000475263	0.000545384
1031	T46	T87	1	28	0.28866	3444	6.73516	0.44237	162	0.0178571	0.00977983	0.176612	0.77	0.0203225	0.001183	0.00150837
1032	T46	T91	1	8	0.0851064	2501	1.83335	0.102416	150.5	0.0178571	-0.126209	0.192914	1.09	0.01804	0.000164016	0.000229622
1033	T46	T94	1	16	0.172043	2788	3.76021	0.229178	154	0.0178571	-0.0888748	0.186411	1.1	0.0191799	0.000413472	0.000478398
1034	T46	T4	1	1	0.010989	2091	0.225692	0.0119048	145.333	0.0178571	-0.266279	0.204049	1.29	0.0106946	8.86665e-05	0.000171455
1035	T46	T5	1	9	0.101124	2337	2.05673	0.113727	148.5	0.0178571	-0.152383	0.198805	1.27	0.0111089	0.00012344	0.00022799
1036	T46	T6	1	1	0.0108696	2132	0.225692	0.0119048	145.833	0.0178571	-0.220649	0.202368	1.27	0.0125749	9.53786e-05	0.000184945
1037	T46	T15	1	15	0.174419	2460	3.49643	0.206889	150	0.0178571	-0.032821	0.194165	1.23	0.0109933	0.00010315	0.000319492
1038	T46	T21	1	8	0.103896	1804	1.80509	0.0952008	141.833	0.0178571	-0.0866054	0.200542	1.06	0.0122137	1.90895e-05	0.000290493
1039	T46	T24	1	22	0.305556	2173	5.25789	0.338982	146.5	0.0178571	-0.00567287	0.196849	0.97	0.0152084	0.000915161	0.00243579
1040	T46	T25	1	3	0.0309278	2419	0.672395	0.034635	149.333	0	-0.206095	0.198722	0.73	0.0133451	0.000143633	0.000182805
1041	T46	T32	1	9	0.1	2378	2.05673	0.113727	149	0.0178571	-0.134781	0.199186	0.98	0.0165723	0.000119463	0.000233586
1042	T46	T37	1	4	0.0425532	2337	0.894627	0.0457461	148.333	0.0178571	-0.200307	0.200128	1	0.015743	0.000105215	0.000229442
1043	T46	T40	1	17	0.2	2501	3.99156	0.24215	150.5	0.0178571	-0.0512877	0.195525	0.94	0.0176847	0.00012781	0.000245116
1044	T46	T41	1	11	0.113402	2747	2.52233	0.141006	153.333	0.0178571	-0.0966084	0.191601	1.07	0.0185641	0.000129525	0.000160473
1045	T46	T58	1	8	0.0808081	2706	1.81948	0.0989361	152.833	0	-0.114585	0.192914	0.73	0.0194252	0.000215518	0.000188815
1046	T46	T59	1	22	0.25	2829	5.25789	0.338982	154.5	0.0178571	-0.0147708	0.188739	0.94	0.0185169	0.000899672	0.00178912
1047	T46	T61	1	21	0.269231	2378	5.02089	0.324276	149	0.0178571	-0.0605541	0.197531	0.93	0.0163925	0.000210333	0.000623869
1048	T46	T63	1	8	0.0987654	1968	1.80509	0.0952008	143.833	0.0178571	-0.125071	0.20534	0.88	0.0160265	2.62662e-05	0.000224224
1049	T46	T65	1	1	0.0107527	2173	0.225692	0.0119048	146.333	0.0178571	-0.235125	0.203569	0.74	0.0150041	9.81816e-05	0.00023781
1050	T46	T68	1	16	0.195122	2337	3.76135	0.229163	148.5	0.0178571	-0.0682117	0.200742	0.82	0.0182485	0.000119238	0.000246214
1051	T46	T69	1	18	0.204545	2665	4.22855	0.256856	152.5	0.0178571	-0.0017331	0.193244	0.82	0.0174267	0.000144947	0.000375789
1052	T46	T80	1	21	0.256098	2542	5.02089	0.324276	151	0.0178571	-0.042843	0.19578	0.83	0.0177169	0.000159912	0.000419245
1053	T46	T81	1	9	0.0918367	2706	2.04208	0.109907	152.833	0	-0.117306	0.192946	0.73	0.0187177	0.000208888	0.000192397
1054	T46	T82	1	15	0.16129	2747	3.49643	0.206889	153.5	0.0178571	-0.0809229	0.192309	0.8	0.0192555	0.000130286	0.000228571
1055	T46	T90	1	18	0.183673	3075	4.22855	0.256856	157.5	0	-0.0544259	0.185607	0.73	0.0191563	0.000165674	0.000224316
1056	T46	T101	1	6	0.0618557	2542	1.34601	0.0695556	150.833	0	-0.173311	0.196252	0.73	0.0193322	0.000170013	0.000187122
1057	T46	T14	1	0	0	1558	0	0	136.167	0.0178571	-0.383281	0.218795	0.74	0.00929273	5.66215e-06	0.000110097
1058	T46	T34	1	5	0.0581395	2050	1.12032	0.0576508	144.833	0.0178571	-0.266354	0.207939	0.74	0.0154277	2.39044e-05	0.00018388
1059	T46	T35	1	5	0.0520833	2460	1.14418	0.0636323	149.667	0	-0.165592	0.198741	0.73	0.0177839	0.000121234	0.000179417
1060	T46	T39	1	0	0	1558	0	0	137.167	0.0178571	-0.289979	0.217465	0.76	0.0139824	1.35356e-05	0.000152821
1061	T46	T43	1	3	0.0309278	2419	0.695702	0.0404916	149.167	0	-0.179978	0.199251	0.73	0.0171123	0.0001292	0.000166556
1062	T46	T50	1	6	0.0612245	2583	1.36358	0.0740443	151.333	0	-0.14897	0.195694	0.73	0.0179226	0.000139987	0.000163864
1063	T46	T51	1	1	0.0116279	1886	0.222232	0.0111111	142.5	0	-0.18568	0.213237	0.73	0.0171116	1.39767e-05	0.000139767
1064	T46	T64	1	2	0.0210526	2296	0.445016	0.0223471	147.667	0	-0.240205	0.201617	0.73	0.0157078	6.94535e-05	0.000138118
1065	T46	T75	1	7	0.0714286	2624	1.59379	0.0870313	151.833	0	-0.132674	0.194858	0.73	0.017905	0.000150052	0.000166725
1066	T46	T76	1	1	0.0107527	2173	0.222232	0.0111111	146	0	-0.215896	0.205102	0.73	0.0172486	3.27704e-05	0.000132597
1067	T46	T84	1	0	0	1394	0	0	134.333	0	-0.334231	0.224053	0.73	0.0141227	1.93843e-05	0.000114026
1068	T46	T96	1	3	0.0309278	2419	0.670708	0.0342518	149.167	0	-0.201657	0.198687	0.73	0.0172464	0.000147249	0.00016953
1069	T47	T92	1	23	0.270588	2016	5.85516	0.455794	150.167	0.0153509	-0.0866554	0.178044	1.59	0.00763357	0	0
1070	T47	T95	1	34	0.4	2940	8.57727	0.653503	158	0.015625	-0.0584403	0.169827	1.58	0.0167648	0.00298342	0.00546961
1071	T47	T4	1	38	0.391753	4284	9.09696	0.585334	167.333	0	-0.0173784	0.201548	1.58	0.014583	0.000793789	0.00144724
1072	T47	T6	1	40	0.416667	4368	9.5411	0.60719	167.833	0.0208333	0.0282518	0.199867	1.56	0.016647	0.000871647	0.00159359
1073	T47	T25	1	46	0.474227	4956	10.9914	0.704761	171.333	0	0.0428055	0.196221	1.02	0.0173203	0.00156468	0.00187761
1074	T47	T37	1	44	0.453608	4788	10.4415	0.65413	170.333	0	0.0485934	0.197628	1.29	0.0189685	0.000827174	0.00170073
1075	T47	T65	1	41	0.427083	4452	9.79778	0.627424	168.333	0.0625	0.0137754	0.201068	1.03	0.0178473	0.000776982	0.00177442
1076	T47	T14	1	26	0.270833	3192	6.26138	0.410452	158.167	0.0625	-0.134381	0.216295	1.03	0.0117611	8.84363e-05	0.00162133
1077	T47	T35	1	47	0.484536	5040	11.2021	0.712407	171.667	0	0.0833089	0.19624	1.02	0.0240333	0.00188943	0.00263641
1078	T47	T39	1	29	0.311828	3192	6.9493	0.449516	159.167	0.0625	-0.041078	0.214964	1.05	0.0173277	0.00021291	0.00226646
1079	T47	T43	1	46	0.474227	4956	10.996	0.705395	171.167	0	0.0689225	0.19675	1.02	0.0223755	0.00194717	0.00236673
1080	T47	T51	1	36	0.382979	3864	8.53607	0.53257	164.5	0	0.0632208	0.210736	1.02	0.0194506	0.000169817	0.00160113
1081	T47	T64	1	43	0.443299	4704	10.279	0.659907	169.667	0	0.00869579	0.199117	1.02	0.0199744	0.000984815	0.00184653
1082	T47	T76	1	41	0.427083	4452	9.78079	0.622752	168	0	0.0330046	0.202601	1.02	0.0199074	0.000388009	0.00148027
1083	T47	T84	1	22	0.229167	2856	5.28552	0.343606	156.333	0	-0.0853303	0.221552	1.02	0.0158609	0.000210446	0.00116718
1084	T47	T96	1	46	0.474227	4956	10.9897	0.704378	171.167	0	0.0472436	0.196186	1.02	0.022275	0.00190216	0.00206484
1085	T56	T92	1	24	0.444444	1296	6.13642	0.484365	135	0.0171625	-0.206879	0.178044	1.27	0.0116697	0	0
1086	T56	T13	1	26	0.273684	3618	6.07093	0.3607	160.333	0.0217391	0.0743321	0.187157	0.73	0.0249056	0.000984715	0.00133123
1087	T56	T26	1	38	0.395833	4320	9.03088	0.56968	166.833	0.0217391	0.137931	0.17735	0.74	0.0260552	0.00182745	0.00216652
1088	T56	T29	0	38	0.408602	4158	9.04457	0.573695	165.333	0.0217391	0.1691	0.177581	1.35	0.0275212	0.00171608	0.00291782
1089	T56	T48	0	35	0.357143	4266	8.25849	0.507963	166.333	0	0.104795	0.179818	0.7	0.0274261	0.00102947	0.0012301
1090	T56	T49	1	23	0.270588	2916	5.36091	0.316546	153.833	0.0217391	-0.0236984	0.190566	1.16	0.0248989	0.000476194	0.000667552
1091	T56	T55	1	25	0.257732	3672	5.82359	0.343156	160.833	0.0217391	0.029457	0.187969	1.13	0.0255553	0.000760541	0.000652046
1092	T56	T60	0	24	0.282353	2970	5.5979	0.331252	154.333	0.0217391	0.00625134	0.18878	1.09	0.0251341	0.000790325	0.00102946
1093	T56	T73	1	32	0.326531	4104	7.51086	0.453694	164.833	0	0.0949473	0.182287	0.7	0.027583	0.000572838	0.000470518
1094	T56	T77	0	31	0.316327	4050	7.27166	0.438442	164.333	0	0.0848712	0.183098	0.7	0.0291489	0.00180379	0.00117731
1095	T56	T91	1	22	0.236559	3294	5.13204	0.303887	157.333	0.0217391	0.00246825	0.190413	1.06	0.0258463	0.000550046	0.000667756
1096	T56	T4	1	9	0.09375	2754	2.11983	0.129353	152.167	0.0217391	-0.137602	0.201548	1.26	0.0126766	0.000160554	0.000269216
1097	T56	T5	1	17	0.180851	3078	3.92365	0.224249	155.333	0.0217391	-0.0237058	0.196304	1.24	0.0131704	0.000197629	0.00031652
1098	T56	T6	1	11	0.115789	2808	2.56397	0.15121	152.667	0.0217391	-0.0919715	0.199867	1.24	0.0156539	0.000175245	0.000294664
1099	T56	T15	1	24	0.266667	3240	5.58969	0.329326	156.833	0.0217391	0.0958563	0.191664	1.2	0.0133427	0.000150815	0.000405066
1100	T56	T21	1	20	0.25641	2376	4.61727	0.263885	148.667	0.0217391	0.0420719	0.198041	1.03	0.0172131	6.12376e-05	0.00080807
1101	T56	T24	1	26	0.320988	2862	6.17675	0.390572	153.333	0.0217391	0.123004	0.194348	0.94	0.0180348	0.00108389	0.00250159
1102	T56	T25	1	15	0.153061	3186	3.49166	0.20522	156.167	0	-0.0774178	0.196221	0.7	0.0177528	0.000314606	0.000347211
1103	T56	T32	1	19	0.204301	3132	4.39324	0.252559	155.833	0.0217391	-0.00610421	0.196685	0.95	0.0211646	0.000189583	0.000321443
1104	T56	T37	1	16	0.168421	3078	3.71389	0.216331	155.167	0.0217391	-0.07163	0.197628	0.97	0.0207078	0.000169062	0.00031969
1105	T56	T40	1	24	0.263736	3294	5.62149	0.337966	157.333	0.0217391	0.0773895	0.193024	0.91	0.0220137	0.000197405	0.000328287
1106	T56	T41	1	25	0.260417	3618	5.82103	0.342478	160.167	0.0217391	0.0320689	0.1891	1.04	0.0259317	0.000406273	0.000436473
1107	T56	T58	1	22	0.22449	3564	5.11818	0.300408	159.667	0	0.0140918	0.190413	0.7	0.0270965	0.000585219	0.00044459
1108	T56	T59	1	32	0.351648	3726	7.58732	0.475912	161.333	0.0217391	0.113906	0.186238	0.91	0.0234731	0.00109439	0.00188721
1109	T56	T61	1	25	0.287356	3132	5.93519	0.374707	155.833	0.0217391	0.0681232	0.19503	0.9	0.0202787	0.00030404	0.000782002
1110	T56	T63	1	21	0.259259	2592	4.87071	0.282974	150.667	0.0217391	0.0036063	0.20284	0.85	0.0227859	8.63526e-05	0.00063922
1111	T56	T65	1	12	0.126316	2862	2.81188	0.168791	153.167	0.0217391	-0.106448	0.201068	0.71	0.0199295	0.000159151	0.000334271
1112	T56	T68	1	21	0.233333	3078	4.91264	0.2943	155.333	0.0217391	0.0604656	0.198241	0.79	0.0224761	0.000184819	0.00033093
1113	T56	T69	1	28	0.307692	3510	6.55799	0.393786	159.333	0.0217391	0.126944	0.190744	0.79	0.021998	0.000224345	0.000504361
1114	T56	T80	1	27	0.303371	3348	6.40837	0.403905	157.833	0.0217391	0.0858343	0.19328	0.8	0.0218878	0.000272303	0.000619056
1115	T56	T81	1	22	0.22449	3564	5.09752	0.294985	159.667	0	0.0113716	0.190445	0.7	0.025576	0.000536953	0.000428856
1116	T56	T82	1	26	0.273684	3618	6.0734	0.361345	160.333	0.0217391	0.0477543	0.189809	0.77	0.0248085	0.000211945	0.000322432
1117	T56	T90	1	31	0.316327	4050	7.284	0.441934	164.333	0	0.0742514	0.183106	0.7	0.0259708	0.000319967	0.000375667
1118	T56	T101	1	18	0.183673	3348	4.16528	0.240141	157.667	0	-0.0446337	0.193751	0.7	0.026239	0.000407387	0.000388811
1119	T56	T14	1	6	0.0697674	2052	1.43537	0.091845	143	0.0217391	-0.254604	0.216295	0.71	0.0121901	1.77086e-05	0.000298587
1120	T56	T34	1	16	0.181818	2700	3.70651	0.214538	151.667	0.0217391	-0.137677	0.205438	0.71	0.0217752	7.64333e-05	0.000509835
1121	T56	T35	1	19	0.2	3240	4.44288	0.265104	156.5	0	-0.0369144	0.19624	0.7	0.0250227	0.000400124	0.000513479
1122	T56	T39	1	10	0.121951	2052	2.36227	0.145392	144	0.0217391	-0.161301	0.214964	0.73	0.0196566	4.33619e-05	0.000424527
1123	T56	T43	1	17	0.177083	3186	3.9944	0.241963	156	0	-0.0513009	0.19675	0.7	0.0240735	0.000410619	0.000459016
1124	T56	T50	1	20	0.206186	3402	4.66228	0.275516	158.167	0	-0.0202926	0.193194	0.7	0.0251223	0.000429983	0.000436454
1125	T56	T51	1	12	0.136364	2484	2.7992	0.165567	149.333	0	-0.0570025	0.210736	0.7	0.0242867	3.70233e-05	0.000321045
1126	T56	T64	1	13	0.134021	3024	3.03121	0.179234	154.5	0	-0.111528	0.199117	0.7	0.021443	0.00020279	0.000349697
1127	T56	T75	1	21	0.216495	3456	4.89249	0.288503	158.667	0	-0.00399675	0.192357	0.7	0.0249902	0.000464019	0.000447078
1128	T56	T76	1	13	0.138298	2862	3.0415	0.181696	152.833	0	-0.0872187	0.202601	0.7	0.0243464	8.0698e-05	0.000283143
1129	T56	T84	1	0	0	1836	0	0	141.167	0	-0.205554	0.221552	0.7	0.0181932	4.27493e-05	0.000218057
1130	T56	T96	1	15	0.153061	3186	3.48997	0.204837	156	0	-0.0729797	0.196186	0.7	0.0235568	0.000394191	0.000393543
1131	T57	T67	1	30	0.319149	3219	7.34394	0.51047	161.5	0.0109649	-0.00745362	0.171491	1.79	0.024359	0.00292083	0.00267915
1132	T57	T72	1	33	0.347368	3567	8.04311	0.551755	163.5	0.00909091	0.0132674	0.169818	1.71	0.0219228	0.00353632	0.00274989
1133	T57	T92	1	18	0.193548	2088	4.505	0.332563	151.667	0.00877193	-0.0834001	0.182169	1.73	0.00736022	0	0
1134	T57	T95	1	27	0.284211	3045	6.67324	0.476218	159.5	0.00892857	-0.055185	0.173952	1.72	0.0158678	0.00178956	0.00258989
1135	T57	T4	1	48	0.533333	4437	11.5907	0.766955	168.833	0	-0.0141232	0.205673	1.72	0.0178636	0.00146559	0.00210931
1136	T57	T14	1	35	0.388889	3306	8.49395	0.570334	159.667	0	-0.131126	0.220419	1.17	0.0137502	0.000181495	0.00262664
1137	T57	T39	1	36	0.404494	3306	8.67691	0.571299	160.667	0.0416667	-0.0378227	0.219089	1.19	0.0193955	0.000420001	0.00352936
1138	T57	T84	1	32	0.359551	2958	7.77927	0.525227	157.833	0	-0.082075	0.225677	1.16	0.017385	0.000415723	0.0018201
1139	T67	T88	1	34	0.425	2849	8.42114	0.60806	156.5	0.0166667	0.0390895	0.169885	1.61	0.0242204	0.00471689	0.00442111
1140	T67	T92	1	24	0.648649	888	6.13642	0.484365	126.167	0.0169283	-0.356277	0.183071	1.2	0.0107756	0	0
1141	T67	T13	1	9	0.0947368	2479	2.07307	0.117943	151.5	0.0175439	-0.0750662	0.192183	0.66	0.0190954	0.000272083	0.000344194
1142	T67	T26	1	21	0.21875	2960	5.03301	0.326924	158	0.0175439	-0.0114677	0.182376	0.67	0.0203333	0.000880018	0.000976269
1143	T67	T28	1	10	0.113636	2257	2.32376	0.136462	148.5	0.0175439	-0.161945	0.191372	1.12	0.0142098	0.000300238	0.000321765
1144	T67	T29	1	22	0.23913	2849	5.28996	0.347332	156.5	0.0175439	0.0197021	0.182608	1.28	0.0225153	0.00126264	0.0020089
1145	T67	T48	1	18	0.183673	2923	4.26063	0.265206	157.5	0	-0.0446038	0.184844	0.63	0.0214837	0.000364287	0.000407313
1146	T67	T49	1	6	0.0705882	1998	1.36305	0.0737889	145	0.0175439	-0.173097	0.195592	1.09	0.0188955	0.000135483	0.000177723
1147	T67	T52	1	15	0.170455	2442	3.55369	0.222508	151	0.0175439	-0.0520664	0.187313	1.16	0.0205788	0.000470175	0.000541703
1148	T67	T53	1	15	0.178571	2294	3.55369	0.222508	149	0.0175439	-0.113578	0.187313	1.08	0.0199949	0.000441496	0.000434609
1149	T67	T54	1	14	0.150538	2590	3.31414	0.207124	153	0.0175439	-0.104712	0.188125	0.99	0.0214695	0.000450243	0.00042623
1150	T67	T55	1	8	0.0824742	2516	1.82573	0.1004	152	0.0175439	-0.119941	0.192995	1.06	0.0194377	0.000222264	0.000178313
1151	T67	T60	1	7	0.0823529	2035	1.60004	0.0884948	145.5	0.0175439	-0.143147	0.193807	1.02	0.0191838	0.000217734	0.000265392
1152	T67	T62	1	10	0.105263	2516	2.32376	0.136462	152	0.0175439	-0.104713	0.191372	1.03	0.0210571	0.000361919	0.000327863
1153	T67	T66	1	19	0.208791	2701	4.5376	0.291436	154.5	0.0175439	0.0268178	0.184066	0.85	0.0221857	0.000478251	0.00121271
1154	T67	T71	1	18	0.191489	2775	4.27787	0.270159	155.5	0.0175439	-0.0174278	0.184878	1.22	0.0219765	0.000501332	0.000498698
1155	T67	T73	1	15	0.153061	2812	3.513	0.210937	156	0	-0.054451	0.187313	0.63	0.0217861	0.000247404	0.000190156
1156	T67	T77	1	14	0.142857	2775	3.2738	0.195685	155.5	0	-0.0645271	0.188125	0.63	0.0222181	0.000581411	0.000355098
1157	T67	T79	1	14	0.16092	2368	3.31414	0.207124	150	0.0175439	-0.134611	0.188125	1.1	0.0178543	0.000446961	0.000416186
1158	T67	T87	1	25	0.260417	3108	6.036	0.401085	160	0.0175439	-0.0109412	0.179137	0.67	0.0219814	0.00113958	0.00117902
1159	T67	T91	1	5	0.0537634	2257	1.13418	0.0611307	148.5	0.0175439	-0.14693	0.19544	0.99	0.0196594	0.000156793	0.000178117
1160	T67	T94	1	13	0.141304	2516	3.06105	0.187893	152	0.0175439	-0.109596	0.188937	1	0.0207807	0.000397676	0.000373355
1161	T67	T4	1	1	0.0114943	1887	0.225692	0.0119048	143.333	0.0175439	-0.287	0.206575	1.19	0.0114312	8.71538e-05	0.00013675
1162	T67	T5	1	8	0.0930233	2109	1.83104	0.101823	146.5	0.0175439	-0.173104	0.201331	1.17	0.0118641	0.000122787	0.000184018
1163	T67	T6	1	1	0.0113636	1924	0.225692	0.0119048	143.833	0.0175439	-0.24137	0.204893	1.17	0.0138453	9.36743e-05	0.000147388
1164	T67	T15	1	13	0.154762	2220	3.04053	0.181997	148	0.0175439	-0.053542	0.196691	1.13	0.0116242	0.000103136	0.00025921
1165	T67	T21	1	6	0.08	1628	1.34918	0.0703091	139.833	0.0175439	-0.107326	0.203068	0.96	0.0131724	1.83872e-05	0.000227042
1166	T67	T24	1	20	0.285714	1961	4.80198	0.31409	144.5	0.0175439	-0.0263939	0.199374	0.87	0.0163703	0.000914576	0.00197521
1167	T67	T25	1	3	0.0322581	2183	0.672395	0.034635	147.333	0	-0.226816	0.201248	0.63	0.0144184	0.000140062	0.000144646
1168	T67	T32	1	8	0.091954	2146	1.83104	0.101823	147	0.0175439	-0.155503	0.201712	0.88	0.0177582	0.000118859	0.000188581
1169	T67	T37	1	4	0.0444444	2109	0.894627	0.0457461	146.333	0.0175439	-0.221028	0.202654	0.9	0.0169199	0.000104526	0.000184955
1170	T67	T40	1	15	0.180723	2257	3.53565	0.217258	148.5	0.0175439	-0.0720088	0.198051	0.84	0.0190508	0.000127452	0.000198336
1171	T67	T41	1	8	0.0833333	2479	1.82317	0.0997208	151.333	0.0175439	-0.117329	0.194127	0.97	0.0200244	0.000123959	0.000124617
1172	T67	T58	1	5	0.0510204	2442	1.12032	0.0576508	150.833	0	-0.135306	0.19544	0.63	0.0209836	0.000208009	0.000147871
1173	T67	T59	1	20	0.232558	2553	4.80198	0.31409	152.5	0.0175439	-0.0354918	0.191265	0.84	0.0198794	0.000898422	0.00144973
1174	T67	T61	1	19	0.25	2146	4.56499	0.299384	147	0.0175439	-0.0812751	0.200057	0.83	0.0176793	0.000207607	0.000499665
1175	T67	T63	1	6	0.0759494	1776	1.34918	0.0703091	141.833	0.0175439	-0.145792	0.207866	0.78	0.0174134	2.51593e-05	0.000174274
1176	T67	T65	1	1	0.011236	1961	0.225692	0.0119048	144.333	0.0175439	-0.255846	0.206095	0.64	0.0162151	9.75357e-05	0.000191696
1177	T67	T68	1	15	0.189873	2109	3.53565	0.217258	146.5	0.0175439	-0.0889328	0.203268	0.72	0.0196576	0.000118836	0.000199112
1178	T67	T69	1	16	0.186047	2405	3.77265	0.231964	150.5	0.0175439	-0.0224541	0.19577	0.72	0.0186932	0.00013983	0.000294162
1179	T67	T80	1	19	0.2375	2294	4.56499	0.299384	149	0.0175439	-0.063564	0.198306	0.73	0.0191149	0.000154045	0.000327706
1180	T67	T81	1	7	0.0729167	2442	1.58618	0.085015	150.833	0	-0.138027	0.195471	0.63	0.0202825	0.000202179	0.000151103
1181	T67	T82	1	13	0.142857	2479	3.04053	0.181997	151.5	0.0175439	-0.101644	0.194835	0.7	0.0209201	0.000129536	0.000184403
1182	T67	T90	1	16	0.166667	2775	3.77265	0.231964	155.5	0	-0.0751469	0.188132	0.63	0.0207748	0.000163644	0.000179787
1183	T67	T101	1	5	0.0531915	2294	1.12032	0.0576508	148.833	0	-0.194032	0.198778	0.63	0.0211331	0.000165141	0.000147485
1184	T67	T14	1	0	0	1406	0	0	134.167	0.0175439	-0.404002	0.221321	0.64	0.0100683	5.42904e-06	8.56581e-05
1185	T67	T34	1	4	0.0481928	1850	0.894627	0.0457461	142.833	0.0175439	-0.287075	0.210464	0.64	0.0168082	2.29279e-05	0.00014311
1186	T67	T35	1	2	0.0210526	2220	0.445016	0.0223471	147.667	0	-0.186313	0.201266	0.63	0.0191915	0.000115622	0.000138845
1187	T67	T39	1	0	0	1406	0	0	135.167	0.0175439	-0.3107	0.21999	0.66	0.0154978	1.29336e-05	0.000118489
1188	T67	T43	1	1	0.0105263	2183	0.222232	0.0111111	147.167	0	-0.200699	0.201777	0.63	0.0186255	0.000123563	0.000129252
1189	T67	T50	1	4	0.0416667	2331	0.894627	0.0457461	149.333	0	-0.169691	0.19822	0.63	0.0196384	0.000134173	0.000127442
1190	T67	T51	1	1	0.0121951	1702	0.222232	0.0111111	140.5	0	-0.206401	0.215762	0.63	0.019867	1.35227e-05	0.000109727
1191	T67	T64	1	2	0.021978	2072	0.445016	0.0223471	145.667	0	-0.260926	0.204143	0.63	0.0170539	6.68196e-05	0.000107823
1192	T67	T75	1	4	0.0412371	2368	0.894627	0.0457461	149.833	0	-0.153395	0.197383	0.63	0.0193546	0.000143752	0.000129605
1193	T67	T76	1	1	0.011236	1961	0.222232	0.0111111	144	0	-0.236617	0.207628	0.63	0.019702	3.1809e-05	0.000104436
1194	T67	T84	1	0	0	1258	0	0	132.333	0	-0.354952	0.226579	0.63	0.015772	1.89168e-05	9.02922e-05
1195	T67	T96	1	2	0.0212766	2183	0.445016	0.0223471	147.167	0	-0.222378	0.201213	0.63	0.018669	0.000142293	0.000132932
1196	T70	T13	1	36	0.375	4355	8.44812	0.510599	166	0.0285714	0.167543	0.187157	0.58	0.0229441	0.000759213	0.00186168
1197	T70	T28	1	29	0.298969	3965	6.76084	0.399804	163	0.00571429	0.0806642	0.186345	1.04	0.0169945	0.00083655	0.00173781
1198	T70	T49	1	24	0.252632	3510	5.55687	0.320738	159.5	0.00952381	0.0695122	0.190566	1.01	0.0224334	0.000367555	0.000934591
1199	T70	T54	0	37	0.377551	4550	8.7014	0.529997	167.5	0.00571429	0.137897	0.183098	0.91	0.0260966	0.00125511	0.00230312
1200	T70	T55	1	34	0.343434	4420	7.94891	0.474187	166.5	0	0.122668	0.187969	0.98	0.0233932	0.000603743	0.000938872
1201	T70	T60	1	26	0.276596	3575	6.02408	0.348431	160	0.010989	0.0994619	0.18878	0.94	0.0226069	0.000602313	0.00142306
1202	T70	T62	1	35	0.357143	4420	8.20066	0.493008	166.5	0.00952381	0.137896	0.186345	0.95	0.0253961	0.00100774	0.00176958
1203	T70	T79	0	33	0.34375	4160	7.73817	0.46706	164.5	0.00779221	0.107998	0.183098	1.02	0.021793	0.00124691	0.00225056
1204	T70	T91	1	28	0.285714	3965	6.52145	0.384004	163	0.00571429	0.0956788	0.190413	0.91	0.0232781	0.000423057	0.00093157
1205	T70	T94	1	35	0.357143	4420	8.20506	0.494373	166.5	0.0047619	0.133013	0.18391	0.92	0.0249581	0.00111171	0.00202313
1206	T70	T4	1	19	0.195876	3315	4.49702	0.279252	157.833	0.0285714	-0.0443912	0.201548	1.11	0.0129164	0.000245149	0.000745605
1207	T70	T5	1	28	0.297872	3705	6.5413	0.389773	161	0.0285714	0.0695048	0.196304	1.09	0.0134974	0.000313167	0.000909753
1208	T70	T6	1	21	0.21875	3380	4.94117	0.301108	158.333	0.0285714	0.00123906	0.199867	1.09	0.0154209	0.000261441	0.000797359
1209	T70	T21	1	22	0.252874	2860	5.04887	0.282533	154.333	0.0133333	0.135282	0.198041	0.88	0.0157346	5.10908e-05	0.00122285
1210	T70	T25	1	25	0.252525	3835	5.86885	0.355119	161.833	0	0.0157928	0.196221	0.55	0.0167269	0.000386706	0.000774116
1211	T70	T32	1	30	0.322581	3770	7.01089	0.418083	161.5	0.0285714	0.0871064	0.196685	0.8	0.0203741	0.000303938	0.000934738
1212	T70	T37	1	26	0.270833	3705	6.09108	0.36623	160.833	0.0285714	0.0215806	0.197628	0.82	0.0194945	0.000271056	0.000929696
1213	T70	T41	0	33	0.333333	4355	7.70007	0.456267	165.833	0	0.125279	0.1891	0.89	0.023758	0.000325168	0.000633647
1214	T70	T58	1	32	0.323232	4290	7.49537	0.450307	165.333	0	0.107302	0.190413	0.55	0.0248557	0.000560236	0.00077199
1215	T70	T63	1	22	0.241758	3120	5.05906	0.285228	156.333	0.0122449	0.0968169	0.20284	0.7	0.0205352	6.89129e-05	0.000925282
1216	T70	T65	1	22	0.229167	3445	5.18907	0.31869	158.833	0.0285714	-0.0132374	0.201068	0.56	0.0185772	0.00025339	0.000965336
1217	T70	T81	1	32	0.323232	4290	7.47471	0.444884	165.333	0	0.104582	0.190445	0.55	0.0236989	0.000548553	0.00079468
1218	T70	T101	1	28	0.282828	4030	6.54247	0.39004	163.333	0	0.0485769	0.193751	0.55	0.0243604	0.000452209	0.000782833
1219	T70	T14	1	6	0.0618557	2470	1.40313	0.0835372	148.667	0.0285714	-0.161394	0.216295	0.56	0.0114508	1.48607e-05	0.000454489
1220	T70	T34	1	17	0.173469	3250	3.90247	0.21873	157.333	0.0285714	-0.0444665	0.205438	0.56	0.0195184	6.28319e-05	0.000760197
1221	T70	T35	1	26	0.262626	3900	6.07962	0.362764	162.167	0	0.0562962	0.19624	0.55	0.0228032	0.000303496	0.000706446
1222	T70	T39	1	10	0.107527	2470	2.3204	0.134659	149.667	0.0285714	-0.0680907	0.214964	0.58	0.0177243	3.45399e-05	0.000613361
1223	T70	T43	1	25	0.252525	3835	5.87344	0.355753	161.667	0	0.0419097	0.19675	0.55	0.0218069	0.000325136	0.000659254
1224	T70	T50	1	29	0.292929	4095	6.7876	0.406547	163.833	0	0.072918	0.193194	0.55	0.0227816	0.000355106	0.000653798
1225	T70	T51	1	20	0.21978	2990	4.68028	0.279932	155	0	0.0362081	0.210736	0.55	0.0215766	3.5581e-05	0.000559639
1226	T70	T64	1	22	0.222222	3640	5.15653	0.310265	160.167	0	-0.0183169	0.199117	0.55	0.0197514	0.000180439	0.000564384
1227	T70	T75	1	30	0.30303	4160	7.01781	0.419534	164.333	0	0.0892138	0.192357	0.55	0.0228425	0.000379236	0.000662759
1228	T70	T76	1	23	0.242105	3445	5.41869	0.331595	158.5	0	0.00599189	0.202601	0.55	0.0217018	8.4225e-05	0.000536021
1229	T70	T84	1	12	0.137931	2210	2.85998	0.18126	146.833	0	-0.112343	0.221552	0.55	0.0170627	5.07338e-05	0.000469394
1230	T70	T96	1	25	0.252525	3835	5.86717	0.354736	161.667	0	0.0202309	0.196186	0.55	0.0217614	0.000388826	0.000704107
1231	T72	T13	1	12	0.125	2747	2.77223	0.159229	153.5	0.0181818	-0.0543452	0.190511	0.58	0.0169799	0.000280879	0.000419129
1232	T72	T26	1	24	0.247423	3280	5.73218	0.368209	160	0.0181818	0.00925331	0.180703	0.59	0.0182014	0.000906839	0.00118668
1233	T72	T28	1	13	0.146067	2501	3.02292	0.177747	150.5	0.0181818	-0.141224	0.189699	1.04	0.0125047	0.00031007	0.000391976
1234	T72	T29	1	25	0.268817	3157	5.98913	0.388617	158.5	0.0181818	0.0404231	0.180935	1.2	0.0205341	0.00127857	0.00239955
1235	T72	T48	1	21	0.212121	3239	4.95979	0.306491	159.5	0	-0.0238828	0.183172	0.55	0.0187337	0.000382282	0.000504191
1236	T72	T49	1	9	0.104651	2214	2.06221	0.115074	147	0.0181818	-0.152376	0.193919	1.01	0.0166236	0.000140538	0.00021746
1237	T72	T52	1	18	0.202247	2706	4.25285	0.263793	153	0.0181818	-0.0313453	0.18564	1.08	0.0181732	0.00049854	0.000677529
1238	T72	T53	1	18	0.211765	2542	4.25285	0.263793	151	0.0181818	-0.092857	0.18564	1	0.0176442	0.000464828	0.000539748
1239	T72	T54	1	17	0.180851	2870	4.0133	0.248409	155	0.0181818	-0.083991	0.186452	0.91	0.0190555	0.000473801	0.000529077
1240	T72	T55	1	11	0.112245	2788	2.52489	0.141685	154	0.0181818	-0.0992203	0.191322	0.98	0.0172732	0.000229984	0.00021764
1241	T72	T60	1	10	0.116279	2255	2.2992	0.12978	147.5	0.0181818	-0.122426	0.192134	0.94	0.0167022	0.000225322	0.000323961
1242	T72	T62	1	13	0.135417	2788	3.02292	0.177747	154	0.0181818	-0.0839921	0.189699	0.95	0.0186834	0.000373612	0.000399235
1243	T72	T66	1	22	0.23913	2993	5.23676	0.332721	156.5	0.0181818	0.0475389	0.182394	0.77	0.0186808	0.000504359	0.00150857
1244	T72	T71	1	21	0.221053	3075	4.97703	0.311445	157.5	0.0181818	0.00329323	0.183205	1.14	0.0194729	0.000527057	0.000618438
1245	T72	T73	1	18	0.181818	3116	4.21216	0.252222	158	0	-0.03373	0.18564	0.55	0.0190933	0.000250759	0.000227346
1246	T72	T77	1	17	0.171717	3075	3.97296	0.23697	157.5	0	-0.0438061	0.186452	0.55	0.0197219	0.000594399	0.000428223
1247	T72	T79	1	17	0.193182	2624	4.0133	0.248409	152	0.0181818	-0.11389	0.186452	1.02	0.0158573	0.000470192	0.00051644
1248	T72	T87	1	28	0.28866	3444	6.73516	0.44237	162	0.0181818	0.00977983	0.177465	0.59	0.0194924	0.00117706	0.00143648
1249	T72	T91	1	8	0.0851064	2501	1.83335	0.102416	150.5	0.0181818	-0.126209	0.193767	0.91	0.0172406	0.000162635	0.00021793
1250	T72	T94	1	16	0.172043	2788	3.76021	0.229178	154	0.0181818	-0.0888748	0.187264	0.92	0.0183015	0.000410397	0.000454489
1251	T72	T4	1	1	0.010989	2091	0.225692	0.0119048	145.333	0.0181818	-0.266279	0.204902	1.11	0.0102012	8.84719e-05	0.000163746
1252	T72	T5	1	9	0.101124	2337	2.05673	0.113727	148.5	0.0181818	-0.152383	0.199658	1.09	0.0107127	0.00012311	0.000217636
1253	T72	T6	1	1	0.0108696	2132	0.225692	0.0119048	145.833	0.0181818	-0.220649	0.203221	1.09	0.0120319	9.51546e-05	0.000176603
1254	T72	T15	1	15	0.174419	2460	3.49643	0.206889	150	0.0181818	-0.032821	0.195018	1.05	0.0106479	0.000102927	0.000305139
1255	T72	T21	1	8	0.103896	1804	1.80509	0.0952008	141.833	0.0181818	-0.0866054	0.201395	0.88	0.0116625	1.89602e-05	0.00027616
1256	T72	T24	1	22	0.305556	2173	5.25789	0.338982	146.5	0.0181818	-0.00567287	0.197702	0.79	0.0148172	0.000918576	0.0023401
1257	T72	T25	1	3	0.0309278	2419	0.672395	0.034635	149.333	0	-0.206095	0.199575	0.55	0.0127997	0.00014307	0.000174285
1258	T72	T32	1	9	0.1	2378	2.05673	0.113727	149	0.0181818	-0.134781	0.200039	0.8	0.0160035	0.000119154	0.000222998
1259	T72	T37	1	4	0.0425532	2337	0.894627	0.0457461	148.333	0.0181818	-0.200307	0.200981	0.82	0.0151686	0.000104957	0.000219069
1260	T72	T40	1	17	0.2	2501	3.99156	0.24215	150.5	0.0181818	-0.0512877	0.196378	0.76	0.0171287	0.000127475	0.000233996
1261	T72	T41	1	11	0.113402	2747	2.52233	0.141006	153.333	0.0181818	-0.0966084	0.192454	0.89	0.0177767	0.000128454	0.000152326
1262	T72	T58	1	8	0.0808081	2706	1.81948	0.0989361	152.833	0	-0.114585	0.193767	0.55	0.0185853	0.000214178	0.000179599
1263	T72	T59	1	22	0.25	2829	5.25789	0.338982	154.5	0.0181818	-0.0147708	0.189592	0.76	0.0179684	0.000902987	0.00171875
1264	T72	T61	1	21	0.269231	2378	5.02089	0.324276	149	0.0181818	-0.0605541	0.198384	0.75	0.015907	0.000210294	0.000597022
1265	T72	T63	1	8	0.0987654	1968	1.80509	0.0952008	143.833	0.0181818	-0.125071	0.206193	0.7	0.0153325	2.60585e-05	0.000212917
1266	T72	T65	1	1	0.0107527	2173	0.225692	0.0119048	146.333	0.0181818	-0.235125	0.204422	0.56	0.0144485	9.79431e-05	0.000227065
1267	T72	T68	1	16	0.195122	2337	3.76135	0.229163	148.5	0.0181818	-0.0682117	0.201595	0.64	0.0176811	0.000118931	0.000235056
1268	T72	T69	1	18	0.204545	2665	4.22855	0.256856	152.5	0.0181818	-0.0017331	0.194097	0.64	0.016863	0.000143808	0.000356856
1269	T72	T80	1	21	0.256098	2542	5.02089	0.324276	151	0.0181818	-0.042843	0.196633	0.65	0.0171815	0.000158624	0.000398045
1270	T72	T81	1	9	0.0918367	2706	2.04208	0.109907	152.833	0	-0.117306	0.193799	0.55	0.0179495	0.000207726	0.000183127
1271	T72	T82	1	15	0.16129	2747	3.49643	0.206889	153.5	0.0181818	-0.0809229	0.193162	0.62	0.0185595	0.000129922	0.000218165
1272	T72	T90	1	18	0.183673	3075	4.22855	0.256856	157.5	0	-0.0544259	0.18646	0.55	0.0184344	0.000165023	0.000213859
1273	T72	T101	1	6	0.0618557	2542	1.34601	0.0695556	150.833	0	-0.173311	0.197105	0.55	0.0185252	0.000169197	0.000178242
1274	T72	T14	1	0	0	1558	0	0	136.167	0.0181818	-0.383281	0.219648	0.56	0.00885588	5.61853e-06	0.000104567
1275	T72	T34	1	5	0.0581395	2050	1.12032	0.0576508	144.833	0.0181818	-0.266354	0.208791	0.56	0.0147503	2.3722e-05	0.000174657
1276	T72	T35	1	5	0.0520833	2460	1.14418	0.0636323	149.667	0	-0.165592	0.199594	0.55	0.0169957	0.000120166	0.000170214
1277	T72	T39	1	0	0	1558	0	0	137.167	0.0181818	-0.289979	0.218318	0.58	0.0133143	1.34229e-05	0.000145054
1278	T72	T43	1	3	0.0309278	2419	0.695702	0.0404916	149.167	0	-0.179978	0.200104	0.55	0.0163605	0.000128115	0.00015808
1279	T72	T50	1	6	0.0612245	2583	1.36358	0.0740443	151.333	0	-0.14897	0.196547	0.55	0.017136	0.000138873	0.000155594
1280	T72	T51	1	1	0.0116279	1886	0.222232	0.0111111	142.5	0	-0.18568	0.21409	0.55	0.0163419	1.38896e-05	0.000132944
1281	T72	T64	1	2	0.0210526	2296	0.445016	0.0223471	147.667	0	-0.240205	0.20247	0.55	0.0150388	6.89424e-05	0.000131226
1282	T72	T75	1	7	0.0714286	2624	1.59379	0.0870313	151.833	0	-0.132674	0.195711	0.55	0.0171187	0.000148849	0.000158299
1283	T72	T76	1	1	0.0107527	2173	0.222232	0.0111111	146	0	-0.215896	0.205955	0.55	0.0164893	3.2584e-05	0.000126193
1284	T72	T84	1	0	0	1394	0	0	134.333	0	-0.334231	0.224906	0.55	0.0135106	1.92908e-05	0.000108612
1285	T72	T96	1	3	0.0309278	2419	0.670708	0.0342518	149.167	0	-0.201657	0.19954	0.55	0.0165157	0.000146354	0.000161278
1286	T74	T92	1	23	0.255556	2136	5.85516	0.455794	152.667	0.0143541	-0.124531	0.178044	1.64	0.00793177	0	0
1287	T74	T95	1	34	0.377778	3115	8.57727	0.653503	160.5	0.0146104	-0.0963162	0.169827	1.63	0.0172319	0.00277715	0.00478287
1288	T74	T4	1	43	0.443299	4539	10.3275	0.6713	169.833	0	-0.0552543	0.201548	1.63	0.0161678	0.000951848	0.00163024
1289	T74	T6	1	45	0.46875	4628	10.7716	0.693156	170.333	0.030303	-0.00962408	0.199867	1.61	0.0184205	0.00104096	0.0017878
1290	T74	T65	1	46	0.479167	4717	11.0283	0.71339	170.833	0.0909091	-0.0241005	0.201068	1.08	0.0196588	0.000924983	0.00198439
1291	T74	T14	1	31	0.322917	3382	7.49188	0.496418	160.667	0.0909091	-0.172257	0.216295	1.08	0.0129373	9.98161e-05	0.00171906
1292	T74	T39	1	34	0.365591	3382	8.17979	0.535482	161.667	0.0909091	-0.0789539	0.214964	1.1	0.0189868	0.0002402	0.002402
1293	T74	T43	1	51	0.525773	5251	12.2264	0.791361	173.667	0	0.0310466	0.19675	1.07	0.0250123	0.00219024	0.00250082
1294	T74	T51	1	41	0.43617	4094	9.76657	0.618535	167	0	0.0253449	0.210736	1.07	0.021106	0.00019555	0.00173201
1295	T74	T76	1	46	0.479167	4717	11.0113	0.708718	170.5	0	-0.00487125	0.202601	1.07	0.0217069	0.000450675	0.00161514
1296	T74	T84	1	27	0.28125	3026	6.51601	0.429572	158.833	0	-0.123206	0.221552	1.07	0.0171828	0.000248963	0.00129712
1297	T78	T13	1	33	0.34375	4154	7.76445	0.473739	164.5	0.0263158	0.119514	0.187157	0.65	0.0176366	0.000506251	0.000871563
1298	T78	T28	1	26	0.268041	3782	6.07717	0.362944	161.5	0.00526316	0.032635	0.186345	1.11	0.0129576	0.000557729	0.000813443
1299	T78	T49	1	19	0.195876	3348	4.37958	0.249092	158	0.00438596	0.0214831	0.190566	1.08	0.0170434	0.000283956	0.000506924
1300	T78	T52	1	33	0.347368	4092	7.76669	0.474584	164	0.0105263	0.142513	0.182287	1.15	0.0187675	0.000832489	0.0013053
1301	T78	T53	1	28	0.291667	3844	6.56261	0.395873	162	0.0056391	0.0810017	0.182287	1.07	0.0181387	0.000811879	0.00108766
1302	T78	T54	1	34	0.346939	4340	8.01773	0.493137	166	0.00526316	0.0898677	0.183098	0.98	0.0197633	0.000833854	0.00107428
1303	T78	T55	1	31	0.313131	4216	7.26524	0.437327	165	0	0.0746384	0.187969	1.05	0.0179315	0.000472681	0.000516077
1304	T78	T60	1	22	0.231579	3410	5.09413	0.294329	158.5	0.00809717	0.0514328	0.18878	1.01	0.0171812	0.000411955	0.000683351
1305	T78	T62	1	32	0.326531	4216	7.51699	0.456148	165	0.00877193	0.0898666	0.186345	1.02	0.0193707	0.000681077	0.00083967
1306	T78	T66	1	43	0.467391	4526	10.229	0.647231	167.5	0.0263158	0.221398	0.17904	0.84	0.0188905	0.000714811	0.00246673
1307	T78	T71	1	41	0.427083	4650	9.71738	0.607087	168.5	0.0197368	0.177152	0.179852	1.21	0.0201721	0.000916293	0.00124045
1308	T78	T77	0	38	0.383838	4650	8.96518	0.55148	168.5	0	0.130053	0.183098	0.62	0.0203805	0.00120196	0.00099905
1309	T78	T79	1	28	0.285714	3968	6.56088	0.395414	163	0.00239234	0.0599687	0.183098	1.09	0.0164424	0.000826804	0.00104774
1310	T78	T91	1	25	0.255102	3782	5.83778	0.347144	161.5	0.00526316	0.0476497	0.190413	0.98	0.017746	0.000330975	0.000511687
1311	T78	T94	1	32	0.326531	4216	7.52139	0.457512	165	0.00438596	0.0849839	0.18391	0.99	0.0189309	0.000734211	0.000938091
1312	T78	T4	1	18	0.189474	3162	4.28365	0.270876	156.333	0.0263158	-0.0924204	0.201548	1.18	0.011125	0.000284097	0.00060665
1313	T78	T6	1	20	0.212766	3224	4.73848	0.295528	156.833	0.0263158	-0.0467901	0.199867	1.16	0.0128973	0.000305336	0.000653809
1314	T78	T21	1	17	0.191011	2728	3.87159	0.210887	152.833	0.0105263	0.0872533	0.198041	0.95	0.0118498	4.03913e-05	0.000678749
1315	T78	T25	1	22	0.222222	3658	5.18518	0.318259	160.333	0	-0.0322364	0.196221	0.62	0.0132892	0.000418432	0.000588087
1316	T78	T37	1	23	0.239583	3534	5.40741	0.32937	159.333	0.0263158	-0.0264485	0.197628	0.89	0.0154995	0.00032186	0.00077507
1317	T78	T41	1	30	0.30303	4154	7.0164	0.419407	164.333	0	0.0772503	0.1891	0.96	0.0181753	0.000283152	0.000387392
1318	T78	T58	1	29	0.292929	4092	6.8117	0.413446	163.833	0	0.0592732	0.190413	0.62	0.019199	0.00054817	0.000530332
1319	T78	T63	1	18	0.195652	2976	4.11484	0.22728	154.833	0.0112782	0.0487877	0.20284	0.77	0.0154791	5.41974e-05	0.00051091
1320	T78	T65	1	20	0.210526	3286	4.73848	0.295528	157.333	0.0263158	-0.0612665	0.201068	0.63	0.0146843	0.000299873	0.000802082
1321	T78	T81	1	29	0.292929	4092	6.79104	0.408023	163.833	0	0.0565531	0.190445	0.62	0.0185222	0.000554491	0.000563976
1322	T78	T101	1	25	0.252525	3844	5.8588	0.353179	161.833	0	0.0005477	0.193751	0.62	0.0190634	0.000470516	0.000571869
1323	T78	T14	1	6	0.0638298	2356	1.42283	0.0888601	147.167	0.0263158	-0.209423	0.216295	0.63	0.00920212	1.18318e-05	0.000254055
1324	T78	T34	1	15	0.154639	3100	3.45187	0.195568	155.833	0.0263158	-0.0924957	0.205438	0.63	0.0148195	5.03006e-05	0.000427279
1325	T78	T35	1	23	0.232323	3720	5.39595	0.325904	160.667	0	0.00826703	0.19624	0.62	0.0175173	0.000254426	0.000415796
1326	T78	T39	1	6	0.0638298	2356	1.37619	0.0767121	148.167	0.0263158	-0.11612	0.214964	0.65	0.013532	2.87068e-05	0.000357909
1327	T78	T43	1	22	0.222222	3658	5.18977	0.318892	160.167	0	-0.00611943	0.19675	0.62	0.0167707	0.00027786	0.000395554
1328	T78	T50	1	26	0.262626	3906	6.10392	0.369686	162.333	0	0.0248888	0.193194	0.62	0.0175304	0.000311354	0.000402469
1329	T78	T51	1	18	0.2	2852	4.23891	0.2592	153.5	0	-0.0118211	0.210736	0.62	0.0164155	3.56772e-05	0.000393978
1330	T78	T64	1	20	0.204082	3472	4.70593	0.287103	158.667	0	-0.0663461	0.199117	0.62	0.0154098	0.000155048	0.000340488
1331	T78	T75	1	27	0.272727	3968	6.33414	0.382673	162.833	0	0.0411847	0.192357	0.62	0.0176179	0.000334238	0.000410105
1332	T78	T76	1	20	0.210526	3286	4.73502	0.294735	157	0	-0.0420373	0.202601	0.62	0.0165799	8.55869e-05	0.00038242
1333	T78	T84	1	13	0.156627	2108	3.12198	0.202712	145.333	0	-0.160372	0.221552	0.62	0.0136179	5.28666e-05	0.000343411
1334	T78	T96	1	22	0.222222	3658	5.18349	0.317875	160.167	0	-0.0277983	0.196186	0.62	0.0169767	0.00036823	0.000468161
1335	T83	T13	1	24	0.25	3551	5.59068	0.329601	159.833	0.0212766	0.0534426	0.187157	0.5	0.0267198	0.000840997	0.00126805
1336	T83	T26	1	36	0.371134	4240	8.55062	0.538581	166.333	0.0212766	0.117041	0.17735	0.51	0.0281063	0.00168208	0.00222415
1337	T83	T28	0	25	0.280899	3233	5.84137	0.348119	156.833	0.0212766	-0.0334359	0.186345	0.96	0.0202517	0.000924211	0.00118055
1338	T83	T29	0	37	0.397849	4081	8.80757	0.558989	164.833	0.0212766	0.148211	0.177581	1.12	0.0297818	0.0016645	0.00315648
1339	T83	T48	0	33	0.333333	4187	7.77824	0.476863	165.833	0	0.083905	0.179818	0.47	0.0296735	0.000910453	0.00121334
1340	T83	T49	1	21	0.244186	2862	4.88065	0.285446	153.333	0.0212766	-0.0445878	0.190566	0.93	0.0268081	0.000384799	0.000601637
1341	T83	T55	1	23	0.234694	3604	5.34334	0.312057	160.333	0.0212766	0.00856748	0.187969	0.9	0.0274271	0.000622364	0.000595114
1342	T83	T60	1	22	0.255814	2915	5.11765	0.300152	153.833	0.0212766	-0.0146382	0.18878	0.86	0.027108	0.000658816	0.000957121
1343	T83	T62	0	25	0.260417	3604	5.84137	0.348119	160.333	0.0212766	0.0237957	0.186345	0.87	0.0300702	0.00110815	0.00119652
1344	T83	T73	1	30	0.30303	4028	7.03061	0.422594	164.333	0	0.0740578	0.182287	0.47	0.0298525	0.000476692	0.000436699
1345	T83	T77	1	29	0.292929	3975	6.79141	0.407342	163.833	0	0.0639817	0.183098	0.47	0.0314152	0.00156356	0.0011382
1346	T83	T91	1	20	0.212766	3233	4.65179	0.272788	156.833	0.0212766	-0.0184212	0.190413	0.83	0.0278744	0.000441515	0.000597811
1347	T83	T4	1	7	0.0721649	2703	1.63958	0.0982538	151.667	0.0212766	-0.158491	0.201548	1.03	0.0134317	0.000144351	0.000269959
1348	T83	T5	1	15	0.157895	3021	3.4434	0.19315	154.833	0.0212766	-0.0445953	0.196304	1.01	0.0140872	0.000179834	0.000321234
1349	T83	T6	1	9	0.09375	2756	2.08372	0.12011	152.167	0.0212766	-0.112861	0.199867	1.01	0.0167929	0.000157479	0.000295327
1350	T83	T15	1	23	0.255556	3180	5.3527	0.314621	156.333	0.0212766	0.0749668	0.191664	0.97	0.0143285	0.000140521	0.00042094
1351	T83	T21	1	19	0.24359	2332	4.38028	0.24918	148.167	0.0212766	0.0211824	0.198041	0.8	0.0185179	5.2198e-05	0.000768218
1352	T83	T24	1	26	0.325	2809	6.17675	0.390572	152.833	0.0212766	0.102115	0.194348	0.71	0.0195756	0.00107353	0.00276342
1353	T83	T25	1	13	0.131313	3127	3.01141	0.174121	155.667	0	-0.0983073	0.196221	0.47	0.0191227	0.000274042	0.000337321
1354	T83	T32	1	17	0.180851	3074	3.91299	0.221459	155.333	0.0212766	-0.0269937	0.196685	0.72	0.0228511	0.000172863	0.000326894
1355	T83	T37	1	14	0.145833	3021	3.23364	0.185232	154.667	0.0212766	-0.0925195	0.197628	0.74	0.0223693	0.000154104	0.00032501
1356	T83	T40	1	22	0.23913	3233	5.14124	0.306867	156.833	0.0212766	0.0565	0.193024	0.68	0.0238135	0.000180515	0.000334818
1357	T83	T41	1	23	0.237113	3551	5.34078	0.311378	159.667	0.0212766	0.0111794	0.1891	0.81	0.0279645	0.000321864	0.000385667
1358	T83	T58	1	20	0.20202	3498	4.63793	0.269308	159.167	0	-0.00679768	0.190413	0.47	0.0291832	0.000474162	0.000401762
1359	T83	T59	1	31	0.340659	3657	7.35033	0.461206	160.833	0.0212766	0.093017	0.186238	0.68	0.0254763	0.00107893	0.0020751
1360	T83	T61	1	25	0.290698	3074	5.93519	0.374707	155.333	0.0212766	0.0472337	0.19503	0.67	0.0219964	0.000291555	0.000836367
1361	T83	T63	1	19	0.231707	2544	4.39046	0.251874	150.167	0.0212766	-0.0172832	0.20284	0.62	0.0246267	7.09434e-05	0.000585716
1362	T83	T65	1	10	0.104167	2809	2.33163	0.137692	152.667	0.0212766	-0.127337	0.201068	0.48	0.0215616	0.000144896	0.000339428
1363	T83	T68	1	20	0.222222	3021	4.67565	0.279594	154.833	0.0212766	0.0395761	0.198241	0.56	0.0243128	0.000169036	0.000337574
1364	T83	T69	1	27	0.296703	3445	6.321	0.379081	158.833	0.0212766	0.106055	0.190744	0.56	0.0237854	0.000208865	0.000523711
1365	T83	T80	1	26	0.292135	3286	6.17137	0.3892	157.333	0.0212766	0.0649448	0.19328	0.57	0.0237222	0.000252947	0.000641368
1366	T83	T81	1	20	0.20202	3498	4.61727	0.263885	159.167	0	-0.00951786	0.190445	0.47	0.0276051	0.00044167	0.000393435
1367	T83	T82	1	24	0.25	3551	5.59315	0.330246	159.833	0.0212766	0.0268648	0.189809	0.54	0.0268443	0.000192296	0.000326276
1368	T83	T90	1	29	0.292929	3975	6.80374	0.410835	163.833	0	0.0533619	0.183106	0.47	0.0281162	0.000274749	0.000359778
1369	T83	T101	1	16	0.161616	3286	3.68502	0.209042	157.167	0	-0.0655232	0.193751	0.47	0.0283646	0.000341987	0.000364033
1370	T83	T14	1	4	0.045977	2014	0.95512	0.0607456	142.5	0.0212766	-0.275494	0.216295	0.48	0.0130144	1.48377e-05	0.000279031
1371	T83	T34	1	14	0.157303	2650	3.22626	0.183438	151.167	0.0212766	-0.158567	0.205438	0.48	0.0235244	6.37629e-05	0.000474368
1372	T83	T35	1	17	0.177083	3180	3.96263	0.234004	156	0	-0.0578039	0.19624	0.47	0.0268919	0.000313766	0.00044909
1373	T83	T39	1	8	0.0963855	2014	1.88202	0.114293	143.5	0.0212766	-0.182191	0.214964	0.5	0.0211427	3.54195e-05	0.000386758
1374	T83	T43	1	15	0.154639	3127	3.51415	0.210864	155.5	0	-0.0721904	0.19675	0.47	0.0259572	0.000324637	0.000404751
1375	T83	T50	1	18	0.183673	3339	4.18202	0.244416	157.667	0	-0.0411821	0.193194	0.47	0.0271419	0.000341643	0.000386776
1376	T83	T51	1	10	0.11236	2438	2.31895	0.134468	148.833	0	-0.077892	0.210736	0.47	0.0265892	2.91957e-05	0.000282364
1377	T83	T64	1	11	0.112245	2968	2.55095	0.148134	154	0	-0.132417	0.199117	0.47	0.0231231	0.00016632	0.000319883
1378	T83	T75	1	19	0.193878	3392	4.41224	0.257404	158.167	0	-0.0248863	0.192357	0.47	0.026896	0.000367594	0.000395018
1379	T83	T76	1	11	0.115789	2809	2.56124	0.150597	152.333	0	-0.108108	0.202601	0.47	0.0265802	6.69072e-05	0.000261828
1380	T83	T84	1	0	0	1802	0	0	140.667	0	-0.226443	0.221552	0.47	0.0197195	3.67997e-05	0.000209356
1381	T83	T96	1	13	0.131313	3127	3.00972	0.173738	155.5	0	-0.0938692	0.196186	0.47	0.0253872	0.000324923	0.000361797
1382	T85	T92	1	24	0.45283	1272	6.13642	0.484365	134.667	0.0171451	-0.190667	0.180562	1.29	0.00686665	0	0
1383	T85	T13	1	25	0.263158	3551	5.84043	0.348259	160	0.0227273	0.0905439	0.189674	0.75	0.0155123	0.000551316	0.000583241
1384	T85	T28	1	19	0.2	3233	4.39739	0.25413	157	0.00681818	0.00366544	0.188863	1.21	0.0114522	0.000607487	0.000544446
1385	T85	T49	1	14	0.150538	2862	3.19342	0.175064	153.5	0.0094697	-0.00748649	0.193083	1.18	0.0149382	0.000320907	0.000352034
1386	T85	T52	1	26	0.27957	3498	6.09001	0.366648	159.5	0.0113636	0.113544	0.184804	1.25	0.0164935	0.000871902	0.000840068
1387	T85	T53	1	24	0.263736	3286	5.61428	0.33677	157.5	0.0113636	0.0520321	0.184804	1.17	0.0158969	0.000873858	0.00071938
1388	T85	T54	1	26	0.268041	3710	6.09371	0.367657	161.5	0.00454545	0.0608981	0.185616	1.08	0.0174483	0.00090008	0.000712563
1389	T85	T55	1	23	0.234694	3604	5.34123	0.311847	160.5	0	0.0456688	0.190486	1.15	0.015865	0.00054139	0.000363221
1390	T85	T60	1	16	0.173913	2915	3.66063	0.202757	154	0.0104895	0.0224632	0.191298	1.11	0.0150669	0.000460534	0.000469429
1391	T85	T62	1	24	0.247423	3604	5.59298	0.330668	160.5	0.00757576	0.0608971	0.188863	1.12	0.0171397	0.000744139	0.000563742
1392	T85	T66	1	35	0.384615	3869	8.30496	0.521751	163	0.0227273	0.192428	0.181557	0.94	0.0162447	0.000701391	0.00148732
1393	T85	T71	1	33	0.347368	3975	7.79336	0.481607	164	0.0170455	0.148182	0.182369	1.31	0.0177488	0.00099163	0.000824911
1394	T85	T73	1	31	0.316327	4028	7.28036	0.441252	164.5	0	0.111159	0.184804	0.72	0.0169616	0.000815592	0.00052423
1395	T85	T77	1	30	0.306122	3975	7.04116	0.426	164	0	0.101083	0.185616	0.72	0.0178717	0.00139608	0.000713054
1396	T85	T79	1	23	0.244681	3392	5.37472	0.321386	158.5	0.00826446	0.0309992	0.185616	1.19	0.0145301	0.000892311	0.000694832
1397	T85	T91	1	17	0.175258	3233	3.91376	0.221664	157	0.00454545	0.0186801	0.192931	1.08	0.0155771	0.000375337	0.00035657
1398	T85	T94	1	24	0.247423	3604	5.59737	0.332032	160.5	0.00378788	0.0560144	0.186427	1.09	0.0166869	0.000796072	0.000625016
1399	T85	T4	1	13	0.142857	2703	3.07706	0.191341	151.833	0.0227273	-0.12139	0.204066	1.28	0.0103442	0.000385959	0.000506438
1400	T85	T5	1	22	0.25	3021	5.13201	0.304658	155	0.0227273	-0.0074939	0.198822	1.26	0.0108672	0.000498705	0.000625027
1401	T85	T6	1	14	0.153846	2756	3.30098	0.202835	152.333	0.0227273	-0.0757597	0.202384	1.26	0.0117538	0.000413072	0.000543516
1402	T85	T15	1	28	0.329412	3180	6.57172	0.397819	156.5	0.0227273	0.112068	0.194182	1.22	0.0101936	0.000425353	0.000893994
1403	T85	T21	1	15	0.182927	2332	3.40977	0.184571	148.333	0.0121212	0.0582837	0.200559	1.05	0.0103201	4.5234e-05	0.000467091
1404	T85	T25	1	16	0.166667	3127	3.74768	0.225566	155.833	0	-0.061206	0.198739	0.72	0.0117538	0.00054966	0.000474706
1405	T85	T32	1	22	0.247191	3074	5.13201	0.304658	155.5	0.0227273	0.0101076	0.199203	0.97	0.0144963	0.000485826	0.000644601
1406	T85	T37	1	17	0.182796	3021	3.96991	0.236677	154.833	0.0227273	-0.0554181	0.200145	0.99	0.0134983	0.000434796	0.00064339
1407	T85	T41	1	22	0.22449	3551	5.09239	0.293927	159.833	0	0.0482807	0.191618	1.06	0.0158467	0.000333516	0.00028039
1408	T85	T58	1	21	0.214286	3498	4.88768	0.287966	159.333	0	0.0303037	0.192931	0.72	0.0169301	0.000687589	0.000408767
1409	T85	T63	1	15	0.174419	2544	3.40977	0.184571	150.333	0.012987	0.0198182	0.205357	0.87	0.0133916	6.13793e-05	0.000355551
1410	T85	T65	1	14	0.152174	2809	3.30098	0.202835	152.833	0.0227273	-0.0902361	0.203585	0.73	0.0127498	0.00040507	0.000665772
1411	T85	T81	1	23	0.239583	3498	5.35354	0.31533	159.333	0	0.0275835	0.192962	0.72	0.0162746	0.000706155	0.000441347
1412	T85	T82	1	28	0.304348	3551	6.57172	0.397819	160	0.0227273	0.0639662	0.192326	0.79	0.0168777	0.000521603	0.000620956
1413	T85	T101	1	19	0.197917	3286	4.42129	0.260486	157.333	0	-0.0284219	0.196269	0.72	0.016729	0.00060893	0.000454783
1414	T85	T14	1	2	0.0224719	2014	0.460478	0.0259916	142.667	0.0227273	-0.238392	0.218812	0.73	0.00827652	1.38279e-05	0.000182452
1415	T85	T34	1	10	0.107527	2650	2.25861	0.119541	151.333	0.0227273	-0.121465	0.207955	0.73	0.0128422	5.77023e-05	0.000301193
1416	T85	T35	1	15	0.153061	3180	3.47193	0.200424	156.167	0	-0.0207025	0.198757	0.72	0.0154403	0.000293327	0.000294567
1417	T85	T39	1	4	0.045977	2014	0.914375	0.0503963	143.667	0.0227273	-0.145089	0.217481	0.75	0.0117438	3.32858e-05	0.000255012
1418	T85	T43	1	14	0.142857	3127	3.26576	0.193412	155.667	0	-0.035089	0.199268	0.72	0.0147455	0.000325618	0.000284841
1419	T85	T50	1	18	0.183673	3339	4.17991	0.244206	157.833	0	-0.00408078	0.195711	0.72	0.0153835	0.000369593	0.000293573
1420	T85	T51	1	13	0.151163	2438	3.04564	0.183174	149	0	-0.0407907	0.213253	0.72	0.01415	4.49841e-05	0.000305249
1421	T85	T64	1	14	0.147368	2968	3.26843	0.19441	154.167	0	-0.0953157	0.201634	0.72	0.0135259	0.000186603	0.000251808
1422	T85	T75	1	19	0.193878	3392	4.41012	0.257193	158.333	0	0.0122151	0.194874	0.72	0.0155233	0.000396063	0.000298619
1423	T85	T76	1	14	0.152174	2809	3.29751	0.202042	152.5	0	-0.0710069	0.205118	0.72	0.0143147	0.000109163	0.000299725
1424	T85	T84	1	8	0.101266	1802	1.91538	0.123177	140.833	0	-0.189342	0.224069	0.72	0.0118039	6.87092e-05	0.000274259
1425	T85	T96	1	16	0.166667	3127	3.74599	0.225182	155.667	0	-0.0567678	0.198704	0.72	0.0149223	0.000463474	0.000362089
1426	T86	T92	1	24	0.421053	1368	6.13642	0.484365	136.667	0.0171261	-0.156501	0.178897	1.31	0.00679288	0	0
1427	T86	T13	1	29	0.305263	3819	6.79667	0.409402	162	0.0238095	0.12471	0.18801	0.77	0.0154618	0.000579433	0.000654282
1428	T86	T28	1	22	0.229167	3477	5.10939	0.298607	159	0.0047619	0.0378311	0.187198	1.23	0.0113355	0.000638411	0.000610706
1429	T86	T49	1	17	0.180851	3078	3.90542	0.219541	155.5	0.00793651	0.0266792	0.191419	1.2	0.0148294	0.000336771	0.000394326
1430	T86	T52	1	30	0.322581	3762	7.04625	0.427791	161.5	0.0119048	0.147709	0.18314	1.27	0.0163022	0.00092363	0.000949859
1431	T86	T53	1	26	0.27957	3534	6.08845	0.366322	159.5	0.0085034	0.0861978	0.18314	1.19	0.0157462	0.00091798	0.000806613
1432	T86	T54	1	30	0.309278	3990	7.04995	0.4288	163.5	0.0047619	0.0950638	0.183951	1.1	0.0172207	0.000945506	0.000798952
1433	T86	T55	1	27	0.27551	3876	6.29746	0.37299	162.5	0	0.0798345	0.188822	1.17	0.0157104	0.000567502	0.000406389
1434	T86	T60	1	19	0.204301	3135	4.37262	0.247234	156	0.00915751	0.0566289	0.189633	1.13	0.0149335	0.000483191	0.000525704
1435	T86	T62	1	28	0.28866	3876	6.54921	0.391811	162.5	0.00793651	0.0950627	0.187198	1.14	0.0169371	0.00078199	0.000632327
1436	T86	T66	1	39	0.428571	4161	9.2612	0.582894	165	0.0238095	0.226594	0.179893	0.96	0.0161427	0.000743524	0.00168289
1437	T86	T71	1	37	0.389474	4275	8.7496	0.54275	166	0.0178571	0.182348	0.180705	1.33	0.0175093	0.0010403	0.000923703
1438	T86	T73	0	35	0.357143	4332	8.2366	0.502395	166.5	0	0.145325	0.18314	0.74	0.0168896	0.000850171	0.00058327
1439	T86	T77	1	34	0.346939	4275	7.9974	0.487144	166	0	0.135249	0.183951	0.74	0.0176852	0.00146124	0.00079661
1440	T86	T79	1	26	0.273684	3648	6.08672	0.365862	160.5	0.00649351	0.0651648	0.183951	1.21	0.0143303	0.000937339	0.000779067
1441	T86	T91	1	21	0.216495	3477	4.87	0.282807	159	0.0047619	0.0528458	0.191266	1.1	0.0154115	0.000393887	0.000399401
1442	T86	T94	1	28	0.28866	3876	6.55361	0.393176	162.5	0.00396825	0.09018	0.184763	1.11	0.0164935	0.000836778	0.000701234
1443	T86	T4	1	15	0.16129	2907	3.55913	0.222933	153.833	0.0238095	-0.0872243	0.202401	1.3	0.0107356	0.000401864	0.000562832
1444	T86	T5	1	24	0.266667	3249	5.61408	0.33625	157	0.0238095	0.0266718	0.197157	1.28	0.0110474	0.000518639	0.0006938
1445	T86	T6	1	17	0.184783	2964	4.01395	0.247585	154.333	0.0238095	-0.041594	0.20072	1.28	0.012044	0.000430261	0.000604272
1446	T86	T21	1	16	0.188235	2508	3.64068	0.197729	150.333	0.0111111	0.0924494	0.198894	1.07	0.0104099	4.75075e-05	0.000523615
1447	T86	T25	1	19	0.195876	3363	4.46066	0.270316	157.833	0	-0.0270403	0.197074	0.74	0.0117319	0.000573265	0.000528446
1448	T86	T32	1	25	0.277778	3306	5.84499	0.349408	157.5	0.0238095	0.0442733	0.197538	0.99	0.0145273	0.000505225	0.0007155
1449	T86	T37	1	20	0.212766	3249	4.68289	0.281427	156.833	0.0238095	-0.0212524	0.198481	1.01	0.0135195	0.000452246	0.000714296
1450	T86	T41	1	26	0.265306	3819	6.04862	0.35507	161.833	0	0.0824464	0.189953	1.08	0.0157759	0.000349686	0.000313789
1451	T86	T58	1	25	0.255102	3762	5.84392	0.349109	161.333	0	0.0644693	0.191266	0.74	0.0167834	0.000718805	0.000456113
1452	T86	T63	1	17	0.193182	2736	3.88393	0.214123	152.333	0.0102041	0.0539838	0.203693	0.89	0.0133744	6.43809e-05	0.000398063
1453	T86	T65	1	17	0.182796	3021	4.01395	0.247585	154.833	0.0238095	-0.0560705	0.201921	0.75	0.0127381	0.000421326	0.000739142
1454	T86	T81	1	26	0.268041	3762	6.06652	0.36008	161.333	0	0.0617492	0.191298	0.74	0.0161693	0.000737653	0.000492092
1455	T86	T101	1	22	0.226804	3534	5.13427	0.305236	159.333	0	0.00574379	0.194604	0.74	0.0166582	0.000635516	0.000506614
1456	T86	T14	1	3	0.0326087	2166	0.698308	0.0409169	144.667	0.0238095	-0.204227	0.217148	0.75	0.00839223	1.44877e-05	0.000204035
1457	T86	T34	1	12	0.126316	2850	2.72735	0.147625	153.333	0.0238095	-0.0872996	0.206291	0.75	0.0128422	6.04924e-05	0.000337029
1458	T86	T35	1	19	0.193878	3420	4.42817	0.261567	158.167	0	0.0134631	0.197093	0.74	0.01534	0.000307981	0.000330119
1459	T86	T39	1	5	0.0555556	2166	1.14528	0.0635542	145.667	0.0238095	-0.110924	0.215817	0.77	0.0117763	3.4928e-05	0.000285621
1460	T86	T43	1	18	0.183673	3363	4.22199	0.254556	157.667	0	-0.000923341	0.197603	0.74	0.0146549	0.000341467	0.000318829
1461	T86	T50	1	22	0.22449	3591	5.13614	0.30535	159.833	0	0.0300849	0.194047	0.74	0.0153101	0.000387212	0.000328289
1462	T86	T51	1	15	0.170455	2622	3.51438	0.211257	151	0	-0.00662502	0.211589	0.74	0.0141217	4.70178e-05	0.000340544
1463	T86	T64	1	17	0.177083	3192	3.98141	0.23916	156.167	0	-0.06115	0.19997	0.74	0.0134674	0.000195163	0.000281102
1464	T86	T75	1	23	0.234694	3648	5.36636	0.318337	160.333	0	0.0463808	0.19321	0.74	0.0154181	0.000415069	0.000334032
1465	T86	T76	1	17	0.182796	3021	4.01049	0.246792	154.5	0	-0.0368412	0.203454	0.74	0.0142484	0.000114007	0.000334114
1466	T86	T84	1	10	0.123457	1938	2.39745	0.154769	142.833	0	-0.155176	0.222405	0.74	0.0118902	7.16413e-05	0.000305228
1467	T86	T96	1	19	0.195876	3363	4.45897	0.269932	157.667	0	-0.0226022	0.197039	0.74	0.0148453	0.00048417	0.00040374
1468	T88	T92	1	22	0.278481	1848	5.5822	0.430153	146.667	0.0157895	-0.036857	0.180563	1.55	0.00745843	0	0
1469	T88	T95	1	31	0.382716	2695	7.75043	0.573808	154.5	0.0160714	-0.00864192	0.172345	1.54	0.0158158	0.00266783	0.00449085
1470	T88	T4	1	34	0.361702	3927	8.1062	0.514618	163.833	0	0.03242	0.204067	1.54	0.0138445	0.00081347	0.00136178
1471	T88	T5	1	41	0.44086	4389	9.65934	0.590996	167	0.0166667	0.146316	0.198823	1.52	0.0141685	0.000981886	0.00156998
1472	T88	T6	1	36	0.387097	4004	8.55035	0.536475	164.333	0.0166667	0.0780502	0.202385	1.52	0.016011	0.000898746	0.0015087
1473	T88	T25	1	42	0.446809	4543	10.0006	0.634046	167.833	0	0.0926039	0.19874	0.98	0.0174567	0.00172987	0.001906
1474	T88	T32	1	42	0.451613	4466	9.87938	0.601124	167.5	0.025	0.163918	0.199204	1.23	0.0197723	0.000938038	0.00158785
1475	T88	T37	1	40	0.425532	4389	9.45072	0.583415	166.833	0	0.0983918	0.200146	1.25	0.0189183	0.00083806	0.00158213
1476	T88	T65	1	37	0.397849	4081	8.80703	0.556708	164.833	0.05	0.0635738	0.203587	0.99	0.0179244	0.000791727	0.00166016
1477	T88	T68	1	43	0.472527	4389	10.1555	0.626471	167	0.05	0.230487	0.20076	1.07	0.0210187	0.000907593	0.00162242
1478	T88	T101	1	45	0.478723	4774	10.6742	0.668967	169.333	0	0.125388	0.19627	0.98	0.0247119	0.00222087	0.00211611
1479	T88	T14	1	23	0.25	2926	5.51797	0.357281	154.667	0.05	-0.0845824	0.218813	0.99	0.0120453	0.000107493	0.00180947
1480	T88	T34	1	35	0.380435	3850	8.28156	0.515201	163.333	0.05	0.0323446	0.207956	0.99	0.0190771	0.000382514	0.00254729
1481	T88	T39	1	28	0.321839	2926	6.6995	0.43113	155.667	0.05	0.00872042	0.217482	1.01	0.0179804	0.00025837	0.00252536
1482	T88	T50	1	46	0.489362	4851	10.9194	0.685474	169.833	0	0.149729	0.195712	0.98	0.0238254	0.00243642	0.00246901
1483	T88	T51	1	33	0.366667	3542	7.80094	0.481854	161	0	0.113019	0.213254	0.98	0.0194666	0.000192672	0.00166799
1484	T88	T64	1	39	0.414894	4312	9.28828	0.589192	166.167	0	0.0584942	0.201635	0.98	0.0205596	0.00117241	0.00201841
1485	T88	T76	1	37	0.397849	4081	8.79004	0.552036	164.5	0	0.082803	0.20512	0.98	0.0200896	0.000437357	0.00153201
1486	T88	T84	1	18	0.193548	2618	4.29476	0.272891	152.833	0	-0.0355319	0.224071	0.98	0.015509	0.000230163	0.00117209
1487	T88	T96	1	42	0.446809	4543	9.99892	0.633663	167.667	0	0.097042	0.198705	0.98	0.0229042	0.00221266	0.00220538
1488	T89	T13	1	22	0.229167	3417	5.13632	0.305732	158.833	0.0208333	0.059259	0.18801	0.61	0.0170512	0.000429039	0.000786413
1489	T89	T28	1	18	0.191489	3111	4.18017	0.244532	155.833	0.0104167	-0.0276195	0.187198	1.07	0.0125081	0.000473137	0.000734702
1490	T89	T48	1	31	0.313131	4029	7.32388	0.452994	164.833	0	0.0897215	0.180671	0.58	0.0189335	0.000554787	0.000898798
1491	T89	T49	1	14	0.153846	2754	3.21946	0.181859	152.333	0.0138889	-0.0387714	0.191418	1.04	0.0167007	0.000204592	0.000388866
1492	T89	T52	1	25	0.271739	3366	5.87649	0.358058	158.333	0.0145833	0.0822589	0.183139	1.11	0.018231	0.00075002	0.00125206
1493	T89	T53	1	24	0.269663	3162	5.64032	0.343566	156.333	0.014881	0.0207472	0.183139	1.03	0.0177261	0.000711765	0.00101522
1494	T89	T54	1	24	0.247423	3570	5.63694	0.342674	160.333	0.00833333	0.0296132	0.183951	0.94	0.0190697	0.000724087	0.000993206
1495	T89	T55	1	20	0.20202	3468	4.63711	0.26932	159.333	0	0.0143839	0.188821	1.01	0.0172639	0.00032644	0.000379464
1496	T89	T60	1	16	0.177778	2805	3.68666	0.209552	152.833	0.0144231	-0.0088217	0.189633	0.97	0.01678	0.000329303	0.000581581
1497	T89	T62	1	21	0.214286	3468	4.88886	0.288141	159.333	0.00694444	0.0296122	0.187198	0.98	0.0186691	0.000570917	0.000749385
1498	T89	T66	1	32	0.347826	3723	7.60085	0.479224	161.833	0.0208333	0.161143	0.179893	0.8	0.0189456	0.000688726	0.00253045
1499	T89	T71	1	30	0.3125	3825	7.08925	0.43908	162.833	0.015625	0.116897	0.180704	1.17	0.0195238	0.000797184	0.00114901
1500	T89	T73	1	28	0.282828	3876	6.57625	0.398725	163.333	0	0.0798742	0.183139	0.58	0.019282	0.000324657	0.00036156
1501	T89	T77	1	27	0.272727	3825	6.33705	0.383474	162.833	0	0.0697982	0.183951	0.58	0.0198185	0.00087232	0.000771956
1502	T89	T79	1	23	0.25	3264	5.40076	0.328181	157.333	0.0132576	-0.000285731	0.183951	1.05	0.0158569	0.00071889	0.000969912
1503	T89	T91	1	15	0.154639	3111	3.45699	0.196681	155.833	0.00833333	-0.0126048	0.191266	0.94	0.0173125	0.000235406	0.000387478
1504	T89	T94	1	23	0.239583	3468	5.38385	0.323443	159.333	0.0104167	0.0247295	0.184763	0.95	0.018332	0.000630435	0.000857599
1505	T89	T4	1	8	0.0851064	2601	1.88643	0.116028	150.667	0.0208333	-0.152675	0.202401	1.14	0.00991537	0.000109141	0.000248129
1506	T89	T5	1	17	0.186813	2907	3.94138	0.229345	153.833	0.0208333	-0.0387788	0.197157	1.12	0.0105432	0.000149814	0.000325321
1507	T89	T6	1	9	0.0957447	2652	2.11035	0.127522	151.167	0.0208333	-0.107045	0.20072	1.12	0.0118395	0.000117895	0.000268775
1508	T89	T15	1	23	0.261364	3060	5.38109	0.322506	155.333	0.0208333	0.0807832	0.192517	1.08	0.0106693	0.000122405	0.00044575
1509	T89	T21	1	13	0.158537	2244	2.94929	0.15858	147.167	0.0152778	0.0269988	0.198894	0.91	0.0117446	2.90303e-05	0.00051939
1510	T89	T25	1	11	0.111111	3009	2.55705	0.150252	154.667	0	-0.0924909	0.197074	0.58	0.012817	0.000185405	0.000277433
1511	T89	T32	1	17	0.184783	2958	3.94138	0.229345	154.333	0.0208333	-0.0211773	0.197538	0.83	0.016162	0.000144692	0.000332629
1512	T89	T37	1	12	0.125	2907	2.77928	0.161363	153.667	0.0208333	-0.086703	0.19848	0.85	0.0153231	0.000127516	0.000326933
1513	T89	T40	0	25	0.287356	3111	5.87621	0.357767	155.833	0.0208333	0.0623165	0.193877	0.79	0.0172569	0.000154276	0.000347862
1514	T89	T41	1	19	0.191919	3417	4.38827	0.2514	158.667	0	0.0169958	0.189953	0.92	0.0179122	0.000183307	0.000267012
1515	T89	T58	1	18	0.181818	3366	4.18357	0.245439	158.167	0	-0.000981216	0.191266	0.58	0.0186143	0.000291465	0.00030022
1516	T89	T63	1	14	0.164706	2448	3.19255	0.174973	149.167	0.0178571	-0.0114667	0.203692	0.73	0.0155024	3.84449e-05	0.000385856
1517	T89	T65	1	9	0.0947368	2703	2.11035	0.127522	151.667	0.0208333	-0.121521	0.201921	0.59	0.0146138	0.000119152	0.000339317
1518	T89	T68	1	24	0.285714	2907	5.646	0.34478	153.833	0.0208333	0.0453925	0.199094	0.67	0.0178364	0.000143942	0.000349453
1519	T89	T69	1	27	0.303371	3315	6.34939	0.386966	157.833	0.0208333	0.111871	0.191596	0.67	0.0170687	0.000176499	0.000537995
1520	T89	T81	1	18	0.181818	3366	4.16291	0.240017	158.167	0	-0.0037014	0.191298	0.58	0.018028	0.000278654	0.000301753
1521	T89	T82	1	23	0.242105	3417	5.38109	0.322506	158.833	0.0208333	0.0326813	0.190661	0.65	0.0186998	0.000158659	0.000327259
1522	T89	T90	1	27	0.272727	3825	6.34939	0.386966	162.833	0	0.0591783	0.183959	0.58	0.0186375	0.000207758	0.000330726
1523	T89	T101	1	14	0.141414	3162	3.23066	0.185173	156.167	0	-0.0597068	0.194604	0.58	0.0186152	0.000223132	0.000288738
1524	T89	T14	1	0	0	1938	0	0	141.5	0.0208333	-0.269677	0.217147	0.59	0.00877484	8.16535e-06	0.000186669
1525	T89	T34	1	8	0.0860215	2550	1.79813	0.0935499	150.167	0.0208333	-0.15275	0.206291	0.59	0.0148815	3.47827e-05	0.000314573
1526	T89	T35	1	12	0.121212	3060	2.76782	0.157897	155	0	-0.0519874	0.197093	0.58	0.0170225	0.000174	0.000302753
1527	T89	T39	1	2	0.0229885	1938	0.453897	0.0244048	142.5	0.0208333	-0.176374	0.215817	0.61	0.0134218	1.95261e-05	0.000259193
1528	T89	T43	1	11	0.111111	3009	2.56164	0.150886	154.5	0	-0.0663739	0.197603	0.58	0.0164061	0.000183502	0.000278126
1529	T89	T50	1	15	0.151515	3213	3.47579	0.20168	156.667	0	-0.0353657	0.194046	0.58	0.0172012	0.000196746	0.000270773
1530	T89	T51	1	8	0.0898876	2346	1.85501	0.10786	147.833	0	-0.0720756	0.211589	0.58	0.0165541	1.86124e-05	0.000218829
1531	T89	T64	1	9	0.0918367	2856	2.0778	0.119096	153	0	-0.126601	0.199969	0.58	0.0151081	9.70619e-05	0.000226937
1532	T89	T75	1	16	0.161616	3264	3.70601	0.214667	157.167	0	-0.0190698	0.19321	0.58	0.0171485	0.00021115	0.000275835
1533	T89	T76	1	9	0.0947368	2703	2.10689	0.126728	151.333	0	-0.102292	0.203454	0.58	0.0166904	4.34112e-05	0.000206517
1534	T89	T84	1	3	0.0365854	1734	0.724755	0.0478632	139.667	0	-0.220627	0.222405	0.58	0.0136479	2.51554e-05	0.000173974
1535	T89	T96	1	11	0.111111	3009	2.55536	0.149869	154.5	0	-0.0880527	0.197039	0.58	0.0165786	0.000199514	0.000270066
1536	T92	T99	1	24	0.352941	1632	6.13642	0.484365	142.167	0.0175439	-0.111063	0.179013	0.97	0.00844333	0	0
1537	T92	T100	1	22	0.23913	2160	5.58761	0.431984	153.167	0.0175439	-0.128215	0.180711	1.3	0.00756821	0	0
1538	T92	T13	1	2	0.0224719	1608	0.486894	0.0329285	141.667	0.0175439	-0.151013	0.202861	0.6	0.0062467	0	0
1539	T92	T26	1	11	0.11828	1920	2.71064	0.190791	148.167	0.0175439	-0.0874142	0.193054	0.61	0.006305	0	0
1540	T92	T28	1	2	0.0240964	1464	0.486894	0.0329285	138.667	0.0175439	-0.237891	0.20205	1.06	0.00463488	0	0
1541	T92	T29	1	12	0.134831	1848	2.96758	0.211199	146.667	0.0175439	-0.0562444	0.193286	1.22	0.00671015	0	0
1542	T92	T48	1	8	0.0842105	1896	1.93825	0.129073	147.667	0	-0.12055	0.195522	0.57	0.00647875	0	0
1543	T92	T49	1	1	0.012987	1296	0.239556	0.0153846	135.167	0.0175439	-0.249043	0.20627	1.03	0.00598925	0	0
1544	T92	T52	1	6	0.0714286	1584	1.47983	0.104269	141.167	0.0175439	-0.128013	0.197991	1.1	0.00664337	0	0
1545	T92	T53	1	6	0.075	1488	1.47983	0.104269	139.167	0.0175439	-0.189525	0.197991	1.02	0.00636476	0	0
1546	T92	T54	1	5	0.0561798	1680	1.24028	0.0888843	143.167	0.0175439	-0.180659	0.198803	0.93	0.007003	0	0
1547	T92	T55	1	1	0.010989	1632	0.239556	0.0153846	142.167	0.0175439	-0.195888	0.203673	1	0.00634395	0	0
1548	T92	T60	1	1	0.0128205	1320	0.239556	0.0153846	135.667	0.0175439	-0.219093	0.204485	0.96	0.0060321	0	0
1549	T92	T62	1	2	0.0222222	1632	0.486894	0.0329285	142.167	0.0175439	-0.18066	0.20205	0.97	0.00687308	0	0
1550	T92	T66	1	10	0.114943	1752	2.46374	0.173197	144.667	0.0175439	-0.0491287	0.194744	0.79	0.00640426	0	0
1551	T92	T71	1	9	0.1	1800	2.20401	0.15192	145.667	0.0175439	-0.0933743	0.195556	1.16	0.00709128	0	0
1552	T92	T73	1	7	0.0752688	1824	1.68983	0.111216	146.167	0	-0.130398	0.197991	0.57	0.00661301	0	0
1553	T92	T77	1	6	0.0645161	1800	1.45063	0.0959642	145.667	0	-0.140474	0.198803	0.57	0.00701888	0	0
1554	T92	T79	1	5	0.060241	1536	1.24028	0.0888843	140.167	0.0175439	-0.210558	0.198803	1.04	0.00585644	0	0
1555	T92	T87	1	14	0.148936	2016	3.46293	0.246433	150.167	0.0175439	-0.0868877	0.189815	0.61	0.00654524	0	0
1556	T92	T91	1	1	0.0119048	1464	0.239556	0.0153846	138.667	0.0175439	-0.222877	0.206118	0.93	0.00621015	0	0
1557	T92	T94	1	4	0.0454545	1632	0.98719	0.0696535	142.167	0.0175439	-0.185542	0.199614	0.94	0.00669683	0	0
1558	T92	T4	1	0	0	1224	0	0	133.5	0.0175439	-0.362947	0.217253	1.13	0.00441219	0	0
1559	T92	T5	1	2	0.0253165	1368	0.481855	0.0315136	136.667	0.0175439	-0.249051	0.212009	1.11	0.00431072	0	0
1560	T92	T6	1	0	0	1248	0	0	134	0.0175439	-0.317316	0.215571	1.11	0.00483319	0	0
1561	T92	T15	1	5	0.0632911	1440	1.20701	0.0794379	138.167	0.0175439	-0.129489	0.207369	1.07	0.00396393	0	0
1562	T92	T21	1	0	0	1056	0	0	130	0.0175439	-0.183273	0.213746	0.9	0.00416402	0	0
1563	T92	T24	1	10	0.149254	1272	2.4796	0.177957	134.667	0.0175439	-0.10234	0.210052	0.81	0.00495723	0	0
1564	T92	T25	1	0	0	1416	0	0	137.5	0	-0.302763	0.211926	0.57	0.00465411	0	0
1565	T92	T32	1	2	0.025	1392	0.481855	0.0315136	137.167	0.0175439	-0.231449	0.21239	0.82	0.00560454	0	0
1566	T92	T37	1	0	0	1368	0	0	136.5	0.0175439	-0.296975	0.213332	0.84	0.0052665	0	0
1567	T92	T40	1	6	0.0759494	1464	1.45027	0.0958314	138.667	0.0175439	-0.147955	0.208728	0.78	0.00605086	0	0
1568	T92	T41	1	0	0	1608	0	0	141.5	0.0175439	-0.193276	0.204805	0.91	0.00623859	0	0
1569	T92	T58	1	0	0	1584	0	0	141	0	-0.211253	0.206118	0.57	0.00671212	0	0
1570	T92	T59	1	10	0.120482	1656	2.4796	0.177957	142.667	0.0175439	-0.111438	0.201943	0.78	0.00593854	0	0
1571	T92	T61	1	10	0.138889	1392	2.4796	0.177957	137.167	0.0175439	-0.157222	0.210735	0.77	0.0053761	0	0
1572	T92	T63	1	0	0	1152	0	0	132	0.0175439	-0.221739	0.218544	0.72	0.00530437	0	0
1573	T92	T65	1	0	0	1272	0	0	134.5	0.0175439	-0.331793	0.216772	0.58	0.00497586	0	0
1574	T92	T68	1	6	0.08	1368	1.45027	0.0958314	136.667	0.0175439	-0.164879	0.213946	0.66	0.00623434	0	0
1575	T92	T69	1	6	0.0722892	1560	1.45027	0.0958314	140.667	0.0175439	-0.0984006	0.206448	0.66	0.00583873	0	0
1576	T92	T80	1	10	0.131579	1488	2.4796	0.177957	139.167	0.0175439	-0.139511	0.208984	0.67	0.00589238	0	0
1577	T92	T81	1	0	0	1584	0	0	141	0	-0.213973	0.206149	0.57	0.00639187	0	0
1578	T92	T82	1	5	0.0581395	1608	1.20701	0.0794379	141.667	0.0175439	-0.17759	0.205513	0.64	0.0065189	0	0
1579	T92	T90	1	6	0.0645161	1800	1.45027	0.0958314	145.667	0	-0.151093	0.19881	0.57	0.00634027	0	0
1580	T92	T101	1	0	0	1488	0	0	139	0	-0.269979	0.209456	0.57	0.00656687	0	0
1581	T92	T14	1	0	0	912	0	0	124.333	0.0175439	-0.479949	0.231999	0.58	0.00368091	0	0
1582	T92	T34	1	0	0	1200	0	0	133	0.0175439	-0.363022	0.221142	0.58	0.00510937	0	0
1583	T92	T35	1	0	0	1440	0	0	137.833	0	-0.262259	0.211944	0.57	0.00620553	0	0
1584	T92	T39	1	0	0	912	0	0	125.333	0.0175439	-0.386646	0.230668	0.6	0.00473146	0	0
1585	T92	T43	1	0	0	1416	0	0	137.333	0	-0.276646	0.212455	0.57	0.00590667	0	0
1586	T92	T50	1	0	0	1512	0	0	139.5	0	-0.245637	0.208898	0.57	0.00613724	0	0
1587	T92	T51	1	0	0	1104	0	0	130.667	0	-0.282347	0.22644	0.57	0.00561972	0	0
1588	T92	T64	1	0	0	1344	0	0	135.833	0	-0.336872	0.214821	0.57	0.0054036	0	0
1589	T92	T75	1	0	0	1536	0	0	140	0	-0.229342	0.208061	0.57	0.00620228	0	0
1590	T92	T76	1	0	0	1272	0	0	134.167	0	-0.312564	0.218306	0.57	0.0056585	0	0
1591	T92	T84	1	0	0	816	0	0	122.5	0	-0.430898	0.237256	0.57	0.00467999	0	0
1592	T92	T96	1	0	0	1416	0	0	137.333	0	-0.298325	0.211891	0.57	0.00592638	0	0
1593	T93	T13	1	32	0.333333	4087	7.48507	0.447727	164	0.025641	0.14574	0.187157	0.58	0.0210309	0.000740484	0.00178277
1594	T93	T28	1	26	0.270833	3721	6.04203	0.353598	161	0.00769231	0.0588614	0.186345	1.04	0.0155802	0.000815337	0.00166298
1595	T93	T49	1	21	0.223404	3294	4.83806	0.274532	157.5	0.0106838	0.0477095	0.190566	1.01	0.0205444	0.00035485	0.000885896
1596	T93	T52	1	33	0.351064	4026	7.73465	0.466116	163.5	0.0128205	0.16874	0.182287	1.08	0.0228374	0.00124626	0.00273266
1597	T93	T53	1	31	0.336957	3782	7.25892	0.436238	161.5	0.0128205	0.107228	0.182287	1	0.0220061	0.00120566	0.00225878
1598	T93	T54	1	33	0.336735	4270	7.73835	0.467125	165.5	0.00512821	0.116094	0.183098	0.91	0.0238554	0.00122574	0.00220837
1599	T93	T55	1	30	0.30303	4148	6.98586	0.411315	164.5	0	0.100865	0.187969	0.98	0.0214569	0.000578977	0.000884002
1600	T93	T60	1	23	0.247312	3355	5.30527	0.302225	158	0.0118343	0.0776591	0.18878	0.94	0.0207061	0.000585487	0.00135818
1601	T93	T62	1	31	0.316327	4148	7.23761	0.430136	164.5	0.00854701	0.116093	0.186345	0.95	0.0232719	0.000981412	0.00169204
1602	T93	T79	1	30	0.315789	3904	7.01936	0.420854	162.5	0.00932401	0.0861951	0.183098	1.02	0.0199127	0.00121768	0.00215788
1603	T93	T91	1	24	0.244898	3721	5.5584	0.321132	161	0.00512821	0.0738761	0.190413	0.91	0.0213324	0.000408019	0.000882136
1604	T93	T94	1	31	0.316327	4148	7.24201	0.4315	164.5	0.0042735	0.11121	0.18391	0.92	0.0228418	0.00108471	0.00193813
1605	T93	T4	1	16	0.166667	3111	3.77266	0.231531	155.833	0.025641	-0.066194	0.201548	1.11	0.012243	0.00020297	0.000606107
1606	T93	T5	1	26	0.282609	3477	6.05923	0.358181	159	0.025641	0.0477021	0.196304	1.09	0.0127437	0.000262943	0.000749978
1607	T93	T6	1	19	0.202128	3172	4.4591	0.269516	156.333	0.025641	-0.0205637	0.199867	1.09	0.014485	0.000217773	0.000652114
1608	T93	T15	1	33	0.375	3660	7.72984	0.4645	160.5	0.025641	0.167264	0.191664	1.05	0.0125258	0.000219259	0.00104876
1609	T93	T21	1	20	0.235294	2684	4.56789	0.251252	152.333	0.0136752	0.11348	0.198041	0.88	0.0143782	4.93632e-05	0.00116003
1610	T93	T25	1	21	0.212121	3599	4.9058	0.292247	159.833	0	-0.00601003	0.196221	0.55	0.0154753	0.000333972	0.000656406
1611	T93	T32	1	27	0.293478	3538	6.29013	0.371339	159.5	0.025641	0.0653036	0.196685	0.8	0.0189056	0.00025467	0.000768988
1612	T93	T37	1	22	0.229167	3477	5.12803	0.303358	158.833	0.025641	-0.000222154	0.197628	0.82	0.0180128	0.000227539	0.000766262
1613	T93	T41	1	29	0.292929	4087	6.73702	0.393395	163.833	0	0.103477	0.1891	0.89	0.0217557	0.000308116	0.00058951
1614	T93	T58	1	28	0.282828	4026	6.53232	0.387434	163.333	0	0.0854996	0.190413	0.55	0.022841	0.000505892	0.000684442
1615	T93	T63	1	20	0.224719	2928	4.57807	0.253947	154.333	0.014652	0.0750141	0.20284	0.7	0.0187519	6.64385e-05	0.000875854
1616	T93	T65	1	18	0.1875	3233	4.22602	0.255818	156.833	0.025641	-0.0350402	0.201068	0.56	0.0171525	0.000213879	0.000800012
1617	T93	T81	1	28	0.282828	4026	6.51166	0.382011	163.333	0	0.0827794	0.190445	0.55	0.0218285	0.000489459	0.00069619
1618	T93	T82	1	33	0.347368	4087	7.72984	0.4645	164	0.025641	0.119162	0.189809	0.62	0.0220449	0.000277682	0.000752317
1619	T93	T101	1	24	0.242424	3782	5.57942	0.327167	161.333	0	0.0267741	0.193751	0.55	0.0224564	0.000396939	0.000674672
1620	T93	T14	1	4	0.0421053	2318	0.923002	0.0524828	146.667	0.025641	-0.183196	0.216295	0.56	0.0106835	1.40708e-05	0.000422513
1621	T93	T34	1	14	0.14433	3050	3.18366	0.172524	155.333	0.025641	-0.0662693	0.205438	0.56	0.0178737	6.02212e-05	0.000715375
1622	T93	T35	1	22	0.222222	3660	5.11657	0.299892	160.167	0	0.0344934	0.19624	0.55	0.0209397	0.000291215	0.000665546
1623	T93	T39	1	8	0.0879121	2318	1.83942	0.103379	147.667	0.025641	-0.0898935	0.214964	0.58	0.0162516	3.30332e-05	0.000575949
1624	T93	T43	1	21	0.212121	3599	4.91039	0.29288	159.667	0	0.020107	0.19675	0.55	0.0200433	0.00030874	0.000614638
1625	T93	T50	1	25	0.252525	3843	5.82455	0.343674	161.833	0	0.0511152	0.193194	0.55	0.0209422	0.000329926	0.000596405
1626	T93	T51	1	18	0.202247	2806	4.20377	0.249855	153	0	0.0144053	0.210736	0.55	0.0198126	3.07007e-05	0.000474107
1627	T93	T64	1	18	0.181818	3416	4.19348	0.247392	158.167	0	-0.0401197	0.199117	0.55	0.0182166	0.000165083	0.000506974
1628	T93	T75	1	26	0.262626	3904	6.05476	0.356661	162.333	0	0.0674111	0.192357	0.55	0.0209988	0.000353488	0.00060654
1629	T93	T76	1	19	0.2	3233	4.45564	0.268723	156.5	0	-0.0158109	0.202601	0.55	0.019936	7.26672e-05	0.000454065
1630	T93	T84	1	10	0.117647	2074	2.37791	0.149668	144.833	0	-0.134146	0.221552	0.55	0.0158438	4.26559e-05	0.000387488
1631	T93	T96	1	21	0.212121	3599	4.90411	0.291864	159.667	0	-0.00157188	0.196186	0.55	0.0200579	0.000348384	0.000619413
1632	T95	T100	1	33	0.358696	3150	8.30972	0.629693	161	0.0178571	-0.0999997	0.172494	1.29	0.0162032	0.00441037	0.00236622
1633	T95	T13	1	6	0.0625	2345	1.40236	0.0836916	149.5	0.0178571	-0.122798	0.194644	0.59	0.0127413	0.000259538	0.000208092
1634	T95	T26	1	18	0.185567	2800	4.36231	0.292672	156	0.0178571	-0.0591992	0.184836	0.6	0.013315	0.000876948	0.000616604
1635	T95	T28	1	7	0.0786517	2135	1.65305	0.10221	146.5	0.0178571	-0.209676	0.193832	1.05	0.00944334	0.000286408	0.000194541
1636	T95	T29	1	19	0.204301	2695	4.61925	0.31308	154.5	0.0178571	-0.0280293	0.185068	1.21	0.0146438	0.00127548	0.0012862
1637	T95	T48	1	15	0.151515	2765	3.58992	0.230954	155.5	0	-0.0923352	0.187305	0.56	0.0137735	0.000355889	0.000252205
1638	T95	T49	1	3	0.0348837	1890	0.692337	0.0395371	143	0.0178571	-0.220828	0.198053	1.02	0.0124116	0.000129696	0.00010783
1639	T95	T52	1	12	0.134831	2310	2.88298	0.188256	149	0.0178571	-0.0997978	0.189773	1.09	0.0136306	0.000437714	0.000319629
1640	T95	T53	1	12	0.141176	2170	2.88298	0.188256	147	0.0178571	-0.161309	0.189773	1.01	0.0131811	0.000421755	0.00026314
1641	T95	T54	1	11	0.117021	2450	2.64343	0.172872	151	0.0178571	-0.152443	0.190585	0.92	0.0143273	0.000430172	0.000258103
1642	T95	T55	1	5	0.0510204	2380	1.15502	0.0661477	150	0.0178571	-0.167673	0.195455	0.99	0.0130199	0.000213339	0.000108477
1643	T95	T60	1	4	0.0465116	1925	0.929331	0.054243	143.5	0.0178571	-0.190878	0.196267	0.95	0.0124972	0.000207654	0.00016042
1644	T95	T62	1	7	0.0729167	2380	1.65305	0.10221	150	0.0178571	-0.152445	0.193832	0.96	0.014084	0.000345538	0.000198395
1645	T95	T66	1	16	0.173913	2555	3.86689	0.257184	152.5	0.0178571	-0.0209136	0.186527	0.78	0.0137086	0.000438585	0.000704869
1646	T95	T71	1	15	0.157895	2625	3.60716	0.235908	153.5	0.0178571	-0.0651592	0.187338	1.15	0.0145841	0.000480973	0.00030324
1647	T95	T73	1	12	0.121212	2660	2.84229	0.176685	154	0	-0.102182	0.189773	0.56	0.0140331	0.000245386	0.000119539
1648	T95	T77	1	11	0.111111	2625	2.60309	0.161433	153.5	0	-0.112259	0.190585	0.56	0.0146549	0.000563256	0.000218034
1649	T95	T79	1	11	0.125	2240	2.64343	0.172872	148	0.0178571	-0.182342	0.190585	1.03	0.0119586	0.00042703	0.000252018
1650	T95	T87	1	22	0.226804	2940	5.36529	0.366833	158	0.0178571	-0.0586726	0.181598	0.6	0.0140956	0.00112041	0.000734692
1651	T95	T91	1	2	0.0212766	2135	0.463475	0.0268789	146.5	0.0178571	-0.194661	0.1979	0.92	0.0128806	0.000150125	0.00010809
1652	T95	T94	1	10	0.107527	2380	2.39034	0.153641	150	0.0178571	-0.157327	0.191397	0.93	0.0137655	0.00037936	0.000225735
1653	T95	T4	1	1	0.0117647	1785	0.225692	0.0119048	141.333	0.0178571	-0.334732	0.209035	1.12	0.00834842	8.76923e-05	8.72078e-05
1654	T95	T5	1	5	0.0574713	1995	1.16033	0.0675709	144.5	0.0178571	-0.220835	0.203791	1.1	0.00840401	0.000124285	0.000118054
1655	T95	T6	1	1	0.0116279	1820	0.225692	0.0119048	141.833	0.0178571	-0.289101	0.207354	1.1	0.00948569	9.41439e-05	9.38832e-05
1656	T95	T15	1	10	0.117647	2100	2.36982	0.147745	146	0.0178571	-0.101273	0.199151	1.06	0.00799715	0.000104817	0.000166966
1657	T95	T21	1	3	0.0394737	1540	0.678473	0.0360572	137.833	0.0178571	-0.155058	0.205528	0.89	0.00868458	1.77013e-05	0.000138532
1658	T95	T24	1	17	0.239437	1855	4.13127	0.279838	142.5	0.0178571	-0.0741253	0.201835	0.8	0.0106429	0.00094016	0.00128691
1659	T95	T25	1	2	0.0217391	2065	0.449611	0.023399	145.333	0	-0.274548	0.203708	0.56	0.00959671	0.00013921	9.11196e-05
1660	T95	T32	1	5	0.0568182	2030	1.16033	0.0675709	145	0.0178571	-0.203234	0.204172	0.81	0.011739	0.000120361	0.000121033
1661	T95	T37	1	2	0.0222222	1995	0.449611	0.023399	144.333	0.0178571	-0.26876	0.205114	0.83	0.0110934	0.000105778	0.00011863
1662	T95	T40	1	12	0.142857	2135	2.86495	0.183006	146.5	0.0178571	-0.11974	0.200511	0.77	0.0126103	0.000129225	0.000127455
1663	T95	T41	1	5	0.0515464	2345	1.15246	0.065469	149.333	0.0178571	-0.165061	0.196587	0.9	0.0131205	0.000119542	7.61683e-05
1664	T95	T58	1	2	0.020202	2310	0.449611	0.023399	148.833	0	-0.183038	0.1979	0.56	0.0139075	0.000203405	9.16468e-05
1665	T95	T59	1	17	0.195402	2415	4.13127	0.279838	150.5	0.0178571	-0.0832232	0.193725	0.77	0.0128268	0.000924229	0.000945234
1666	T95	T61	1	16	0.207792	2030	3.89428	0.265132	145	0.0178571	-0.129007	0.202517	0.76	0.0114675	0.000216048	0.000329565
1667	T95	T63	1	3	0.0375	1680	0.678473	0.0360572	139.833	0.0178571	-0.193523	0.210326	0.71	0.0112478	2.41503e-05	0.000106026
1668	T95	T65	1	1	0.0114943	1855	0.225692	0.0119048	142.333	0.0178571	-0.303578	0.208555	0.57	0.0105354	9.86616e-05	0.0001229
1669	T95	T68	1	12	0.15	1995	2.86495	0.183006	144.5	0.0178571	-0.136664	0.205728	0.65	0.0130035	0.000120476	0.000127939
1670	T95	T69	1	13	0.149425	2275	3.10194	0.197712	148.5	0.0178571	-0.0701856	0.19823	0.65	0.0123024	0.000141568	0.000188758
1671	T95	T80	1	16	0.197531	2170	3.89428	0.265132	147	0.0178571	-0.111295	0.200766	0.66	0.0124738	0.000155242	0.000209315
1672	T95	T81	1	4	0.0412371	2310	0.915467	0.0507631	148.833	0	-0.185758	0.197932	0.56	0.0133437	0.000198609	9.40779e-05
1673	T95	T82	1	10	0.108696	2345	2.36982	0.147745	149.5	0.0178571	-0.149375	0.197296	0.63	0.0136897	0.000131007	0.000118202
1674	T95	T90	1	13	0.134021	2625	3.10194	0.197712	153.5	0	-0.122878	0.190593	0.56	0.0134734	0.000164047	0.00011423
1675	T95	T101	1	2	0.0210526	2170	0.449611	0.023399	146.833	0	-0.241763	0.201238	0.56	0.0137731	0.000163127	9.23361e-05
1676	T95	T14	1	0	0	1330	0	0	132.167	0.0178571	-0.451734	0.223781	0.57	0.00696708	5.23652e-06	5.23652e-05
1677	T95	T34	1	1	0.0119048	1750	0.223919	0.0114943	140.833	0.0178571	-0.334807	0.212925	0.57	0.0108323	2.20691e-05	8.73062e-05
1678	T95	T35	1	0	0	2100	0	0	145.667	0	-0.234044	0.203727	0.56	0.0127545	0.000110893	8.44004e-05
1679	T95	T39	1	0	0	1330	0	0	133.167	0.0178571	-0.358431	0.222451	0.59	0.00991427	1.24368e-05	7.22136e-05
1680	T95	T43	1	0	0	2065	0	0	145.167	0	-0.248431	0.204237	0.56	0.012231	0.000118997	7.88929e-05
1681	T95	T50	1	1	0.0103093	2205	0.223919	0.0114943	147.333	0	-0.217422	0.200681	0.56	0.0127841	0.000129697	7.80785e-05
1682	T95	T51	1	0	0	1610	0	0	138.5	0	-0.254132	0.218223	0.56	0.0120389	1.32646e-05	6.82178e-05
1683	T95	T64	1	0	0	1960	0	0	143.667	0	-0.308657	0.206603	0.56	0.0112082	6.49145e-05	6.63898e-05
1684	T95	T75	1	1	0.0102041	2240	0.223919	0.0114943	147.833	0	-0.201126	0.199844	0.56	0.0128198	0.000138856	7.93462e-05
1685	T95	T76	1	0	0	1855	0	0	142	0	-0.284348	0.210088	0.56	0.012119	3.13602e-05	6.52582e-05
1686	T95	T84	1	0	0	1190	0	0	130.333	0	-0.402683	0.229039	0.56	0.0099581	1.8806e-05	5.6892e-05
1687	T95	T96	1	0	0	2065	0	0	145.167	0	-0.270109	0.203673	0.56	0.012312	0.000139357	8.25142e-05
1688	T97	T13	1	20	0.208333	3283	4.68242	0.281327	157.667	0.02	0.0358116	0.18801	0.63	0.0171627	0.000365587	0.000636725
1689	T97	T26	1	32	0.329897	3920	7.64237	0.490307	164.167	0.02	0.0994101	0.178202	0.64	0.0181499	0.00106556	0.00162748
1690	T97	T28	1	16	0.170213	2989	3.72628	0.220128	154.667	0.01	-0.0510669	0.187198	1.09	0.0126962	0.000403172	0.000594868
1691	T97	T48	1	29	0.292929	3871	6.86998	0.42859	163.667	0	0.066274	0.180671	0.6	0.0186421	0.000485382	0.000747183
1692	T97	T49	1	12	0.131868	2646	2.76556	0.157455	151.167	0.0133333	-0.0622188	0.191418	1.06	0.0167062	0.000172344	0.000311255
1693	T97	T52	1	23	0.25	3234	5.4226	0.333654	157.167	0.014	0.0588115	0.183139	1.13	0.0183982	0.000648367	0.00102844
1694	T97	T53	1	22	0.247191	3038	5.18642	0.319161	155.167	0.0142857	-0.0027002	0.183139	1.05	0.0177761	0.000609276	0.000825743
1695	T97	T54	1	22	0.226804	3430	5.18304	0.318269	159.167	0.008	0.00616578	0.183951	0.96	0.0193619	0.000619965	0.000808021
1696	T97	T55	1	18	0.181818	3332	4.18321	0.244915	158.167	0	-0.00906347	0.188821	1.03	0.0175499	0.000277594	0.000306608
1697	T97	T60	1	14	0.155556	2695	3.23277	0.185147	151.667	0.0138462	-0.0322691	0.189633	0.99	0.0168188	0.000275835	0.000462881
1698	T97	T62	1	19	0.193878	3332	4.43496	0.263736	158.167	0.00666667	0.00616474	0.187198	1	0.0189899	0.000486678	0.000606989
1699	T97	T66	1	30	0.326087	3577	7.14695	0.45482	160.667	0.02	0.137696	0.179893	0.82	0.0185014	0.000620052	0.00216465
1700	T97	T71	1	28	0.291667	3675	6.63535	0.414675	161.667	0.015	0.09345	0.180704	1.19	0.0197496	0.000685964	0.000939447
1701	T97	T73	1	26	0.262626	3724	6.12235	0.374321	162.167	0	0.0564268	0.183139	0.6	0.0190117	0.000292852	0.000309892
1702	T97	T77	1	25	0.252525	3675	5.88315	0.359069	161.667	0	0.0463507	0.183951	0.6	0.0198776	0.00075583	0.000635547
1703	T97	T79	1	21	0.228261	3136	4.94686	0.303776	156.167	0.0127273	-0.0237332	0.183951	1.07	0.0161275	0.000615298	0.000788791
1704	T97	T87	0	36	0.371134	4116	8.64535	0.564468	166.167	0.02	0.0999366	0.174964	0.64	0.019246	0.00139407	0.00198573
1705	T97	T91	1	13	0.134021	2989	3.00309	0.172276	154.667	0.008	-0.0360522	0.191266	0.96	0.0173723	0.000199277	0.00031167
1706	T97	T94	1	21	0.21875	3332	4.92996	0.299038	158.167	0.01	0.00128206	0.184763	0.97	0.0185454	0.000537593	0.000694872
1707	T97	T4	1	6	0.0638298	2499	1.43253	0.0916229	149.5	0.02	-0.176122	0.202401	1.16	0.0107913	0.000100243	0.000216548
1708	T97	T5	1	15	0.164835	2793	3.48748	0.20494	152.667	0.02	-0.0622262	0.197157	1.14	0.0112576	0.000138088	0.000284919
1709	T97	T6	1	7	0.0744681	2548	1.65645	0.103117	150	0.02	-0.130492	0.20072	1.14	0.0125092	0.000108123	0.000234218
1710	T97	T15	1	21	0.238636	2940	4.92719	0.298101	154.167	0.02	0.0573358	0.192517	1.1	0.0108464	0.000113802	0.000393775
1711	T97	T21	1	11	0.134146	2156	2.49539	0.134175	146	0.0146667	0.0035514	0.198894	0.93	0.0116438	2.41277e-05	0.000410171
1712	T97	T25	1	9	0.0909091	2891	2.10315	0.125847	153.5	0	-0.115938	0.197074	0.6	0.0129278	0.000167193	0.000237719
1713	T97	T32	1	15	0.163043	2842	3.48748	0.20494	153.167	0.02	-0.0446247	0.197538	0.85	0.0159522	0.000133474	0.000291554
1714	T97	T37	1	10	0.104167	2793	2.32538	0.136958	152.5	0.02	-0.11015	0.19848	0.87	0.0150434	0.000117636	0.000286578
1715	T97	T40	1	23	0.264368	2989	5.42232	0.333362	154.667	0.02	0.0388691	0.193877	0.81	0.0171935	0.000142449	0.000305192
1716	T97	T41	1	17	0.171717	3283	3.93437	0.226995	157.5	0	-0.00645159	0.189953	0.94	0.0177544	0.000159914	0.000221333
1717	T97	T58	1	16	0.161616	3234	3.72967	0.221035	157	0	-0.0244286	0.191266	0.6	0.018778	0.000258514	0.000253014
1718	T97	T63	1	12	0.141176	2352	2.73865	0.150568	148	0.0171429	-0.0349142	0.203692	0.75	0.0151836	3.16309e-05	0.000301651
1719	T97	T65	1	7	0.0736842	2597	1.65645	0.103117	150.5	0.02	-0.144968	0.201921	0.61	0.014279	0.000109834	0.000297197
1720	T97	T68	1	22	0.261905	2793	5.1921	0.320375	152.667	0.02	0.0219451	0.199094	0.69	0.0177175	0.000132921	0.00030662
1721	T97	T69	1	25	0.280899	3185	5.89549	0.362561	156.667	0.02	0.0884237	0.191596	0.69	0.0167862	0.00016388	0.000474645
1722	T97	T81	1	16	0.161616	3234	3.70901	0.215612	157	0	-0.0271488	0.191298	0.6	0.0180457	0.000248387	0.000255577
1723	T97	T82	1	21	0.221053	3283	4.92719	0.298101	157.667	0.02	0.00923388	0.190661	0.67	0.0185673	0.000146038	0.00028622
1724	T97	T90	1	25	0.252525	3675	5.89549	0.362561	161.667	0	0.0357309	0.183959	0.6	0.018337	0.000189173	0.000286138
1725	T97	T101	1	12	0.121212	3038	2.77677	0.160768	155	0	-0.0831542	0.194604	0.6	0.0185818	0.000200041	0.000245962
1726	T97	T14	1	0	0	1862	0	0	140.333	0.02	-0.293125	0.217147	0.61	0.00903019	7.05026e-06	0.000153147
1727	T97	T34	1	6	0.0645161	2450	1.34424	0.0691451	149	0.02	-0.176198	0.206291	0.61	0.0145811	2.89496e-05	0.000248775
1728	T97	T35	1	10	0.10101	2940	2.31392	0.133492	153.833	0	-0.0754349	0.197093	0.6	0.0171593	0.000151066	0.000249754
1729	T97	T39	1	0	0	1862	0	0	141.333	0.02	-0.199822	0.215817	0.63	0.0132263	1.68899e-05	0.000213031
1730	T97	T43	1	9	0.0909091	2891	2.10774	0.126481	153.333	0	-0.0898213	0.197603	0.6	0.0164503	0.000159884	0.000230257
1731	T97	T50	1	13	0.131313	3087	3.0219	0.177275	155.5	0	-0.0588131	0.194046	0.6	0.0171919	0.000172052	0.000224991
1732	T97	T51	1	6	0.0674157	2254	1.40112	0.0834555	146.667	0	-0.095523	0.211589	0.6	0.0161123	1.66102e-05	0.00018556
1733	T97	T64	1	7	0.0714286	2744	1.6239	0.0946915	151.833	0	-0.150048	0.199969	0.6	0.0150616	8.49484e-05	0.000188721
1734	T97	T75	1	14	0.141414	3136	3.25211	0.190262	156	0	-0.0425172	0.19321	0.6	0.0172589	0.000184587	0.000229122
1735	T97	T76	1	7	0.0736842	2597	1.65299	0.102323	150.167	0	-0.125739	0.203454	0.6	0.0162644	3.87821e-05	0.000175304
1736	T97	T84	1	3	0.0375	1666	0.724755	0.0478632	138.5	0	-0.244074	0.222405	0.6	0.0132721	2.26314e-05	0.000148721
1737	T97	T96	1	9	0.0909091	2891	2.10147	0.125464	153.333	0	-0.1115	0.197039	0.6	0.0165811	0.000176709	0.000227281
1738	T98	T13	1	27	0.28125	3752	6.27796	0.367746	161.5	0.0227273	0.0883632	0.187157	0.49	0.0219567	0.000687951	0.00142646
1739	T98	T28	1	27	0.3	3416	6.29844	0.373278	158.5	0.0204545	0.00148466	0.186345	0.95	0.01644	0.0007565	0.00132887
1740	T98	T49	1	23	0.264368	3024	5.33772	0.310605	155	0.0227273	-0.00966727	0.190566	0.92	0.0216992	0.000319051	0.000685997
1741	T98	T55	1	26	0.265306	3808	6.03062	0.350202	162	0.0227273	0.0434881	0.187969	0.89	0.0223557	0.000517436	0.000680414
1742	T98	T60	1	25	0.290698	3080	5.80493	0.338297	155.5	0.0227273	0.0202824	0.18878	0.85	0.021889	0.000540812	0.00108046
1743	T98	T62	1	28	0.291667	3808	6.52865	0.386265	162	0.0227273	0.0587163	0.186345	0.86	0.0244024	0.000907821	0.00134798
1744	T98	T73	1	33	0.333333	4256	7.71789	0.46074	166	0	0.108978	0.182287	0.46	0.0241242	0.000429005	0.000540465
1745	T98	T77	1	32	0.323232	4200	7.47869	0.445488	165.5	0	0.0989023	0.183098	0.46	0.0254149	0.0013116	0.00131301
1746	T98	T91	1	23	0.244681	3416	5.33907	0.310933	158.5	0.0227273	0.0164993	0.190413	0.82	0.0225034	0.000366548	0.000682512
1747	T98	T4	1	10	0.103093	2856	2.32686	0.136399	153.333	0.0227273	-0.123571	0.201548	1.02	0.0116781	0.000133317	0.000342867
1748	T98	T5	1	18	0.189474	3192	4.13068	0.231295	156.5	0.0227273	-0.00967468	0.196304	1	0.0121532	0.000173574	0.000426378
1749	T98	T6	1	12	0.125	2912	2.771	0.158255	153.833	0.0227273	-0.0779405	0.199867	1	0.0141538	0.000144916	0.000373732
1750	T98	T15	1	26	0.288889	3360	6.03998	0.352766	158	0.0227273	0.109887	0.191664	0.96	0.0122359	0.000138783	0.000571712
1751	T98	T21	1	22	0.282051	2464	5.06756	0.287325	149.833	0.0227273	0.0561029	0.198041	0.79	0.0150234	4.32805e-05	0.000875959
1752	T98	T24	1	29	0.3625	2968	6.86403	0.428717	154.5	0.0227273	0.137035	0.194348	0.7	0.016555	0.00107027	0.00378868
1753	T98	T25	1	16	0.161616	3304	3.69869	0.212266	157.333	0	-0.0633868	0.196221	0.46	0.0157653	0.000243616	0.000412376
1754	T98	T32	1	20	0.212766	3248	4.60027	0.259605	157	0.0227273	0.00792687	0.196685	0.71	0.0190199	0.000167137	0.000434649
1755	T98	T37	1	17	0.177083	3192	3.92092	0.223377	156.333	0.0227273	-0.0575989	0.197628	0.73	0.0183976	0.000148156	0.0004297
1756	T98	T40	1	25	0.271739	3416	5.82852	0.345012	158.5	0.0227273	0.0914206	0.193024	0.67	0.0199063	0.00017622	0.000449481
1757	T98	T41	1	26	0.268041	3752	6.02806	0.349524	161.333	0.0227273	0.0460999	0.1891	0.8	0.0226596	0.00027104	0.000446616
1758	T98	T58	1	23	0.232323	3696	5.32521	0.307454	160.833	0	0.0281229	0.190413	0.46	0.0237106	0.000408459	0.000475939
1759	T98	T59	1	34	0.373626	3864	8.03761	0.499352	162.5	0.0227273	0.127938	0.186238	0.67	0.0210342	0.00107147	0.00283392
1760	T98	T61	1	28	0.325581	3248	6.62247	0.412852	157	0.0227273	0.0821542	0.19503	0.66	0.0183688	0.000286769	0.00113128
1761	T98	T63	1	22	0.268293	2688	5.07774	0.29002	151.833	0.0227273	0.0176374	0.20284	0.61	0.019781	5.89063e-05	0.000668802
1762	T98	T65	1	13	0.135417	2968	3.01891	0.175837	154.333	0.0227273	-0.0924169	0.201068	0.47	0.0176513	0.000138969	0.000447682
1763	T98	T68	1	23	0.255556	3192	5.36293	0.317739	156.5	0.0227273	0.0744966	0.198241	0.55	0.0204106	0.0001647	0.000452318
1764	T98	T69	1	30	0.32967	3640	7.00828	0.417226	160.5	0.0227273	0.140975	0.190744	0.55	0.0198466	0.000202468	0.000698139
1765	T98	T80	1	29	0.325843	3472	6.85865	0.427345	159	0.0227273	0.0998654	0.19328	0.56	0.0198412	0.000238727	0.000832415
1766	T98	T81	1	23	0.232323	3696	5.30455	0.302031	160.833	0	0.0254027	0.190445	0.46	0.0225026	0.000383615	0.000469929
1767	T98	T82	1	27	0.28125	3752	6.28043	0.368391	161.5	0.0227273	0.0617854	0.189809	0.53	0.0221889	0.000184921	0.000431481
1768	T98	T90	1	32	0.323232	4200	7.49102	0.44898	165.5	0	0.0882825	0.183106	0.46	0.0228462	0.000255427	0.000459967
1769	T98	T101	1	19	0.191919	3472	4.3723	0.247187	158.833	0	-0.0306026	0.193751	0.46	0.0230984	0.0003003	0.00043959
1770	T98	T14	1	5	0.0561798	2128	1.18398	0.0734039	144.167	0.0227273	-0.240573	0.216295	0.47	0.010954	1.23873e-05	0.000320349
1771	T98	T34	1	16	0.177778	2800	3.68332	0.208596	152.833	0.0227273	-0.123646	0.205438	0.47	0.0188471	5.30797e-05	0.000543046
1772	T98	T35	1	20	0.208333	3360	4.64991	0.27215	157.667	0	-0.0228833	0.19624	0.46	0.0219035	0.000262064	0.000515817
1773	T98	T39	1	10	0.119048	2128	2.33909	0.139451	145.167	0.0227273	-0.14727	0.214964	0.49	0.0171287	2.95546e-05	0.000443796
1774	T98	T43	1	18	0.185567	3304	4.20143	0.249009	157.167	0	-0.0372698	0.19675	0.46	0.0210058	0.000272776	0.000467688
1775	T98	T50	1	21	0.214286	3528	4.8693	0.282562	159.333	0	-0.00626156	0.193194	0.46	0.021895	0.000288658	0.000449399
1776	T98	T51	1	13	0.146067	2576	3.00623	0.172613	150.5	0	-0.0429715	0.210736	0.46	0.0209776	2.5451e-05	0.000338498
1777	T98	T64	1	14	0.142857	3136	3.23823	0.18628	155.667	0	-0.0974965	0.199117	0.46	0.0189121	0.000141233	0.000373544
1778	T98	T75	1	22	0.22449	3584	5.09952	0.295549	159.833	0	0.0100343	0.192357	0.46	0.0218764	0.000310315	0.000458576
1779	T98	T76	1	14	0.147368	2968	3.24852	0.188742	154	0	-0.0731876	0.202601	0.46	0.0210781	5.87307e-05	0.000316059
1780	T98	T84	1	1	0.011236	1904	0.228862	0.0126582	142.333	0	-0.191523	0.221552	0.46	0.0162203	3.29032e-05	0.000257419
1781	T98	T96	1	16	0.161616	3304	3.697	0.211883	157.167	0	-0.0589486	0.196186	0.46	0.0207599	0.000280008	0.000428763
1782	T99	T49	1	33	0.370787	3672	7.71299	0.459418	161	0.0241935	0.072117	0.191535	0.86	0.0208317	0.00075182	0.00114943
1783	T99	T91	1	35	0.37234	4148	8.19008	0.489625	164.5	0.0258065	0.0982836	0.191382	0.76	0.0216718	0.000876745	0.00116081
1784	T99	T4	1	23	0.239583	3468	5.42973	0.333958	159.333	0.0322581	-0.0417864	0.202517	0.96	0.0129982	0.000281831	0.000515393
1785	T99	T5	1	31	0.329787	3876	7.23356	0.428854	162.5	0.0322581	0.0721096	0.197273	0.94	0.0132575	0.000362063	0.000632416
1786	T99	T6	1	25	0.263158	3536	5.87388	0.355815	159.833	0.0322581	0.00384381	0.200836	0.94	0.0151658	0.000313227	0.000574395
1787	T99	T15	1	37	0.406593	4080	8.65005	0.51575	164	0.0322581	0.191672	0.192633	0.9	0.0124368	0.000284626	0.000833728
1788	T99	T21	1	30	0.365854	2992	6.95003	0.401563	155.833	0.0258065	0.137887	0.19901	0.73	0.0145776	9.0561e-05	0.00130329
1789	T99	T25	1	29	0.295918	4012	6.80156	0.409825	163.333	0	0.0183975	0.19719	0.4	0.0155368	0.000537954	0.000647501
1790	T99	T32	1	32	0.340426	3944	7.45361	0.438982	163	0.0322581	0.0897111	0.197654	0.65	0.0183897	0.00034788	0.000643287
1791	T99	T37	1	29	0.302083	3876	6.77425	0.402755	162.333	0.0322581	0.0241854	0.198596	0.67	0.0175714	0.000311013	0.000641404
1792	T99	T40	1	37	0.402174	4148	8.68185	0.524389	164.5	0.0322581	0.173205	0.193993	0.61	0.0195797	0.000364028	0.000660237
1793	T99	T58	1	36	0.367347	4488	8.42808	0.505013	166.833	0	0.109907	0.191382	0.4	0.0232336	0.000990629	0.000820772
1794	T99	T61	1	37	0.41573	3944	8.75772	0.546205	163	0.0322581	0.163939	0.195999	0.6	0.0174271	0.000478383	0.0013419
1795	T99	T63	1	32	0.380952	3264	7.45301	0.438834	157.833	0.0276498	0.0994216	0.203808	0.55	0.0185269	0.000134118	0.00108275
1796	T99	T65	1	25	0.260417	3604	5.87224	0.355215	160.333	0.0322581	-0.0106326	0.202037	0.41	0.0166456	0.00029233	0.000669628
1797	T99	T68	1	34	0.373626	3876	7.973	0.480723	162.5	0.0322581	0.156281	0.19921	0.49	0.0200056	0.000339788	0.000663539
1798	T99	T80	1	40	0.444444	4216	9.46873	0.590329	165	0.0322581	0.18165	0.194248	0.5	0.0190415	0.000447293	0.00110902
1799	T99	T82	1	40	0.421053	4556	9.3833	0.56595	167.5	0.0322581	0.14357	0.190778	0.47	0.0215163	0.000388052	0.000643836
1800	T99	T101	1	32	0.326531	4216	7.47518	0.444746	164.833	0	0.0511816	0.19472	0.4	0.0222695	0.000693456	0.000721805
1801	T99	T14	1	15	0.164835	2584	3.55925	0.222218	150.167	0.0322581	-0.158789	0.217263	0.41	0.0110242	2.6868e-05	0.000494073
1802	T99	T34	1	26	0.282609	3400	6.05859	0.35741	158.833	0.0322581	-0.0418618	0.206407	0.41	0.0176574	0.000117668	0.000856003
1803	T99	T35	1	32	0.333333	4080	7.50091	0.450841	163.667	0	0.0589009	0.197209	0.4	0.0213984	0.000660852	0.000924913
1804	T99	T39	1	20	0.232558	2584	4.71436	0.288265	151.167	0.0322581	-0.065486	0.215933	0.43	0.0160822	6.9817e-05	0.000745465
1805	T99	T43	1	30	0.309278	4012	7.05243	0.4277	163.167	0	0.0445145	0.197719	0.4	0.0203126	0.000676528	0.000824791
1806	T99	T50	1	33	0.336735	4284	7.72031	0.461253	165.333	0	0.0755227	0.194163	0.4	0.0210799	0.000705614	0.000781131
1807	T99	T51	1	24	0.266667	3128	5.6194	0.336379	156.5	0	0.0388128	0.211705	0.4	0.0191821	6.25396e-05	0.000591446
1808	T99	T64	1	26	0.265306	3808	6.08924	0.364971	161.667	0	-0.0157122	0.200085	0.4	0.0181451	0.000319854	0.000601543
1809	T99	T75	1	34	0.346939	4352	7.95052	0.47424	165.833	0	0.0918186	0.193326	0.4	0.0213179	0.000766247	0.000805168
1810	T99	T76	1	26	0.273684	3604	6.11357	0.371376	160	0	0.00859664	0.20357	0.4	0.0192753	0.000135551	0.000518698
1811	T99	T84	1	9	0.0967742	2312	2.11224	0.127143	148.333	0	-0.109738	0.222521	0.4	0.0151098	7.02894e-05	0.000391022
1812	T99	T96	1	29	0.295918	4012	6.79988	0.409442	163.167	0	0.0228357	0.197155	0.4	0.0200623	0.000642367	0.000699419
1813	T100	T4	1	45	0.46875	4590	10.8405	0.711907	170.333	0	-0.0589378	0.204215	1.29	0.0159771	0.00105973	0.00196431
1814	T100	T6	1	47	0.494737	4680	11.2847	0.733763	170.833	0.047619	-0.0133075	0.202534	1.27	0.0184897	0.00116485	0.00216513
1815	T100	T25	0	53	0.552083	5310	12.7349	0.831335	174.333	0	0.00124615	0.198888	0.73	0.0194167	0.00225585	0.00275214
1816	T100	T65	1	47	0.489583	4770	11.2801	0.732257	171.333	0	-0.027784	0.203735	0.74	0.019283	0.00102096	0.00237045
1817	T100	T14	1	32	0.333333	3420	7.74375	0.515286	161.167	0	-0.17594	0.218962	0.74	0.013032	0.000151112	0.00281656
1818	T100	T39	1	34	0.361702	3420	8.17979	0.535482	162.167	0.047619	-0.0826373	0.217631	0.76	0.0189142	0.000349023	0.00377733
1819	T100	T84	1	29	0.305263	3060	7.02907	0.47018	159.333	0	-0.12689	0.224219	0.73	0.0166304	0.000308733	0.00174084
1820	T13	T51	1	44	0.637681	3082	10.5192	0.674323	156	0	-0.00113652	0.235553	0.03	0.020935	0.000838289	0.00537703
1821	T13	T76	1	51	0.73913	3551	12.2907	0.809689	159.5	0	-0.0313527	0.227418	0.03	0.0228239	0.00213758	0.00554782
1822	T13	T84	1	32	0.463768	2278	7.79546	0.530544	147.833	0	-0.149688	0.246369	0.03	0.017799	0.00129237	0.00487626
1823	T26	T14	1	37	0.45679	3040	9.02319	0.616258	156.167	0	-0.13514	0.231304	0.05	0.0148738	0.00033332	0.00474055
1824	T26	T84	1	33	0.407407	2720	8.03361	0.544835	154.333	0	-0.0860891	0.236562	0.04	0.0171492	0.00148901	0.00640652
1825	T28	T29	0	55	0.662651	4697	13.1196	0.836974	169	0.02	0.138088	0.201586	1.14	0.0193307	0.00236711	0.0035142
1826	T28	T15	1	45	0.592105	3660	10.6685	0.667095	160.5	0.0166667	0.0648438	0.21567	0.99	0.011446	0.00165425	0.00387943
1827	T28	T21	1	43	0.693548	2684	10.1938	0.638787	152.333	0.0466667	0.0110594	0.222046	0.82	0.0126554	0.000729753	0.00840802
1828	T28	T24	1	33	0.407407	3233	7.79334	0.481958	157	0.00833333	0.0919919	0.218353	0.73	0.012182	0.00168952	0.00340474
1829	T28	T59	1	48	0.585366	4209	11.4029	0.718033	165	0	0.082894	0.210244	0.7	0.0170447	0.00246569	0.00371254
1830	T28	T61	1	37	0.45122	3538	8.78021	0.551893	159.5	0	0.0371107	0.219035	0.69	0.015047	0.00165318	0.00371264
1831	T28	T68	1	40	0.512821	3477	9.5143	0.602153	159	0	0.0294531	0.222246	0.58	0.0181877	0.00315107	0.00492645
1832	T28	T69	0	48	0.615385	3965	11.4029	0.718033	163	0	0.0959317	0.214749	0.58	0.0175977	0.00202424	0.00397351
1833	T28	T80	1	41	0.5	3782	9.73645	0.612966	161.5	0	0.0548218	0.217285	0.59	0.0167577	0.00200977	0.00398942
1834	T28	T84	1	28	0.41791	2074	6.85263	0.473693	144.833	0	-0.236566	0.245557	0.49	0.0133926	0.00137655	0.00613087
1835	T29	T49	1	50	0.617284	4158	11.9231	0.760173	165.5	0.0166667	0.126936	0.205807	1.11	0.0240253	0.00276059	0.00227605
1836	T29	T14	1	33	0.402439	2926	7.99871	0.53503	154.667	0	-0.10397	0.231536	0.66	0.0133119	0.000215353	0.00213559
1837	T29	T34	1	45	0.54878	3850	10.7623	0.69295	163.333	0	0.0129572	0.220679	0.66	0.0189932	0.000595125	0.00233472
1838	T29	T39	1	34	0.419753	2926	8.18167	0.535995	155.667	0.0666667	-0.010667	0.230205	0.68	0.0176126	0.00039013	0.0022464
1839	T29	T84	1	32	0.405063	2618	7.77799	0.524835	152.833	0	-0.0549193	0.236793	0.65	0.0173571	0.0017599	0.0052797
1840	T49	T5	0	42	0.608696	3078	10.0295	0.643606	155.5	0	-0.0658702	0.22453	1	0.0175452	0.00398324	0.00455077
1841	T49	T15	1	41	0.561644	3240	9.70598	0.604012	157	0.0138889	0.0536918	0.21989	0.96	0.0144292	0.00180133	0.00345123
1842	T49	T24	1	28	0.35443	2862	6.59378	0.404169	153.5	0.0138889	0.08084	0.222574	0.7	0.0154746	0.0016841	0.00277269
1843	T49	T32	1	43	0.623188	3132	10.2496	0.653734	156	0	-0.0482686	0.224911	0.71	0.0220357	0.00372467	0.00450498
1844	T49	T40	1	39	0.513158	3294	9.24265	0.57739	157.5	0	0.0352251	0.22125	0.67	0.0222289	0.00373251	0.00442788
1845	T49	T59	1	42	0.518519	3726	9.94216	0.618505	161.5	0	0.0717421	0.214464	0.67	0.0211127	0.00253881	0.00312302
1846	T49	T61	1	32	0.4	3132	7.55645	0.46707	156	0	0.0259587	0.223256	0.66	0.0187266	0.00176027	0.00322965
1847	T49	T68	1	35	0.460526	3078	8.29055	0.51733	155.5	0	0.0183011	0.226467	0.55	0.022627	0.00348006	0.00444503
1848	T49	T69	1	42	0.545455	3510	9.94216	0.618505	159.5	0	0.0847797	0.218969	0.55	0.0217618	0.00219678	0.00352299
1849	T49	T80	1	36	0.45	3348	8.5127	0.528143	158	0	0.0436699	0.221505	0.56	0.0208505	0.00216705	0.00351435
1850	T49	T51	1	36	0.5625	2484	8.59237	0.548234	149.5	0	-0.099167	0.238962	0.46	0.020289	0.000967472	0.00598451
1851	T49	T84	1	24	0.375	1836	5.85456	0.400775	141.333	0	-0.247718	0.249778	0.46	0.0171239	0.00153831	0.00559737
1852	T52	T4	1	42	0.56	3366	10.1342	0.67032	158.333	0	-0.0587359	0.221495	1.09	0.0174564	0.0027374	0.00372801
1853	T52	T5	1	46	0.597403	3762	10.9305	0.688868	161.5	0	0.0551601	0.216251	1.07	0.0175753	0.00290683	0.00378118
1854	T52	T6	1	43	0.573333	3432	10.3034	0.665861	158.833	0	-0.0131057	0.219814	1.07	0.0203582	0.002932	0.00400408
1855	T52	T24	1	35	0.416667	3498	8.22206	0.498804	159.5	0.0166667	0.20187	0.214295	0.77	0.016648	0.00165874	0.00310935
1856	T52	T40	1	46	0.567901	4026	10.8951	0.679058	163.5	0.025	0.156255	0.212971	0.74	0.0238198	0.00273411	0.00369292
1857	T52	T61	1	39	0.458824	3828	9.20893	0.568739	162	0.0166667	0.146989	0.214977	0.73	0.0202034	0.00144538	0.00301938
1858	T52	T68	1	42	0.518519	3762	9.94302	0.618999	161.5	0.0333333	0.139331	0.218188	0.62	0.0241117	0.00254807	0.0037056
1859	T52	T80	1	43	0.505882	4092	10.1652	0.629812	164	0.025	0.1647	0.213226	0.63	0.0223852	0.00171151	0.00316021
1860	T52	T14	1	34	0.485714	2508	8.26843	0.559875	149.167	0	-0.175738	0.236241	0.54	0.015911	0.000533507	0.00730609
1861	T52	T84	1	26	0.351351	2244	6.29968	0.421145	147.333	0	-0.126688	0.241499	0.53	0.017511	0.00107901	0.00447018
1862	T53	T5	1	42	0.545455	3534	9.9945	0.634342	159.5	0	-0.00635157	0.216251	0.99	0.0175558	0.0032304	0.00491805
1863	T53	T6	1	39	0.52	3224	9.36736	0.611334	156.833	0	-0.0746173	0.219814	0.99	0.020768	0.00326102	0.00521221
1864	T53	T15	1	43	0.544304	3720	10.1475	0.624838	161	0.0119048	0.11321	0.211611	0.95	0.0149026	0.00150576	0.00384436
1865	T53	T24	1	31	0.369048	3286	7.27231	0.439701	157.5	0.0119048	0.140359	0.214295	0.69	0.0161506	0.00168285	0.00369203
1866	T53	T32	0	43	0.558442	3596	10.2145	0.64447	160	0	0.01125	0.216632	0.7	0.0228441	0.00302098	0.00486902
1867	T53	T40	1	41	0.5	3782	9.68419	0.598216	161.5	0	0.0947437	0.212971	0.66	0.0230124	0.00303371	0.00479576
1868	T53	T59	1	45	0.523256	4278	10.6207	0.654037	165.5	0	0.131261	0.206185	0.66	0.0221058	0.00237917	0.00389995
1869	T53	T61	1	34	0.395349	3596	7.99799	0.487896	160	0	0.0854774	0.214977	0.65	0.0195118	0.00154163	0.00376914
1870	T53	T68	1	37	0.45122	3534	8.73209	0.538157	159.5	0	0.0778197	0.218188	0.54	0.023392	0.00282778	0.00481306
1871	T53	T69	1	45	0.54878	4030	10.6207	0.654037	163.5	0	0.144298	0.21069	0.54	0.0226795	0.00185548	0.00396524
1872	T53	T80	1	38	0.44186	3844	8.95424	0.54897	162	0	0.103188	0.213226	0.55	0.021659	0.00185066	0.00399936
1873	T53	T82	1	49	0.6125	4154	11.662	0.739873	164.5	0	0.0651085	0.209755	0.52	0.027118	0.00358357	0.00518226
1874	T53	T51	1	35	0.479452	2852	8.33166	0.527065	153.5	0	-0.0396483	0.230683	0.45	0.0213062	0.000806678	0.00664933
1875	T53	T84	1	22	0.297297	2108	5.36365	0.366619	145.333	0	-0.188199	0.241499	0.45	0.0174417	0.00122057	0.00591821
1876	T54	T24	1	38	0.447059	3710	8.98052	0.556195	161.5	0.0166667	0.149225	0.215106	0.6	0.0182685	0.00176612	0.00402917
1877	T54	T61	1	42	0.488372	4060	9.96739	0.62613	164	0	0.0943433	0.215789	0.56	0.0224707	0.00164439	0.00418065
1878	T54	T68	1	45	0.54878	3990	10.7015	0.67639	163.5	0	0.0866857	0.219	0.45	0.0270052	0.0030111	0.00532938
1879	T54	T80	1	46	0.534884	4340	10.9236	0.687203	166	0	0.112054	0.214038	0.46	0.0249704	0.00197466	0.00443745
1880	T54	T84	1	31	0.424658	2380	7.5726	0.520237	149.333	0	-0.179333	0.24231	0.36	0.0194833	0.00129413	0.006525
1881	T55	T24	1	40	0.493827	3604	9.47944	0.592403	160.5	0	0.133995	0.219977	0.67	0.017331	0.00232293	0.00625335
1882	T60	T15	1	41	0.554054	3300	9.68432	0.598131	157.5	0.0128205	0.0836415	0.218105	0.89	0.0147381	0.00171735	0.00354109
1883	T60	T21	1	43	0.767857	2420	10.1983	0.63987	149.333	0.0564103	0.0298571	0.224481	0.72	0.0158574	0.000739046	0.00748685
1884	T60	T24	1	29	0.367089	2915	6.80912	0.412994	154	0.00641026	0.11079	0.220788	0.63	0.0158023	0.00169407	0.00300166
1885	T60	T32	0	44	0.637681	3190	10.4891	0.669592	156.5	0	-0.0183189	0.223126	0.64	0.0223243	0.00350735	0.00456544
1886	T60	T37	0	45	0.671642	3135	10.8172	0.709713	155.833	0	-0.0838447	0.224068	0.66	0.0215947	0.00314334	0.00456322
1887	T60	T40	1	40	0.526316	3355	9.48218	0.593248	158	0	0.0651748	0.219464	0.6	0.0229993	0.00352136	0.00449577
1888	T60	T59	1	44	0.55	3795	10.4187	0.649069	162	0	0.101692	0.212679	0.6	0.0215886	0.00250518	0.00331652
1889	T60	T61	1	33	0.4125	3190	7.79598	0.482929	156.5	0	0.0559084	0.22147	0.59	0.0191899	0.00169966	0.00335611
1890	T60	T65	0	41	0.61194	2915	9.9123	0.661267	153.833	0	-0.118663	0.227508	0.4	0.02041	0.00300932	0.0048524
1891	T60	T68	1	36	0.473684	3135	8.53008	0.533189	156	0	0.0482508	0.224681	0.48	0.0233352	0.00328413	0.00451447
1892	T60	T69	1	44	0.578947	3575	10.4187	0.649069	160	0	0.114729	0.217184	0.48	0.0222683	0.00209726	0.00361971
1893	T60	T80	1	37	0.4625	3410	8.75223	0.544002	158.5	0	0.0736196	0.21972	0.49	0.0214215	0.00207707	0.00362516
1894	T60	T84	1	24	0.369231	1870	5.86388	0.403646	141.833	0	-0.217768	0.247992	0.39	0.0169565	0.00143911	0.0056355
1895	T62	T24	1	39	0.47561	3604	9.23316	0.575162	160.5	0.0277778	0.149224	0.218353	0.64	0.018383	0.00183939	0.00438517
1896	T62	T61	1	43	0.518072	3944	10.22	0.645097	163	0	0.0943423	0.219035	0.6	0.0227582	0.00181807	0.00483021
1897	T62	T84	0	33	0.478261	2312	8.06224	0.55391	148.333	0	-0.179334	0.245557	0.4	0.0204681	0.00149066	0.00785416
1898	T66	T63	0	43	0.551282	3504	10.154	0.626765	160.333	0.0204082	0.161356	0.21954	0.37	0.0189174	0.000985889	0.00269316
1899	T66	T65	1	47	0.594937	3869	11.2704	0.729355	162.833	0	0.0513021	0.217768	0.23	0.0177622	0.00180401	0.00139827
1900	T66	T14	1	32	0.405063	2774	7.73405	0.512383	152.667	0	-0.0968541	0.232995	0.23	0.0127799	0.000322389	0.00200597
1901	T66	T34	0	44	0.556962	3650	10.4976	0.670303	161.333	0	0.0200729	0.222138	0.23	0.0181961	0.00100342	0.00246996
1902	T66	T39	1	33	0.423077	2774	7.91701	0.513349	153.667	0.047619	-0.00355125	0.231664	0.25	0.0168869	0.000705986	0.00255066
1903	T66	T64	1	50	0.632911	4088	12.0129	0.783577	164.167	0	0.0462225	0.215817	0.22	0.0208328	0.00345094	0.00219605
1904	T66	T84	1	30	0.38961	2482	7.27769	0.48811	150.833	0	-0.0478035	0.238252	0.22	0.0155615	0.000804156	0.0015137
1905	T71	T4	1	48	0.615385	3825	11.6137	0.774402	162.833	0	-0.0240973	0.21906	1.15	0.0191599	0.00308152	0.00486063
1906	T71	T24	1	44	0.52381	3975	10.4258	0.650537	164	0.0416667	0.236509	0.21186	0.83	0.018268	0.00181277	0.00393572
1907	T71	T14	1	36	0.467532	2850	8.76886	0.59665	153.667	0	-0.1411	0.233806	0.6	0.0166767	0.000539674	0.00855983
1908	T71	T84	1	32	0.415584	2550	7.77927	0.525227	151.833	0	-0.0920492	0.239064	0.59	0.0190616	0.00121481	0.00582904
1909	T79	T5	1	45	0.592105	3648	10.7466	0.690237	160.5	0	-0.0273845	0.217063	1.01	0.0160877	0.00340296	0.00547705
1910	T79	T15	1	44	0.55	3840	10.3989	0.64361	162	0	0.0921775	0.212423	0.97	0.0138485	0.00159273	0.00429896
1911	T79	T24	1	32	0.376471	3392	7.52367	0.458472	158.5	0.00757576	0.119326	0.215106	0.71	0.0150173	0.00173854	0.00403235
1912	T79	T32	0	46	0.605263	3712	10.9666	0.700365	161	0	-0.00978298	0.217444	0.72	0.0218248	0.00318344	0.00542429
1913	T79	T40	1	43	0.52439	3904	10.1967	0.638727	162.5	0	0.0737108	0.213782	0.68	0.0217657	0.0031973	0.00534343
1914	T79	T59	1	47	0.546512	4416	11.1332	0.694547	166.5	0	0.110228	0.206997	0.68	0.0211211	0.00247293	0.00428548
1915	T79	T61	1	36	0.418605	3712	8.51054	0.528407	161	0	0.0644444	0.215789	0.67	0.0184673	0.00162103	0.00418995
1916	T79	T68	1	39	0.47561	3648	9.24464	0.578667	160.5	0	0.0567868	0.219	0.56	0.0220237	0.00298122	0.00536443
1917	T79	T69	0	47	0.573171	4160	11.1332	0.694547	164.5	0	0.123265	0.211502	0.56	0.0215978	0.00195623	0.00441963
1918	T79	T80	1	40	0.465116	3968	9.46679	0.58948	163	0	0.0821555	0.214038	0.57	0.0204608	0.00194896	0.00445268
1919	T79	T84	1	25	0.342466	2176	6.11575	0.422514	146.333	0	-0.209232	0.24231	0.47	0.0163633	0.00128193	0.00657123
1920	T87	T14	1	37	0.435294	3192	9.02319	0.616258	158.167	0	-0.134613	0.228066	0.05	0.0136408	0.000337765	0.00515091
1921	T87	T84	1	33	0.388235	2856	8.03361	0.544835	156.333	0	-0.0855626	0.233323	0.04	0.0163693	0.00106529	0.00491466
1922	T91	T24	1	34	0.425	3233	8.05198	0.50222	157	0.0166667	0.107007	0.222421	0.6	0.0165551	0.00179498	0.00341251
1923	T91	T61	1	39	0.4875	3538	9.27584	0.586861	159.5	0	0.0521253	0.223104	0.56	0.0202036	0.00188967	0.00400353
1924	T91	T68	1	42	0.552632	3477	10.0099	0.637121	159	0	0.0444677	0.226314	0.45	0.0246635	0.0036975	0.00545355
1925	T91	T80	1	43	0.5375	3782	10.2321	0.647934	161.5	0	0.0698365	0.221353	0.46	0.0225812	0.00231968	0.00434397
1926	T91	T84	1	31	0.484375	2074	7.5726	0.520237	144.833	0	-0.221551	0.249625	0.36	0.0177094	0.00162192	0.00681479
1927	T94	T24	1	37	0.440476	3604	8.73726	0.539802	160.5	0.0138889	0.144341	0.215918	0.61	0.0175158	0.00174048	0.00400376
1928	T94	T40	1	48	0.592593	4148	11.4103	0.720056	164.5	0	0.098726	0.214594	0.58	0.0255198	0.00333562	0.00552891
1929	T94	T61	1	41	0.482353	3944	9.72413	0.609736	163	0	0.0894596	0.2166	0.57	0.0214637	0.00166222	0.00426121
1930	T94	T68	1	44	0.54321	3876	10.4582	0.659996	162.5	0	0.081802	0.219811	0.46	0.0258598	0.00311068	0.0055515
1931	T94	T80	1	45	0.529412	4216	10.6804	0.67081	165	0	0.107171	0.21485	0.47	0.023874	0.00200956	0.00455349
1932	T94	T84	1	30	0.416667	2312	7.32934	0.503843	148.333	0	-0.184217	0.243122	0.37	0.0190393	0.00134906	0.00685868
1933	T4	T21	1	31	0.484375	2244	7.425	0.480015	147.167	0	-0.113996	0.237249	0.89	0.0114921	0.000451706	0.00355473
1934	T4	T63	0	34	0.523077	2448	8.21151	0.546076	149.167	0	-0.152462	0.242048	0.71	0.0165646	0.000863142	0.00381045
1935	T5	T21	1	35	0.530303	2508	8.22137	0.498564	150.333	0	-9.99735e-05	0.232006	0.87	0.0101818	0.000446151	0.0036759
1936	T5	T63	0	38	0.567164	2736	9.00788	0.564624	152.333	0	-0.0385655	0.236804	0.69	0.0144944	0.000836153	0.00386466
1937	T5	T39	0	31	0.484375	2166	7.48055	0.49508	145.667	0	-0.203473	0.248928	0.57	0.0137058	0.00072312	0.00442037
1938	T6	T21	1	32	0.5	2288	7.59424	0.475556	147.667	0	-0.0683658	0.235568	0.87	0.0121346	0.000468349	0.00367552
1939	T6	T63	0	35	0.538462	2496	8.38074	0.541616	149.667	0	-0.106831	0.240367	0.69	0.0172616	0.000887797	0.00390847
1940	T6	T39	1	34	0.607143	1976	8.20259	0.542382	143	0	-0.271739	0.252491	0.57	0.0161785	0.000767526	0.00446898
1941	T15	T21	1	37	0.552239	2640	8.66556	0.51986	151.833	0.0222222	0.119462	0.227366	0.83	0.00862265	0.000341022	0.00167546
1942	T15	T63	1	37	0.521127	2880	8.68435	0.525029	153.833	0.0238095	0.0809965	0.232164	0.65	0.0118566	0.000614355	0.00169322
1943	T15	T14	1	30	0.441176	2280	7.29168	0.493672	146.167	0.166667	-0.177214	0.245619	0.51	0.00868376	0.000324821	0.00203915
1944	T15	T34	1	41	0.594203	3000	9.79102	0.628865	154.833	0.166667	-0.0602869	0.234762	0.51	0.0120284	0.000803103	0.00199452
1945	T15	T39	0	29	0.42029	2280	6.92681	0.442499	147.167	0.0555556	-0.0839111	0.244288	0.53	0.0116664	0.000543481	0.00198108
1946	T15	T51	0	43	0.68254	2760	10.3214	0.672403	152.5	0	0.0203877	0.24006	0.5	0.012419	0.00129429	0.00417869
1947	T21	T24	1	24	0.328767	2332	5.55336	0.320017	148.333	0.0166667	0.14661	0.230049	0.57	0.00996278	0.00166985	0.000292065
1948	T21	T32	1	37	0.569231	2552	8.69097	0.526873	150.833	0	0.0175016	0.232387	0.58	0.0131827	0.00343397	0.000441236
1949	T21	T37	1	38	0.603175	2508	9.01907	0.566994	150.167	0	-0.0480242	0.233329	0.6	0.0130134	0.00307718	0.000440966
1950	T21	T40	1	34	0.478873	2684	7.95897	0.476845	152.333	0.0166667	0.100995	0.228725	0.54	0.0133613	0.00344791	0.000434531
1951	T21	T59	1	38	0.506667	3036	8.90173	0.534353	156.333	0.0166667	0.137512	0.22194	0.54	0.0130924	0.00247962	0.000324041
1952	T21	T61	1	28	0.378378	2552	6.51603	0.382918	150.833	0.0111111	0.091729	0.230731	0.53	0.011527	0.0016673	0.000324982
1953	T21	T65	1	35	0.564516	2332	8.37537	0.540287	148.167	0.0666667	-0.0828422	0.236769	0.34	0.0121678	0.00299027	0.00047596
1954	T21	T68	1	31	0.442857	2508	7.25012	0.433178	150.333	0.0222222	0.0840713	0.233942	0.42	0.0136767	0.00321493	0.000436245
1955	T21	T69	1	38	0.535211	2860	8.90173	0.534353	154.333	0.0222222	0.15055	0.226445	0.42	0.0131136	0.00206661	0.00035209
1956	T21	T80	1	32	0.432432	2728	7.47227	0.443992	152.833	0.0166667	0.10944	0.228981	0.43	0.0127589	0.00205164	0.000353466
1957	T21	T82	1	40	0.56338	2948	9.41232	0.574003	155.333	0	0.0713601	0.22551	0.4	0.0156371	0.00402909	0.000464506
1958	T21	T14	1	27	0.490909	1672	6.54045	0.437853	138	0.0666667	-0.230998	0.251996	0.34	0.009891	0.000682278	0.0008718
1959	T21	T51	1	30	0.5	2024	7.08532	0.43647	144.333	0	-0.0333967	0.246437	0.33	0.0128367	0.000847541	0.000556956
1960	T21	T76	1	33	0.515625	2332	7.83393	0.491117	147.833	0	-0.0636129	0.238302	0.33	0.0136413	0.00219822	0.000584497
1961	T21	T84	1	17	0.278689	1496	4.08333	0.265415	136.167	0	-0.181948	0.257253	0.33	0.0114269	0.00142189	0.000549638
1962	T24	T41	1	40	0.5	3551	9.47016	0.589868	159.833	0	0.136607	0.221108	0.58	0.0168455	0.00517581	0.00240927
1963	T24	T63	1	24	0.311688	2544	5.57215	0.325186	150.333	0.0238095	0.108145	0.234848	0.39	0.0131999	0.000496341	0.00159192
1964	T24	T14	1	18	0.246575	2014	4.36093	0.291567	142.667	0.0833333	-0.150066	0.248303	0.25	0.00935036	0.000238109	0.00173952
1965	T24	T34	1	26	0.337662	2650	6.15907	0.385117	151.333	0.0833333	-0.0331388	0.237446	0.25	0.0129853	0.000619936	0.00179168
1966	T24	T35	1	33	0.4125	3180	7.8497	0.496365	156.167	0	0.0676239	0.228248	0.24	0.0167245	0.00324396	0.00180372
1967	T24	T39	1	15	0.197368	2014	3.57843	0.228163	143.667	0.0555556	-0.056763	0.246972	0.27	0.0121439	0.000411937	0.00174741
1968	T24	T43	1	32	0.4	3127	7.64353	0.489353	155.667	0	0.0532375	0.228758	0.24	0.0159684	0.00488553	0.00236629
1969	T24	T50	1	36	0.45	3339	8.55768	0.540147	157.833	0	0.0842457	0.225202	0.24	0.0166672	0.0060031	0.00264016
1970	T24	T51	1	28	0.394366	2438	6.68947	0.428655	149	0	0.0475358	0.242744	0.24	0.014144	0.000959254	0.00360405
1971	T24	T64	1	31	0.397436	2968	7.41312	0.476652	154.167	0	-0.00698921	0.231125	0.24	0.0151503	0.00389743	0.002912
1972	T24	T75	1	37	0.4625	3392	8.78789	0.553134	158.333	0	0.100542	0.224365	0.24	0.0170349	0.00614092	0.00256359
1973	T24	T84	1	24	0.380952	1802	5.82225	0.390494	140.833	0	-0.101015	0.25356	0.24	0.0134732	0.00201816	0.0044603
1974	T32	T63	0	39	0.58209	2784	9.22793	0.574751	152.833	0	-0.020964	0.237185	0.4	0.0176009	0.00082625	0.00360729
1975	T32	T39	0	32	0.5	2204	7.70059	0.505208	146.167	0	-0.185872	0.249309	0.28	0.0167632	0.000717733	0.00414433
1976	T37	T63	0	40	0.615385	2736	9.55603	0.614872	152.167	0	-0.0864897	0.238127	0.42	0.01713	0.00082868	0.00324398
1977	T40	T63	1	35	0.472973	2928	8.22102	0.498407	154.333	0	0.0625298	0.233524	0.36	0.0181407	0.000811904	0.00361396
1978	T40	T14	0	30	0.434783	2318	7.29795	0.49536	146.667	0	-0.195681	0.246979	0.22	0.0131334	0.000412974	0.00418709
1979	T40	T34	1	39	0.541667	3050	9.3277	0.602243	155.333	0	-0.0787537	0.236122	0.22	0.0181776	0.00104102	0.00417553
1980	T40	T39	0	27	0.375	2318	6.46348	0.415877	147.667	0	-0.102378	0.245648	0.24	0.0168841	0.00070384	0.00414358
1981	T41	T61	1	45	0.5625	3886	10.7406	0.689214	162.333	0	0.081726	0.221791	0.54	0.0202406	0.00267549	0.0064053
1982	T59	T63	1	38	0.481013	3312	8.92053	0.539522	158.333	0	0.0990467	0.226738	0.36	0.0172624	0.000566005	0.00242968
1983	T59	T14	1	30	0.38961	2622	7.29168	0.493672	150.667	0	-0.159164	0.240193	0.22	0.0124577	0.000274018	0.00267928
1984	T59	T34	1	41	0.525641	3450	9.79102	0.628865	159.333	0	-0.0422367	0.229336	0.22	0.0170229	0.000712186	0.00275483
1985	T59	T39	0	29	0.371795	2622	6.92681	0.442499	151.667	0	-0.0658609	0.238862	0.24	0.0156898	0.000472948	0.00268512
1986	T61	T63	1	28	0.358974	2784	6.53482	0.388088	152.833	0	0.0532634	0.23553	0.35	0.0153772	0.000575434	0.00165613
1987	T61	T14	1	23	0.315068	2204	5.61174	0.38504	145.167	0	-0.204947	0.248985	0.21	0.0114422	0.000296542	0.001944
1988	T61	T34	1	32	0.421053	2900	7.6415	0.491923	153.833	0	-0.08802	0.238128	0.21	0.0152472	0.000743216	0.00192746
1989	T61	T35	0	39	0.493671	3480	9.35714	0.610418	158.667	0	0.0127427	0.22893	0.2	0.0205742	0.00389237	0.00194207
1990	T61	T39	1	20	0.263158	2204	4.77728	0.305557	146.167	0	-0.111644	0.247654	0.23	0.0142247	0.000499626	0.0019018
1991	T61	T43	1	38	0.481013	3422	9.15096	0.603406	158.167	0	-0.00164377	0.229441	0.2	0.0196009	0.00603476	0.00262284
1992	T63	T68	1	31	0.418919	2736	7.26892	0.438348	152.333	0	0.0456058	0.238741	0.24	0.0185394	0.00336595	0.000814182
1993	T63	T69	1	38	0.506667	3120	8.92053	0.539522	156.333	0	0.112084	0.231243	0.24	0.0175632	0.00208616	0.000633575
1994	T63	T80	1	32	0.410256	2976	7.49107	0.449161	154.833	0	0.0709745	0.233779	0.25	0.017111	0.00206315	0.000633627
1995	T63	T82	0	43	0.597222	3216	10.1988	0.640064	157.333	0	0.0328946	0.230308	0.22	0.0210186	0.00427002	0.000877547
1996	T63	T51	1	31	0.492063	2208	7.34505	0.457346	146.333	0	-0.0718623	0.251236	0.15	0.0164015	0.000929441	0.00108877
1997	T63	T76	0	36	0.553846	2544	8.62044	0.557178	149.833	0	-0.102078	0.243101	0.15	0.0173454	0.00241928	0.00114671
1998	T63	T84	0	19	0.301587	1632	4.61011	0.310599	138.167	0	-0.220413	0.262052	0.15	0.0143882	0.00153386	0.00105694
[truncated: 17 more rows]
