# Supplementary material for: Developing a predictive model for anticipating technology convergence: A transformer-based model and supervised learning approach
Source: PLoS One. 2025 Jun 26;20(6):e0326417. doi: 10.1371/journal.pone.0326417 (PMC12200714; doi:10.1371/journal.pone.0326417)
Supplement: S3 Data — (XLSX) [file pone.0326417.s004.xlsx]

## Sheet: Sheet1
	node_1	node_2	cn	jc	pa	aa	ra	hdi	lhn	katz	ac	lp	cs	cause	effect
0	T1	T13	16	0.166667	3015	3.70768	0.21469	155.667	0.0181818	-0.0247078	0.187961	0.58	0.0230426	0.000581335	0.000804926
1	T1	T26	28	0.28866	3600	6.649	0.418154	162.167	0.0181818	0.0590319	0.178128	0.59	0.0255915	0.00139596	0.0016952
2	T1	T28	17	0.186813	2835	3.975	0.237427	153.667	0.0181818	-0.110251	0.187146	0.97	0.0173179	0.000693451	0.00080951
3	T1	T29	32	0.340426	3645	7.65814	0.494286	162.667	0.0181818	0.0842481	0.174859	1.15	0.0283844	0.00144739	0.00247744
4	T1	T41	17	0.175258	3105	3.9376	0.227495	156.667	0.0181818	-0.054601	0.187146	0.91	0.0254331	0.000228028	0.000269006
5	T1	T48	28	0.282828	3690	6.63258	0.4133	163.167	0	0.0210507	0.178153	0.55	0.0280579	0.000643007	0.000866662
6	T1	T49	13	0.149425	2475	3.00113	0.171543	149.667	0.0181818	-0.144517	0.19135	0.98	0.023966	0.000240727	0.000357724
7	T1	T52	23	0.258427	3015	5.41735	0.331635	155.667	0.0181818	-0.0188829	0.182255	1.06	0.0253835	0.00108289	0.0013413
8	T1	T53	22	0.255814	2835	5.17598	0.315762	153.667	0.0181818	-0.095448	0.18307	1	0.025146	0.00100197	0.00109092
9	T1	T54	22	0.236559	3150	5.17598	0.315762	157.167	0.0181818	-0.0708081	0.18307	0.87	0.0258442	0.00100015	0.0010354
10	T1	T55	15	0.153061	3060	3.46443	0.198297	156.167	0.0181818	-0.0665463	0.188776	0.9	0.023255	0.000345968	0.000326098
11	T1	T60	16	0.179775	2700	3.72766	0.219883	152.167	0.0181818	-0.128302	0.187961	0.95	0.0245012	0.000483452	0.000642301
12	T1	T62	19	0.195876	3195	4.43748	0.263968	157.667	0.0181818	-0.0663043	0.185515	0.91	0.0253083	0.00078585	0.000792239
13	T1	T66	26	0.276596	3375	6.16078	0.38493	159.667	0.0181818	0.0543036	0.179809	0.64	0.030978	0.0009886	0.00246818
14	T1	T71	25	0.271739	3240	5.90105	0.363654	158.167	0.0181818	-0.00428926	0.180624	1.06	0.0267359	0.00118406	0.00125729
15	T1	T73	23	0.232323	3465	5.39541	0.325396	160.667	0	0.0193987	0.182255	0.55	0.0282574	0.000335106	0.000298229
16	T1	T77	23	0.232323	3465	5.39546	0.325415	160.667	0	0.00446374	0.182255	0.55	0.0274149	0.00114391	0.00079391
17	T1	T79	22	0.244444	3015	5.17598	0.315762	155.667	0.0181818	-0.0883919	0.18307	1.04	0.0214898	0.00101038	0.00102044
18	T1	T87	33	0.340206	3825	7.90976	0.513054	164.667	0.0181818	0.046902	0.174052	0.59	0.0291366	0.00212885	0.00233379
19	T1	T91	12	0.12766	2745	2.77227	0.158885	152.667	0.0181818	-0.104981	0.191232	0.86	0.0248491	0.000278491	0.000356827
20	T1	T94	20	0.215054	3060	4.6859	0.281825	156.167	0.0181818	-0.0765227	0.1847	0.87	0.0256387	0.000895441	0.00091596
21	T1	T4	1	0.0104167	2340	0.226304	0.0120482	148	0.0181818	-0.203039	0.202415	1.1	0.00968603	0.000108256	0.000206873
22	T1	T5	9	0.0947368	2655	2.04839	0.111477	151.667	0.0181818	-0.110919	0.196848	1.1	0.0108766	0.000125263	0.000229923
23	T1	T6	3	0.0315789	2385	0.680435	0.0365295	148.5	0.0181818	-0.163302	0.200726	1.08	0.0138094	0.000117929	0.00022082
24	T1	T15	15	0.166667	2700	3.48452	0.203672	152.167	0.0181818	0.00207627	0.194127	1.05	0.0126855	9.0787e-05	0.000288656
25	T1	T21	12	0.153846	2025	2.74739	0.152566	144.5	0.0181818	-0.0618346	0.198074	0.86	0.0166445	2.27741e-05	0.000409933
26	T1	T24	24	0.324324	2385	5.72028	0.365109	148.667	0.0181818	0.0862601	0.19619	0.74	0.0201765	0.000898731	0.00216627
27	T1	T25	6	0.0606061	2700	1.35413	0.0714747	152	0	-0.142348	0.196223	0.55	0.0173066	0.000198178	0.000239617
28	T1	T32	9	0.0927835	2745	2.03815	0.108839	152.5	0	-0.103079	0.196033	0.55	0.0217963	0.00012194	0.000240009
29	T1	T37	3	0.0306122	2520	0.680435	0.0365295	150	0	-0.171465	0.199869	0.55	0.0214286	0.000112602	0.000238451
30	T1	T40	20	0.224719	2880	4.73317	0.294972	154.167	0.0181818	-0.00338602	0.193181	0.79	0.022586	0.000124647	0.000241923
31	T1	T58	10	0.10101	2880	2.30347	0.130777	154	0	-0.093905	0.192862	0.55	0.025683	0.000336679	0.000280398
32	T1	T59	25	0.277778	3150	5.95049	0.378096	157.167	0.0181818	0.0513023	0.187022	0.77	0.0255518	0.000901086	0.00171022
33	T1	T61	22	0.271605	2610	5.24869	0.336319	151.167	0.0181818	0.0258651	0.196782	0.72	0.0223759	0.00011803	0.000367937
34	T1	T63	11	0.122222	2520	2.50509	0.136437	150	0.0181818	-0.158535	0.197685	0.71	0.0230625	3.94761e-05	0.000323936
35	T1	T65	3	0.03125	2430	0.680435	0.0365295	149	0.0181818	-0.180724	0.200852	0.56	0.0210414	0.00010306	0.000245234
36	T1	T68	17	0.2	2565	3.9908	0.24182	150.667	0.0181818	-0.00592865	0.199983	0.63	0.0233696	0.000118689	0.000243488
37	T1	T69	21	0.228261	3060	4.92494	0.297111	156.167	0.0181818	0.0565226	0.189406	0.59	0.0230093	0.000106698	0.000280838
38	T1	T80	23	0.27381	2790	5.48329	0.350404	153.167	0.0181818	0.0366544	0.195008	0.64	0.0236929	0.000109296	0.000289725
39	T1	T81	12	0.121212	2970	2.74208	0.151143	155	0	-0.0705515	0.191264	0.55	0.0251286	0.000325904	0.000278065
40	T1	T82	17	0.175258	3105	3.95822	0.233059	156.667	0	-0.030459	0.189403	0.55	0.0257087	0.000131947	0.000232259
41	T1	T90	23	0.232323	3465	5.4086	0.329113	160.667	0	0.0229584	0.182229	0.55	0.0264333	0.000203605	0.000266069
42	T1	T101	7	0.0707071	2745	1.58043	0.0835229	152.5	0	-0.129682	0.195399	0.55	0.0266199	0.000242701	0.000256734
43	T1	T14	0	0	1800	0	0	139.667	0.0181818	-0.329299	0.214897	0.56	0.011323	7.65453e-06	0.000149868
44	T1	T34	5	0.0561798	2205	1.12657	0.0591291	146.333	0.0181818	-0.244329	0.206958	0.56	0.0225171	3.3208e-05	0.00025211
45	T1	T35	9	0.0918367	2790	2.07716	0.118729	152.833	0	-0.117103	0.194824	0.55	0.0235914	0.000227636	0.000304606
46	T1	T39	1	0.011236	2025	0.230213	0.012987	143	0.0181818	-0.226428	0.208103	0.58	0.020965	2.71619e-05	0.0002659
47	T1	T43	6	0.0618557	2610	1.39517	0.0818038	150.667	0	-0.161976	0.198456	0.55	0.0235212	0.000233084	0.000278205
48	T1	T50	8	0.0816327	2745	1.84482	0.105216	152.333	0	-0.131733	0.195665	0.55	0.0251337	0.000238925	0.00026798
49	T1	T51	3	0.0337079	2115	0.676916	0.0357172	145	0	-0.11976	0.210368	0.55	0.0285109	2.17067e-05	0.000207048
50	T1	T64	4	0.0412371	2520	0.900263	0.0470809	149.833	0	-0.189493	0.199983	0.55	0.0216001	0.000118571	0.00022091
51	T1	T75	8	0.0816327	2745	1.84482	0.105216	152.333	0	-0.131733	0.195665	0.55	0.0239499	0.000260961	0.000272945
52	T1	T76	3	0.03125	2430	0.676916	0.0357172	148.5	0	-0.163489	0.202164	0.55	0.0279898	4.90345e-05	0.000184873
53	T1	T84	0	0	1620	0	0	137.833	0	-0.257626	0.220074	0.55	0.0216219	2.26831e-05	0.000143019
54	T1	T96	6	0.0606061	2700	1.36116	0.0732136	151.833	0	-0.135148	0.19619	0.55	0.0233327	0.000235825	0.000252573
55	T2	T4	20	0.204082	3432	4.70169	0.285275	158.833	0.0294118	-0.112895	0.202415	0.89	0.00896465	0.000163824	0.000509987
56	T2	T5	27	0.27551	3894	6.27841	0.367794	162.5	0.0294118	-0.0207751	0.196848	0.89	0.00992058	0.000194224	0.000580756
57	T2	T6	22	0.226804	3498	5.14829	0.307772	159.333	0.0294118	-0.0731581	0.200726	0.87	0.0122006	0.000183904	0.000560968
58	T2	T15	31	0.326316	3960	7.21722	0.424193	163	0.0294118	0.0922197	0.194127	0.84	0.0111964	0.000137409	0.000711709
59	T2	T21	31	0.3875	2970	7.20883	0.422067	155.333	0.0294118	0.0283088	0.198074	0.65	0.0164152	4.29762e-05	0.00126017
60	T2	T24	32	0.367816	3498	7.55793	0.468148	159.5	0.0294118	0.176403	0.19619	0.53	0.0159577	0.00111696	0.0043858
61	T2	T25	27	0.272727	3960	6.30117	0.373515	162.833	0	-0.0522048	0.196223	0.34	0.0158639	0.000321468	0.000633183
62	T2	T32	29	0.295918	4026	6.73565	0.392698	163.333	0	-0.0129361	0.196033	0.34	0.0190934	0.000188593	0.000604695
63	T2	T37	24	0.244898	3696	5.62748	0.33857	160.833	0	-0.0813215	0.199869	0.34	0.0192176	0.000173769	0.000599455
64	T2	T40	34	0.354167	4224	7.99704	0.487449	165	0.0294118	0.0867574	0.193181	0.58	0.0193476	0.000192863	0.000609782
65	T2	T58	31	0.313131	4224	7.25051	0.432818	164.833	0	-0.00376161	0.192862	0.34	0.0250126	0.000597519	0.000810664
66	T2	T59	41	0.431579	4620	9.6832	0.598617	168	0.0294118	0.141446	0.187022	0.56	0.021777	0.00112651	0.003483
67	T2	T61	31	0.333333	3828	7.32334	0.454063	162	0.0294118	0.116008	0.196782	0.51	0.0182939	0.000187601	0.000952679
68	T2	T63	32	0.355556	3696	7.45213	0.438478	160.833	0.0294118	-0.0683913	0.197685	0.5	0.0224151	7.34273e-05	0.000981551
69	T2	T65	23	0.237113	3564	5.39586	0.325237	159.833	0.0294118	-0.0905807	0.200852	0.35	0.018752	0.000158495	0.00061438
70	T2	T68	28	0.294737	3762	6.53622	0.388141	161.5	0.0294118	0.0842148	0.199983	0.42	0.0196315	0.000183295	0.000612557
71	T2	T69	39	0.410526	4488	9.13683	0.54843	167	0.0294118	0.146666	0.189406	0.38	0.0198023	0.00016333	0.000700318
72	T2	T80	34	0.361702	4092	8.02871	0.496725	164	0.0294118	0.126798	0.195008	0.43	0.0195236	0.0001715	0.000740588
73	T2	T81	33	0.333333	4356	7.68912	0.453184	165.833	0	0.0195919	0.191264	0.34	0.0236152	0.000568718	0.000790465
74	T2	T82	37	0.377551	4554	8.6639	0.519226	167.5	0	0.0596844	0.189403	0.34	0.0222883	0.000206283	0.000591518
75	T2	T90	44	0.444444	5082	10.3556	0.631153	171.5	0	0.113102	0.182229	0.34	0.0245248	0.000344851	0.000734121
76	T2	T101	28	0.282828	4026	6.52747	0.385563	163.333	0	-0.0395389	0.195399	0.34	0.0242116	0.000412312	0.000710506
77	T2	T14	15	0.164835	2640	3.56291	0.223283	150.5	0.0294118	-0.239156	0.214897	0.35	0.0102664	1.27506e-05	0.000406676
78	T2	T34	25	0.277778	3234	5.84605	0.348824	157.167	0.0294118	-0.154186	0.206958	0.35	0.0214552	6.07975e-05	0.000751904
79	T2	T35	30	0.306122	4092	7.0242	0.42077	163.667	0	-0.0269598	0.194824	0.34	0.023196	0.000421072	0.000917876
80	T2	T39	20	0.21978	2970	4.71808	0.289349	153.833	0.0294118	-0.136285	0.208103	0.37	0.0191443	4.77934e-05	0.000762179
81	T2	T43	27	0.278351	3828	6.34222	0.383844	161.5	0	-0.0718326	0.198456	0.34	0.0226147	0.000426924	0.000830105
82	T2	T50	29	0.295918	4026	6.79187	0.407256	163.167	0	-0.0415892	0.195665	0.34	0.0236949	0.000435986	0.000796605
83	T2	T51	21	0.228261	3102	4.89522	0.288778	155.833	0	-0.0296169	0.210368	0.34	0.0240567	4.2236e-05	0.000656283
84	T2	T64	24	0.244898	3696	5.61569	0.335788	160.667	0	-0.0993498	0.199983	0.34	0.0198615	0.000202882	0.000615758
85	T2	T75	29	0.295918	4026	6.79187	0.407256	163.167	0	-0.0415892	0.195665	0.34	0.0231468	0.000477457	0.000813512
86	T2	T76	23	0.237113	3564	5.38613	0.322832	159.333	0	-0.0733455	0.202164	0.34	0.0241055	8.86041e-05	0.000544197
87	T2	T84	6	0.0625	2376	1.39512	0.0814523	148.667	0	-0.167483	0.220074	0.34	0.0169213	3.71813e-05	0.000381896
88	T2	T96	27	0.272727	3960	6.3082	0.375254	162.667	0	-0.0450044	0.19619	0.34	0.0217178	0.000398203	0.000694754
89	T3	T92	24	0.289157	1992	6.12685	0.481919	149.667	0.0165119	-0.134973	0.17881	1.56	0.0067808	0	0
90	T3	T28	49	0.505155	5229	11.5951	0.719674	173	0.00735294	0.0586688	0.187146	1.41	0.0124259	0.00224004	0.00149726
91	T3	T49	42	0.4375	4565	9.93567	0.616942	169	0.0106952	0.0244034	0.19135	1.42	0.0171508	0.00133328	0.00113444
92	T3	T60	46	0.474227	4980	10.8703	0.6718	171.5	0.00588235	0.040618	0.187961	1.39	0.0171818	0.00183757	0.00139787
93	T3	T91	47	0.484536	5063	11.1347	0.694306	172	0.0117647	0.0639389	0.191232	1.3	0.0176045	0.00159927	0.00117329
94	T3	T14	26	0.268041	3320	6.24632	0.406327	159	0.0588235	-0.160379	0.214897	1	0.00801167	5.25462e-05	0.000589071
95	T3	T34	35	0.360825	4067	8.30436	0.520922	165.667	0.0588235	-0.0754093	0.206958	1	0.0151073	0.000218566	0.000950092
96	T3	T35	47	0.479592	5146	11.1755	0.705065	172.167	0	0.0518167	0.194824	0.99	0.017282	0.00145056	0.0011114
97	T3	T39	33	0.347368	3735	7.88158	0.503862	162.333	0.0588235	-0.0575082	0.208103	1.02	0.0144303	0.00017167	0.000962254
98	T3	T43	43	0.438776	4814	10.2472	0.650898	170	0	0.00694386	0.198456	0.99	0.0163095	0.00179172	0.0012245
99	T3	T50	46	0.469388	5063	10.9432	0.691551	171.667	0	0.0371872	0.195665	0.99	0.0170736	0.00203228	0.00130515
100	T3	T51	36	0.382979	3901	8.53424	0.532657	164.333	0	0.0491596	0.210368	0.99	0.0157877	0.000307311	0.00167839
101	T3	T64	41	0.418367	4648	9.76698	0.620083	169.167	0	-0.0205733	0.199983	0.99	0.0156488	0.0011868	0.00126605
102	T3	T75	46	0.469388	5063	10.9432	0.691551	171.667	0	0.0371872	0.195665	0.99	0.0172983	0.00217779	0.00130422
103	T3	T76	40	0.412371	4482	9.52659	0.603773	167.833	0	0.00543098	0.202164	0.99	0.0162404	0.000785775	0.00169632
104	T3	T84	26	0.27957	2988	6.26211	0.41064	157.167	0	-0.0887062	0.220074	0.99	0.0143318	0.000478443	0.00172726
105	T3	T96	45	0.459184	4980	10.7114	0.678417	171.167	0	0.0337721	0.19619	0.99	0.0172455	0.0025416	0.00155862
106	T7	T13	23	0.239583	3484	5.35062	0.313687	159.333	0.0208333	0.0124706	0.187961	0.51	0.0159783	0.000847045	0.0011329
107	T7	T26	35	0.360825	4160	8.29193	0.51715	165.833	0.0208333	0.0962103	0.178128	0.52	0.0167681	0.00188773	0.00221433
108	T7	T28	24	0.263736	3276	5.61793	0.336424	157.333	0.0208333	-0.0730727	0.187146	0.9	0.0119083	0.00101065	0.00113962
109	T7	T29	39	0.414894	4212	9.30107	0.593282	166.333	0.0208333	0.121427	0.174859	1.08	0.0178829	0.00181514	0.00300111
110	T7	T41	24	0.247423	3588	5.58053	0.326492	160.333	0.0208333	-0.0174225	0.187146	0.84	0.0164207	0.000326337	0.000371873
111	T7	T48	35	0.353535	4264	8.27551	0.512296	166.833	0	0.0582291	0.178153	0.48	0.0172248	0.00093291	0.00121459
112	T7	T49	20	0.229885	2860	4.64406	0.270539	153.333	0.0208333	-0.107338	0.19135	0.91	0.0158172	0.000355463	0.000510239
113	T7	T55	22	0.22449	3536	5.10736	0.297293	159.833	0.0208333	-0.0293679	0.188776	0.83	0.0160901	0.000511024	0.000465273
114	T7	T60	23	0.258427	3120	5.37059	0.31888	155.833	0.0208333	-0.0911235	0.187961	0.88	0.0158996	0.000706205	0.000906296
115	T7	T62	26	0.268041	3692	6.08041	0.362965	161.333	0.0208333	-0.0291258	0.185515	0.84	0.0175618	0.00114755	0.00111749
116	T7	T73	30	0.30303	4004	7.03834	0.424393	164.333	0	0.0565772	0.182255	0.48	0.0173883	0.000475916	0.000409121
117	T7	T77	30	0.30303	4004	7.03839	0.424412	164.333	0	0.0416422	0.182255	0.48	0.0182932	0.00165377	0.00110869
118	T7	T91	19	0.202128	3172	4.4152	0.257881	156.333	0.0208333	-0.0678025	0.191232	0.79	0.0163206	0.000410454	0.000508002
119	T7	T94	27	0.290323	3536	6.32884	0.380822	159.833	0.0208333	-0.0393442	0.1847	0.8	0.0174853	0.00130735	0.00129177
120	T7	T4	6	0.0612245	2704	1.39758	0.0822303	151.667	0.0208333	-0.16586	0.202415	1.03	0.00817735	0.000143042	0.000264039
121	T7	T5	13	0.132653	3068	2.9743	0.16475	155.333	0.0208333	-0.0737401	0.196848	1.03	0.00853298	0.00016522	0.000292939
122	T7	T6	8	0.0824742	2756	1.84418	0.104727	152.167	0.0208333	-0.126123	0.200726	1.01	0.00995686	0.000156108	0.000282356
123	T7	T15	20	0.217391	3120	4.64826	0.27187	155.833	0.0208333	0.0392547	0.194127	0.98	0.00876942	0.000117428	0.000360648
124	T7	T21	19	0.24359	2340	4.39032	0.251563	148.167	0.0208333	-0.0246562	0.198074	0.79	0.0109172	3.557e-05	0.000618459
125	T7	T24	26	0.329114	2756	6.17699	0.390207	152.333	0.0208333	0.123438	0.19619	0.67	0.0119503	0.00109536	0.00255033
126	T7	T25	13	0.131313	3120	2.99706	0.170471	155.667	0	-0.10517	0.196223	0.48	0.0113336	0.000272426	0.000318175
127	T7	T32	16	0.164948	3172	3.68109	0.207836	156.167	0	-0.0659011	0.196033	0.48	0.0137676	0.000160562	0.000305265
128	T7	T37	10	0.102041	2912	2.32337	0.135526	153.667	0	-0.134287	0.199869	0.48	0.01336	0.000148379	0.000303515
129	T7	T40	23	0.247312	3328	5.4237	0.333959	157.833	0.0208333	0.0337924	0.193181	0.72	0.014273	0.000163849	0.00030718
130	T7	T58	17	0.171717	3328	3.9464	0.229774	157.667	0	-0.0567266	0.192862	0.48	0.0170443	0.000473219	0.000380694
131	T7	T59	30	0.326087	3640	7.11424	0.446294	160.833	0.0208333	0.0884807	0.187022	0.7	0.0151898	0.00110197	0.00202028
132	T7	T61	24	0.27907	3016	5.7054	0.361417	154.833	0.0208333	0.0630435	0.196782	0.65	0.0132973	0.000155448	0.000468079
133	T7	T63	18	0.2	2912	4.14802	0.235434	153.667	0.0208333	-0.121356	0.197685	0.64	0.0144521	5.97151e-05	0.00047333
134	T7	T65	9	0.0927835	2808	2.09175	0.122193	152.667	0.0208333	-0.143546	0.200852	0.49	0.0128649	0.000135422	0.000311269
135	T7	T68	19	0.211111	2964	4.4475	0.266918	154.333	0.0208333	0.0312498	0.199983	0.56	0.0146603	0.000155943	0.00030902
136	T7	T69	27	0.290323	3536	6.32651	0.380234	159.833	0.0208333	0.093701	0.189406	0.52	0.0143564	0.000138354	0.000351758
137	T7	T80	25	0.280899	3224	5.93999	0.375502	156.833	0.0208333	0.0738328	0.195008	0.57	0.0143151	0.000145977	0.000373784
138	T7	T81	19	0.191919	3432	4.38502	0.25014	158.667	0	-0.0333731	0.191264	0.48	0.0162004	0.00045553	0.000375429
139	T7	T82	23	0.234694	3588	5.35979	0.316182	160.333	0	0.00671946	0.189403	0.48	0.0159297	0.000174333	0.000296421
140	T7	T90	30	0.30303	4004	7.05153	0.428109	164.333	0	0.0601368	0.182229	0.48	0.016474	0.000276311	0.000348786
141	T7	T101	14	0.141414	3172	3.22336	0.182519	156.167	0	-0.0925039	0.195399	0.48	0.0166008	0.000336443	0.000343778
142	T7	T14	3	0.0337079	2080	0.71457	0.0450841	143.333	0.0208333	-0.292121	0.214897	0.49	0.00794458	1.10575e-05	0.000209123
143	T7	T34	12	0.134831	2548	2.7695	0.158125	150	0.0208333	-0.207151	0.206958	0.49	0.0137955	4.98853e-05	0.000365825
144	T7	T35	16	0.163265	3224	3.7201	0.217726	156.5	0	-0.0799248	0.194824	0.48	0.0158681	0.000326987	0.000422653
145	T7	T39	7	0.0777778	2340	1.64153	0.0986501	146.667	0.0208333	-0.18925	0.208103	0.51	0.01277	3.90736e-05	0.000369486
146	T7	T43	13	0.134021	3016	3.03811	0.1808	154.333	0	-0.124798	0.198456	0.48	0.0152027	0.000334008	0.000385092
147	T7	T50	15	0.153061	3172	3.48776	0.204212	156	0	-0.0945542	0.195665	0.48	0.0157922	0.000341344	0.000369817
148	T7	T51	9	0.1	2444	2.07849	0.118841	148.667	0	-0.0825819	0.210368	0.48	0.015128	3.02623e-05	0.000278827
149	T7	T64	10	0.102041	2912	2.31158	0.132744	153.5	0	-0.152315	0.199983	0.48	0.0137548	0.000169504	0.000305051
150	T7	T75	15	0.153061	3172	3.48776	0.204212	156	0	-0.0945542	0.195665	0.48	0.0157994	0.000372696	0.000376538
151	T7	T76	10	0.104167	2808	2.31985	0.134714	152.167	0	-0.12631	0.202164	0.48	0.0152526	6.83598e-05	0.000248959
152	T7	T84	0	0	1872	0	0	141.5	0	-0.220448	0.220074	0.48	0.0119435	3.13644e-05	0.000191022
153	T7	T96	13	0.131313	3120	3.00409	0.17221	155.5	0	-0.0979694	0.19619	0.48	0.0150369	0.000332682	0.000344176
154	T8	T9	29	0.402778	2418	7.06459	0.483484	149.5	0.0118421	-0.0271902	0.163861	2.02	0.00999205	0.00191195	0.00302877
155	T8	T11	32	0.421053	2852	7.73885	0.51856	153.833	0.0114201	0.0563696	0.163861	2.12	0.0106667	0.00427243	0.00333051
156	T8	T17	28	0.394366	2294	6.82873	0.469158	149	0.0118846	-0.026357	0.163861	2	0.0145989	0.00270978	0.00356483
157	T8	T27	34	0.441558	3038	8.19214	0.542825	155.5	0.0118153	0.0885068	0.164701	2.14	0.014125	0.0020747	0.00302892
158	T8	T33	28	0.388889	2356	6.82873	0.469158	149.5	0.0122505	-0.0463788	0.166381	1.9	0.0147114	0.00222059	0.00308089
159	T8	T46	32	0.444444	2604	7.76333	0.524677	151.5	0.012688	0.0029611	0.164717	1.89	0.0163373	0.00465474	0.00343672
160	T8	T67	28	0.394366	2294	6.82873	0.469158	149	0.0129271	-0.026357	0.168094	1.79	0.0173698	0.00379304	0.00337427
161	T8	T72	31	0.430556	2542	7.52873	0.510593	151	0.0129187	-0.01073	0.166414	1.71	0.0154106	0.00446436	0.00341968
162	T8	T85	37	0.474359	3286	8.88388	0.582091	157.5	0.0125598	0.16124	0.165574	1.88	0.0144431	0.00263631	0.00355181
163	T8	T92	17	0.246377	1488	4.24044	0.310203	139.167	0.0124654	-0.104645	0.17881	1.73	0.00650997	0	0
164	T8	T95	24	0.333333	2108	5.92617	0.421555	146	0.012688	-0.0857827	0.17138	1.72	0.0121728	0.00216798	0.00310028
165	T8	T4	26	0.295455	3224	6.14744	0.380044	156.833	0	-0.0037908	0.202415	1.71	0.0093533	0.000690943	0.000991455
166	T8	T5	33	0.375	3658	7.72417	0.462563	160.5	0	0.0883292	0.196848	1.71	0.00979068	0.000790281	0.00108924
167	T8	T6	28	0.321839	3286	6.59404	0.402541	157.333	0.0131579	0.0359462	0.200726	1.69	0.0114099	0.000765	0.00107562
168	T8	T15	37	0.435294	3720	8.66298	0.518962	161	0.0197368	0.201324	0.194127	1.66	0.00988432	0.000481908	0.00115054
169	T8	T24	31	0.369048	3286	7.25859	0.435744	157.5	0.0167464	0.285508	0.19619	1.35	0.0121556	0.00158483	0.00286844
170	T8	T25	34	0.386364	3720	8.00962	0.490507	160.833	0	0.0568996	0.196223	1.16	0.01398	0.00174527	0.00158455
171	T8	T32	35	0.397727	3782	8.18141	0.487467	161.333	0	0.0961683	0.196033	1.16	0.0158599	0.00075794	0.0011202
172	T8	T37	30	0.340909	3472	7.07323	0.433339	158.833	0	0.0277828	0.199869	1.16	0.0156967	0.000706115	0.00112282
173	T8	T40	38	0.431818	3968	8.93397	0.542942	163	0.0263158	0.195862	0.193181	1.4	0.0158025	0.000765782	0.00111604
174	T8	T59	44	0.5	4340	10.3589	0.632371	166	0.0263158	0.25055	0.187022	1.38	0.0165038	0.0017151	0.0024443
175	T8	T61	33	0.37931	3596	7.75281	0.470576	160	0.0210526	0.225113	0.196782	1.33	0.0143125	0.000540288	0.0012647
176	T8	T63	39	0.493671	3472	9.16058	0.55547	158.833	0.0263158	0.0407131	0.197685	1.32	0.0180832	0.000414807	0.00255594
177	T8	T65	29	0.333333	3348	6.84162	0.420006	157.833	0.0263158	0.0185236	0.200852	1.17	0.0152137	0.000632243	0.00112968
178	T8	T68	33	0.383721	3534	7.7301	0.464042	159.5	0.0263158	0.193319	0.199983	1.24	0.016088	0.000725208	0.00111714
179	T8	T69	44	0.511628	4216	10.3307	0.624331	165	0.0263158	0.25577	0.189406	1.2	0.0162216	0.000582431	0.00115113
180	T8	T80	37	0.425287	3844	8.70445	0.530479	162	0.0263158	0.235902	0.195008	1.25	0.0154924	0.000589124	0.00117265
181	T8	T81	40	0.454545	4092	9.39758	0.570175	163.833	0	0.128696	0.191264	1.16	0.0204946	0.00327299	0.00209692
182	T8	T82	43	0.488636	4278	10.1097	0.613996	165.5	0	0.168789	0.189403	1.16	0.0181534	0.000845589	0.00111767
183	T8	T101	35	0.397727	3782	8.23592	0.502555	161.333	0	0.0695655	0.195399	1.16	0.0201041	0.00228497	0.00181498
184	T8	T14	21	0.259259	2480	5.00867	0.318052	148.5	0.0263158	-0.130051	0.214897	1.17	0.00964966	9.35019e-05	0.00137464
185	T8	T34	32	0.405063	3038	7.5545	0.465815	155.167	0.0263158	-0.0450814	0.206958	1.17	0.0169462	0.000383083	0.00218383
186	T8	T39	27	0.3375	2790	6.42653	0.40634	151.833	0.0263158	-0.0271803	0.208103	1.19	0.016837	0.00032583	0.00239514
187	T8	T51	27	0.329268	2914	6.34098	0.383547	153.833	0	0.0794875	0.210368	1.16	0.0166254	0.000209543	0.00150083
188	T8	T64	31	0.356322	3472	7.32414	0.45278	158.667	0	0.00975459	0.199983	1.16	0.0175158	0.00135949	0.00190193
189	T8	T76	29	0.333333	3348	6.83188	0.417602	157.333	0	0.0357589	0.202164	1.16	0.0173479	0.000468984	0.00132773
190	T8	T84	12	0.139535	2232	2.84087	0.176222	146.667	0	-0.0583783	0.220074	1.16	0.0128854	0.000199742	0.000945672
191	T8	T96	34	0.386364	3720	8.01666	0.492246	160.667	0	0.0640999	0.19619	1.16	0.0192621	0.00250629	0.00201562
192	T9	T19	31	0.392405	2769	7.584	0.526161	154	0.0128205	0.00781851	0.166331	2.06	0.0135944	0.00377492	0.00189642
193	T9	T30	26	0.288889	3003	6.27808	0.417188	157	0.00833333	-0.0669934	0.167978	2.06	0.0134488	0.00106211	0.000497217
194	T9	T44	31	0.43662	2457	7.60141	0.531684	150	0.0145833	-0.0508971	0.168011	1.78	0.0129368	0.0033722	0.00202485
195	T9	T57	31	0.326316	3393	7.56705	0.52069	162	0.00833333	-0.0154005	0.168003	2.02	0.0148804	0.00293171	0.00162395
196	T9	T100	36	0.391304	3471	8.93266	0.649259	163	0.0166667	-0.0536098	0.167371	1.54	0.0149951	0.00443443	0.00199644
197	T9	T13	10	0.104167	2613	2.31251	0.132887	152	0.0166667	-0.083838	0.188776	0.89	0.0113257	0.000273913	0.000179777
198	T9	T26	22	0.226804	3120	5.25383	0.33635	158.5	0.0166667	-9.8266e-05	0.178943	0.9	0.0123172	0.0012163	0.000700131
199	T9	T28	11	0.120879	2457	2.57982	0.155624	150	0.0166667	-0.169381	0.187961	1.28	0.00824676	0.000325142	0.000179917
200	T9	T29	26	0.276596	3159	6.26297	0.412482	159	0.0166667	0.0251179	0.175674	1.46	0.0140094	0.00148669	0.00120622
201	T9	T41	11	0.113402	2691	2.54243	0.145692	153	0.0166667	-0.113731	0.187961	1.22	0.0119593	0.000132263	7.3961e-05
202	T9	T48	22	0.222222	3198	5.23741	0.331496	159.5	0	-0.0380795	0.178968	0.86	0.0126246	0.000393172	0.000251194
203	T9	T49	7	0.0804598	2145	1.60596	0.089739	146	0.0166667	-0.203647	0.192165	1.29	0.0111135	0.000132182	9.31082e-05
204	T9	T52	17	0.191011	2613	4.02217	0.249831	152	0.0166667	-0.078013	0.18307	1.37	0.0120421	0.000539859	0.000316965
205	T9	T53	16	0.186047	2457	3.78081	0.233958	150	0.0166667	-0.154578	0.183885	1.31	0.0117706	0.000484067	0.000249826
206	T9	T54	16	0.172043	2730	3.78081	0.233958	153.5	0.0166667	-0.129938	0.183885	1.18	0.0125531	0.000485144	0.000238072
207	T9	T55	9	0.0918367	2652	2.06925	0.116493	152.5	0.0166667	-0.125677	0.189592	1.21	0.0113948	0.000199725	8.92351e-05
208	T9	T60	10	0.11236	2340	2.33249	0.13808	148.5	0.0166667	-0.187432	0.188776	1.26	0.0111132	0.000234968	0.000147974
209	T9	T62	13	0.134021	2769	3.04231	0.182165	154	0.0166667	-0.125434	0.186331	1.22	0.012315	0.000371978	0.000177756
210	T9	T66	20	0.212766	2925	4.76561	0.303126	156	0.0166667	-0.00482655	0.180624	0.95	0.0125821	0.000538752	0.000637583
211	T9	T71	19	0.206522	2808	4.50588	0.28185	154.5	0.0166667	-0.0634195	0.181439	1.37	0.0128459	0.000599902	0.000301949
212	T9	T73	17	0.171717	3003	4.00024	0.243592	157	0	-0.0397315	0.18307	0.86	0.0128499	0.000268618	0.000113316
213	T9	T77	17	0.171717	3003	4.00029	0.243611	157	0	-0.0546664	0.18307	0.86	0.0131091	0.000648511	0.000213347
214	T9	T79	16	0.177778	2613	3.78081	0.233958	152	0.0166667	-0.147522	0.183885	1.35	0.0104562	0.000489928	0.000234545
215	T9	T87	27	0.278351	3315	6.51459	0.43125	161	0.0166667	-0.0122282	0.174867	0.9	0.0132946	0.00166809	0.000866817
216	T9	T91	6	0.0638298	2379	1.37709	0.0770808	149	0.0166667	-0.164111	0.192047	1.17	0.0114627	0.000154282	9.37028e-05
217	T9	T94	14	0.150538	2652	3.29073	0.200022	152.5	0.0166667	-0.135653	0.185515	1.18	0.0121042	0.000417657	0.000202512
218	T9	T4	1	0.0111111	2028	0.226304	0.0120482	144.333	0.0166667	-0.262169	0.20323	1.41	0.00634658	0.000109652	9.93252e-05
219	T9	T5	7	0.0769231	2301	1.60169	0.0887472	148	0.0166667	-0.170049	0.197664	1.41	0.00676417	0.00012801	0.000111377
220	T9	T6	1	0.010989	2067	0.226304	0.0120482	144.833	0.0166667	-0.222432	0.201542	1.39	0.00764658	0.000117816	0.000104572
221	T9	T15	12	0.137931	2340	2.8076	0.167955	148.5	0.0166667	-0.0570539	0.194943	1.36	0.00707537	0.00010165	0.000153199
222	T9	T21	7	0.0909091	1755	1.59358	0.0866357	140.833	0.0166667	-0.120965	0.198889	1.17	0.00784356	1.32077e-05	0.000112691
223	T9	T24	21	0.295775	2067	5.03898	0.328295	145	0.0166667	0.0271299	0.197005	1.05	0.0101085	0.00106353	0.00121513
224	T9	T25	3	0.03125	2340	0.677211	0.0357575	148.333	0	-0.201478	0.197038	0.86	0.00849103	0.000153456	8.79504e-05
225	T9	T32	6	0.0638298	2379	1.36124	0.0731222	148.833	0	-0.16221	0.196848	0.86	0.0108556	0.000125491	0.000117081
226	T9	T37	1	0.0106383	2184	0.226304	0.0120482	146.333	0	-0.230595	0.200684	0.86	0.010353	0.000114905	0.000115341
227	T9	T40	18	0.211765	2496	4.28647	0.272242	150.5	0.0166667	-0.0625162	0.193996	1.1	0.0114402	0.000130109	0.0001197
228	T9	T58	4	0.040404	2496	0.908293	0.0489735	150.333	0	-0.153035	0.193677	0.86	0.0123141	0.000222507	8.78403e-05
229	T9	T59	21	0.238636	2730	5.03898	0.328295	153.5	0.0166667	-0.00782786	0.187838	1.08	0.0123191	0.0010537	0.000947973
230	T9	T61	20	0.25974	2262	4.80199	0.313589	147.5	0.0166667	-0.0332651	0.197598	1.03	0.0108696	0.000173321	0.000256108
231	T9	T63	7	0.0795455	2184	1.59358	0.0866357	146.333	0.0166667	-0.217665	0.198501	1.02	0.0104011	2.20757e-05	8.5868e-05
232	T9	T65	1	0.0108696	2106	0.226304	0.0120482	145.333	0.0166667	-0.239854	0.201667	0.87	0.00989279	0.000106719	0.000120372
233	T9	T68	15	0.185185	2223	3.54409	0.219089	147	0.0166667	-0.0650588	0.200798	0.94	0.0118434	0.00012395	0.000120533
234	T9	T69	17	0.188889	2652	4.01343	0.247309	152.5	0.0166667	-0.00260762	0.190222	0.9	0.0114369	0.000119135	0.000148638
235	T9	T80	20	0.246914	2418	4.80199	0.313589	149.5	0.0166667	-0.0224758	0.195823	0.95	0.0116512	0.00012232	0.000153698
236	T9	T81	8	0.0824742	2574	1.83057	0.101342	151.333	0	-0.129682	0.192079	0.86	0.0119507	0.000223891	9.05492e-05
237	T9	T82	14	0.148936	2691	3.2813	0.197342	153	0	-0.0895891	0.190218	0.86	0.0124204	0.000133752	0.000111601
238	T9	T90	17	0.171717	3003	4.01343	0.247309	157	0	-0.0361718	0.183044	0.86	0.0124034	0.000176882	0.000109568
239	T9	T101	4	0.0416667	2379	0.903514	0.0478057	148.833	0	-0.188812	0.196215	0.86	0.012355	0.000177223	8.88636e-05
240	T9	T14	0	0	1560	0	0	136	0.0166667	-0.388429	0.215713	0.87	0.00582685	4.24809e-06	3.94253e-05
241	T9	T34	2	0.0232558	1911	0.449651	0.0234118	142.667	0.0166667	-0.303459	0.207774	0.87	0.010092	1.90905e-05	6.86999e-05
242	T9	T35	3	0.0306122	2418	0.681989	0.0369253	149.167	0	-0.176233	0.195639	0.86	0.0113129	0.000126599	8.03008e-05
243	T9	T39	0	0	1755	0	0	139.333	0.0166667	-0.285558	0.208918	0.89	0.00919792	1.51961e-05	7.05153e-05
244	T9	T43	0	0	2262	0	0	147	0	-0.221106	0.199271	0.86	0.0109083	0.000133424	7.54882e-05
245	T9	T50	2	0.0204082	2379	0.449651	0.0234118	148.667	0	-0.190863	0.19648	0.86	0.0114359	0.000140736	7.48233e-05
246	T9	T51	0	0	1833	0	0	141.333	0	-0.178891	0.211183	0.86	0.0110197	1.53065e-05	6.92061e-05
247	T9	T64	1	0.0106383	2184	0.223347	0.0113636	146.167	0	-0.248623	0.200798	0.86	0.0100913	7.13482e-05	6.30103e-05
248	T9	T75	2	0.0204082	2379	0.449651	0.0234118	148.667	0	-0.190863	0.19648	0.86	0.0113945	0.000153754	7.62286e-05
249	T9	T76	0	0	2106	0	0	144.833	0	-0.222619	0.20298	0.86	0.0111475	3.54704e-05	6.33914e-05
250	T9	T84	0	0	1404	0	0	134.167	0	-0.316756	0.22089	0.86	0.00933522	1.7833e-05	5.32975e-05
251	T9	T96	2	0.0206186	2340	0.449651	0.0234118	148.167	0	-0.194278	0.197005	0.86	0.0110528	0.000154203	7.82853e-05
252	T10	T92	24	0.347826	1656	6.12685	0.481919	142.667	0.0169779	-0.0886565	0.17881	1.42	0.00831574	0	0
253	T10	T13	41	0.431579	4623	9.61274	0.57853	168	0.0322581	0.190529	0.187961	0.88	0.0185782	0.000852156	0.00206907
254	T10	T28	36	0.375	4347	8.41265	0.500532	166	0.00806452	0.104985	0.187146	1.27	0.0136842	0.00100783	0.00206311
255	T10	T49	29	0.305263	3795	6.73378	0.391971	162	0.00879765	0.0707201	0.19135	1.28	0.0182386	0.000403073	0.00105035
256	T10	T55	39	0.397959	4692	9.11761	0.543269	168.5	0	0.14869	0.188776	1.2	0.0189002	0.000607889	0.00100476
257	T10	T60	33	0.34375	4140	7.68787	0.452658	164.5	0.00645161	0.0869346	0.187961	1.25	0.0183482	0.000728734	0.00169778
258	T10	T91	33	0.340206	4209	7.68953	0.452942	165	0.00645161	0.110256	0.191232	1.16	0.0188628	0.000470562	0.00105728
259	T10	T4	24	0.247423	3588	5.6597	0.347074	160.333	0.0322581	0.012198	0.202415	1.4	0.00978611	0.000301413	0.00101004
260	T10	T5	31	0.319588	4071	7.23642	0.429593	164	0.0322581	0.104318	0.196848	1.4	0.0103464	0.000352906	0.00113592
261	T10	T6	26	0.270833	3657	6.1063	0.369571	160.833	0.0322581	0.051935	0.200726	1.38	0.0119275	0.000327834	0.00107646
262	T10	T21	28	0.325581	3105	6.47142	0.370848	156.833	0.0150538	0.153402	0.198074	1.16	0.0129712	4.15343e-05	0.00131101
263	T10	T25	31	0.316327	4140	7.25918	0.435314	164.333	0	0.0728884	0.196223	0.85	0.0134065	0.000465502	0.000986986
264	T10	T32	34	0.354167	4209	7.94321	0.472679	164.833	0	0.112157	0.196033	0.85	0.0163826	0.000346254	0.0011951
265	T10	T37	28	0.28866	3864	6.58549	0.400369	162.333	0	0.0437716	0.199869	0.85	0.015812	0.000319467	0.00118633
266	T10	T58	35	0.357143	4416	8.20852	0.494617	166.333	0	0.121332	0.192862	0.85	0.0200959	0.00067117	0.000980209
267	T10	T63	28	0.28866	3864	6.46529	0.369212	162.333	0.00806452	0.0567019	0.197685	1.01	0.0170034	6.76931e-05	0.000974084
268	T10	T65	27	0.28125	3726	6.35387	0.387036	161.333	0.0322581	0.0345124	0.200852	0.86	0.0150866	0.000295817	0.00123436
269	T10	T81	37	0.377551	4554	8.64713	0.514983	167.333	0	0.144685	0.191264	0.85	0.0191608	0.000677067	0.00101301
270	T10	T101	32	0.326531	4209	7.48548	0.447363	164.833	0	0.0855543	0.195399	0.85	0.0197323	0.000533804	0.000990194
271	T10	T14	13	0.135417	2760	3.06387	0.187185	152	0.0322581	-0.114062	0.214897	0.86	0.00897138	1.28256e-05	0.000440345
272	T10	T34	21	0.216495	3381	4.85921	0.279558	158.667	0.0322581	-0.0290926	0.206958	0.86	0.0161148	5.85757e-05	0.000779815
273	T10	T35	33	0.336735	4278	7.73034	0.463701	165.167	0	0.0981334	0.194824	0.85	0.0184191	0.000382814	0.000898281
274	T10	T39	20	0.212766	3105	4.6883	0.281365	155.333	0.0322581	-0.0111916	0.208103	0.88	0.0146035	4.68552e-05	0.000804347
275	T10	T43	29	0.295918	4002	6.80208	0.409534	163	0	0.0532605	0.198456	0.85	0.0176197	0.000399222	0.000835592
276	T10	T50	32	0.326531	4209	7.49801	0.450187	164.667	0	0.0835039	0.195665	0.85	0.0184605	0.00041871	0.000823534
277	T10	T51	26	0.288889	3243	6.08874	0.364816	157.333	0	0.0954762	0.210368	0.85	0.017716	4.46244e-05	0.000746409
278	T10	T64	27	0.27551	3864	6.32183	0.378719	162.167	0	0.0257434	0.199983	0.85	0.0159241	0.000208663	0.000681724
279	T10	T75	32	0.326531	4209	7.49801	0.450187	164.667	0	0.0835039	0.195665	0.85	0.0184577	0.000459981	0.000843657
280	T10	T76	28	0.294737	3726	6.58197	0.399557	160.833	0	0.0517477	0.202164	0.85	0.0177975	0.000103447	0.000683936
281	T10	T84	14	0.153846	2484	3.31749	0.206424	150.167	0	-0.0423895	0.220074	0.85	0.0138394	5.09605e-05	0.000563445
282	T10	T96	31	0.316327	4140	7.26621	0.437053	164.167	0	0.0800887	0.19619	0.85	0.0175595	0.000458612	0.000861327
283	T11	T19	37	0.4625	3266	8.98781	0.61052	158.333	0.0137881	0.0913783	0.166331	2.16	0.0146655	0.0040289	0.00411308
284	T11	T30	30	0.322581	3542	7.18772	0.46655	161.333	0.00628931	0.0165664	0.167978	2.16	0.0146035	0.0011352	0.00107995
285	T11	T44	34	0.453333	2898	8.27568	0.56676	154.333	0.0141509	0.0326627	0.168011	1.88	0.0139387	0.00372634	0.00454689
286	T11	T13	17	0.177083	3082	3.9626	0.234486	156.333	0.0188679	-0.000278223	0.188776	0.99	0.0122919	0.000281839	0.000375902
287	T11	T26	29	0.298969	3680	6.90391	0.43795	162.833	0.0188679	0.0834615	0.178943	1	0.0134839	0.001088	0.00127269
288	T11	T28	14	0.147368	2898	3.25409	0.190699	154.333	0.00943396	-0.0858216	0.187961	1.38	0.00894376	0.000334916	0.000376605
289	T11	T41	16	0.161616	3174	3.69437	0.211182	157.333	0	-0.0301714	0.187961	1.32	0.0130088	0.000129114	0.00014672
290	T11	T48	29	0.292929	3772	6.8875	0.433096	163.833	0	0.0454802	0.178968	0.96	0.0137555	0.000360044	0.000467449
291	T11	T49	9	0.0978261	2530	2.05266	0.112469	150.333	0.0120069	-0.120087	0.192165	1.39	0.0120505	0.000131748	0.000188588
292	T11	T52	21	0.228261	3082	4.93181	0.299193	156.333	0.0132075	0.0055467	0.18307	1.47	0.013068	0.000543607	0.000648588
293	T11	T53	19	0.211111	2898	4.45507	0.269034	154.333	0.0130624	-0.0710185	0.183885	1.41	0.0127576	0.000481636	0.00050513
294	T11	T54	20	0.208333	3220	4.69045	0.28332	157.833	0.00943396	-0.0463786	0.183885	1.28	0.0136329	0.000483381	0.000482036
295	T11	T55	15	0.151515	3128	3.46747	0.199225	156.833	0	-0.0421168	0.189592	1.31	0.0123416	0.000196783	0.000178667
296	T11	T60	13	0.139785	2760	3.00675	0.173156	152.833	0.0113208	-0.103872	0.188776	1.36	0.0120728	0.000240052	0.00030721
297	T11	T62	18	0.181818	3266	4.19424	0.247655	158.333	0	-0.0418747	0.186331	1.32	0.0133348	0.000382471	0.000371414
298	T11	T66	27	0.287234	3450	6.4157	0.404726	160.333	0.0188679	0.0787332	0.180624	1.05	0.013772	0.000570015	0.00137084
299	T11	T71	23	0.242105	3312	5.41552	0.331211	158.833	0.0107817	0.0201403	0.181439	1.47	0.0139744	0.000601046	0.000614772
300	T11	T73	24	0.242424	3542	5.65033	0.345192	161.333	0	0.0438283	0.18307	0.96	0.0140262	0.000243706	0.000208919
301	T11	T77	24	0.242424	3542	5.65038	0.345211	161.333	0	0.0288933	0.18307	0.96	0.0142821	0.000617799	0.000413019
302	T11	T79	19	0.202128	3082	4.45507	0.269034	156.333	0.0104822	-0.0639623	0.183885	1.45	0.0113183	0.000487875	0.00047463
303	T11	T87	34	0.350515	3910	8.16468	0.53285	165.333	0.0188679	0.0713316	0.174867	1	0.0145029	0.00156375	0.0016513
304	T11	T91	10	0.103093	2806	2.28673	0.126442	153.333	0.00754717	-0.0805514	0.192047	1.27	0.0124639	0.000153538	0.000189499
305	T11	T94	18	0.1875	3128	4.20037	0.249383	156.833	0.00943396	-0.0520931	0.185515	1.28	0.0131235	0.000430997	0.000424676
306	T11	T4	6	0.0652174	2392	1.42969	0.0909179	148.667	0.0188679	-0.178609	0.20323	1.51	0.00682874	9.52542e-05	0.00017534
307	T11	T5	14	0.153846	2714	3.25178	0.190347	152.333	0.0188679	-0.086489	0.197664	1.51	0.00739401	0.000110997	0.000196253
308	T11	T6	7	0.076087	2438	1.65361	0.102412	149.167	0.0188679	-0.138872	0.201542	1.49	0.0083008	0.000102667	0.00018518
309	T11	T15	19	0.218391	2760	4.45769	0.269555	152.833	0.0188679	0.0265058	0.194943	1.46	0.00774664	8.68386e-05	0.000265959
310	T11	T21	10	0.123457	2070	2.26784	0.121712	145.167	0.0138365	-0.0374051	0.198889	1.27	0.00850944	1.31763e-05	0.00022846
311	T11	T25	10	0.104167	2760	2.3273	0.137357	152.667	0	-0.117919	0.197038	0.96	0.00924554	0.000141356	0.000164635
312	T11	T32	13	0.138298	2806	3.01133	0.174722	153.167	0	-0.0786499	0.196848	0.96	0.011885	0.000108724	0.000206135
313	T11	T37	7	0.0736842	2576	1.65361	0.102412	150.667	0	-0.147035	0.200684	0.96	0.0112823	9.97998e-05	0.000203576
314	T11	T40	25	0.294118	2944	5.93655	0.373842	154.833	0.0188679	0.0210435	0.193996	1.2	0.0126273	0.000112298	0.000209948
315	T11	T58	11	0.111111	2944	2.55838	0.150573	154.667	0	-0.0694755	0.193677	0.96	0.01338	0.000211682	0.00016982
316	T11	T63	10	0.108696	2576	2.26784	0.121712	150.667	0.0141509	-0.134105	0.198501	1.12	0.0113198	2.19957e-05	0.000173863
317	T11	T65	7	0.0752688	2484	1.65361	0.102412	149.667	0.0188679	-0.156295	0.201667	0.97	0.0107821	9.24658e-05	0.000211942
318	T11	T68	22	0.271605	2622	5.19418	0.320689	151.333	0.0188679	0.0185009	0.200798	1.04	0.0130859	0.000107024	0.00021149
319	T11	T69	24	0.266667	3128	5.66351	0.348909	156.833	0.0188679	0.0809521	0.190222	1	0.0125858	0.000101617	0.000257638
320	T11	T81	15	0.154639	3036	3.48066	0.202941	155.667	0	-0.0461219	0.192079	0.96	0.0130377	0.000211363	0.000173712
321	T11	T82	21	0.223404	3174	4.93139	0.298942	157.333	0	-0.0060294	0.190218	0.96	0.0136422	0.000116114	0.000196881
322	T11	T90	24	0.242424	3542	5.66351	0.348909	161.333	0	0.0473879	0.183044	0.96	0.0136243	0.000157882	0.00019874
323	T11	T101	11	0.114583	2806	2.5536	0.149406	153.167	0	-0.105253	0.196215	0.96	0.013467	0.00016524	0.000168372
324	T11	T14	0	0	1840	0	0	140.333	0.0188679	-0.304869	0.215713	0.97	0.00626469	4.17541e-06	7.87467e-05
325	T11	T34	4	0.043956	2254	0.896354	0.046142	147	0.0188679	-0.2199	0.207774	0.97	0.0109041	1.87954e-05	0.000137449
326	T11	T35	9	0.0909091	2852	2.08021	0.119657	153.5	0	-0.0926736	0.195639	0.96	0.0122488	0.000125002	0.000161123
327	T11	T39	1	0.0111111	2070	0.235377	0.0142857	143.667	0.0188679	-0.201999	0.208918	0.99	0.0098484	1.49407e-05	0.000140888
328	T11	T43	5	0.0505051	2668	1.15194	0.0654906	151.333	0	-0.137546	0.199271	0.96	0.0118347	0.000130652	0.000150215
329	T11	T50	8	0.0808081	2806	1.84787	0.106144	153	0	-0.107303	0.19648	0.96	0.0124178	0.000136902	0.000147909
330	T11	T51	6	0.0689655	2162	1.39822	0.082732	145.667	0	-0.0953308	0.211183	0.96	0.0120621	1.43685e-05	0.000132018
331	T11	T64	7	0.0736842	2576	1.62157	0.0940956	150.5	0	-0.165064	0.200798	0.96	0.0109629	6.87613e-05	0.000123403
332	T11	T75	8	0.0808081	2806	1.84787	0.106144	153	0	-0.107303	0.19648	0.96	0.0123494	0.000149616	0.000150738
333	T11	T76	7	0.0752688	2484	1.65009	0.1016	149.167	0	-0.139059	0.20298	0.96	0.0121868	3.29447e-05	0.000119647
334	T11	T84	3	0.0379747	1656	0.723955	0.0476561	138.5	0	-0.233197	0.22089	0.96	0.0101169	1.6212e-05	9.8463e-05
335	T11	T96	9	0.0927835	2760	2.09974	0.125012	152.5	0	-0.110718	0.197005	0.96	0.0120042	0.000146545	0.000151186
336	T12	T30	29	0.322222	3234	6.99634	0.463274	158.667	0.00862069	-0.0344403	0.167163	2.05	0.0120666	0.00150188	0.000738979
337	T12	T57	34	0.357895	3654	8.2853	0.566776	163.667	0.00862069	0.0171526	0.167188	2.01	0.0136231	0.00340473	0.00198223
338	T12	T100	39	0.423913	3738	9.65092	0.695346	164.667	0.0172414	-0.0210567	0.166556	1.53	0.0136125	0.00502737	0.00237891
339	T12	T13	13	0.135417	2814	3.03077	0.178973	153.667	0.0172414	-0.0512849	0.187961	0.88	0.010166	0.000423677	0.000292264
340	T12	T26	25	0.257732	3360	5.97208	0.382436	160.167	0.0172414	0.0324548	0.178128	0.89	0.0110299	0.001424	0.000861531
341	T12	T28	14	0.153846	2646	3.29808	0.20171	151.667	0.0172414	-0.136828	0.187146	1.27	0.00733577	0.000504687	0.000293521
342	T12	T29	29	0.308511	3402	6.98122	0.458569	160.667	0.0172414	0.057671	0.174859	1.45	0.0124071	0.00160093	0.00136521
343	T12	T41	14	0.14433	2898	3.26068	0.191778	154.667	0.0172414	-0.0811781	0.187146	1.21	0.0107966	0.000184341	0.000108344
344	T12	T48	25	0.252525	3444	5.95566	0.377583	161.167	0	-0.00552646	0.178153	0.85	0.0113121	0.000545462	0.000366276
345	T12	T49	10	0.114943	2310	2.32421	0.135826	147.667	0.0172414	-0.171094	0.19135	1.28	0.0100171	0.000184567	0.000136643
346	T12	T52	20	0.224719	2814	4.74043	0.295918	153.667	0.0172414	-0.04546	0.182255	1.36	0.0107851	0.000817669	0.000504577
347	T12	T53	19	0.22093	2646	4.49907	0.280045	151.667	0.0172414	-0.122025	0.18307	1.3	0.0106126	0.000749113	0.000406348
348	T12	T54	19	0.204301	2940	4.49907	0.280045	155.167	0.0172414	-0.0973853	0.18307	1.17	0.0111552	0.000748148	0.000385872
349	T12	T55	12	0.122449	2856	2.78751	0.16258	154.167	0.0172414	-0.0931235	0.188776	1.2	0.010115	0.000271772	0.000127623
350	T12	T60	13	0.146067	2520	3.05074	0.184166	150.167	0.0172414	-0.154879	0.187961	1.25	0.00991674	0.000353206	0.000233788
351	T12	T62	16	0.164948	2982	3.76056	0.228251	155.667	0.0172414	-0.0928814	0.185515	1.21	0.0109049	0.000573552	0.000288071
352	T12	T66	23	0.244681	3150	5.48387	0.349213	157.667	0.0172414	0.0277265	0.179809	0.94	0.0112237	0.000762186	0.000948043
353	T12	T71	22	0.23913	3024	5.22414	0.327936	156.167	0.0172414	-0.0308664	0.180624	1.36	0.0114149	0.000901154	0.000476729
354	T12	T73	20	0.20202	3234	4.71849	0.289679	158.667	0	-0.00717841	0.182255	0.85	0.0114511	0.000326434	0.000144735
355	T12	T77	20	0.20202	3234	4.71854	0.289698	158.667	0	-0.0221134	0.182255	0.85	0.0116015	0.000926784	0.000320455
356	T12	T79	19	0.211111	2814	4.49907	0.280045	153.667	0.0172414	-0.114969	0.18307	1.34	0.00931313	0.000755843	0.000380316
357	T12	T87	30	0.309278	3570	7.23285	0.477337	162.667	0.0172414	0.0203249	0.174052	0.89	0.0119551	0.00201233	0.00109907
358	T12	T91	9	0.0957447	2562	2.09535	0.123167	150.667	0.0172414	-0.131558	0.191232	1.16	0.0102061	0.000214625	0.000137005
359	T12	T94	17	0.182796	2856	4.00899	0.246108	154.167	0.0172414	-0.1031	0.1847	1.17	0.0107882	0.000650533	0.000331527
360	T12	T4	1	0.0107527	2184	0.226304	0.0120482	146	0.0172414	-0.229616	0.202415	1.4	0.00551859	0.000122295	0.000116432
361	T12	T5	7	0.0744681	2478	1.60169	0.0887472	149.667	0.0172414	-0.137496	0.196848	1.4	0.00580199	0.000142404	0.000130225
362	T12	T6	1	0.0106383	2226	0.226304	0.0120482	146.5	0.0172414	-0.189879	0.200726	1.38	0.00661934	0.000131948	0.000123093
363	T12	T15	12	0.133333	2520	2.8076	0.167955	150.167	0.0172414	-0.0245009	0.194127	1.35	0.00616931	0.00010989	0.00017407
364	T12	T21	9	0.115385	1890	2.07047	0.116849	142.5	0.0172414	-0.0884118	0.198074	1.16	0.00725815	1.70164e-05	0.000152599
365	T12	T24	22	0.30137	2226	5.27358	0.342379	146.667	0.0172414	0.0596829	0.19619	1.04	0.0088528	0.00109569	0.00131577
366	T12	T25	3	0.030303	2520	0.677211	0.0357575	150	0	-0.168925	0.196223	0.85	0.00750035	0.000187641	0.000113032
367	T12	T32	6	0.0618557	2562	1.36124	0.0731222	150.5	0	-0.129657	0.196033	0.85	0.00959427	0.000139256	0.000136554
368	T12	T37	1	0.0103093	2352	0.226304	0.0120482	148	0	-0.198042	0.199869	0.85	0.00921219	0.000127781	0.000134813
369	T12	T40	18	0.204545	2688	4.28647	0.272242	152.167	0.0172414	-0.0299632	0.193181	1.09	0.00996713	0.000143849	0.000139096
370	T12	T58	7	0.0707071	2688	1.62655	0.0950601	152	0	-0.120482	0.192862	0.85	0.0109021	0.000291379	0.0001209
371	T12	T59	22	0.244444	2940	5.27358	0.342379	155.167	0.0172414	0.0247252	0.187022	1.07	0.0108132	0.00108916	0.00102989
372	T12	T61	20	0.25	2436	4.80199	0.313589	149.167	0.0172414	-0.000712084	0.196782	1.02	0.00953484	0.000180189	0.000279847
373	T12	T63	8	0.0888889	2352	1.82817	0.10072	148	0.0172414	-0.185112	0.197685	1.01	0.00955754	3.02989e-05	0.000123869
374	T12	T65	1	0.0105263	2268	0.226304	0.0120482	147	0.0172414	-0.207301	0.200852	0.86	0.00881923	0.000118113	0.000140023
375	T12	T68	15	0.178571	2394	3.54409	0.219089	148.667	0.0172414	-0.0325058	0.199983	0.93	0.0103335	0.000136979	0.000140001
376	T12	T69	18	0.195652	2856	4.24802	0.261393	154.167	0.0172414	0.0299454	0.189406	0.89	0.0100539	0.000129058	0.000169236
377	T12	T80	21	0.253012	2604	5.03658	0.327673	151.167	0.0172414	0.0100773	0.195008	0.94	0.0102008	0.000132318	0.000174748
378	T12	T81	9	0.0909091	2772	2.06517	0.115426	153	0	-0.0971286	0.191264	0.85	0.0105709	0.000288118	0.000122472
379	T12	T82	14	0.14433	2898	3.2813	0.197342	154.667	0	-0.0570361	0.189403	0.85	0.010896	0.000149206	0.00013085
380	T12	T90	20	0.20202	3234	4.73168	0.293395	158.667	0	-0.00361876	0.182229	0.85	0.0109633	0.000208332	0.000135636
381	T12	T101	4	0.040404	2562	0.903514	0.0478057	150.5	0	-0.156259	0.195399	0.85	0.0109217	0.00022208	0.000117039
382	T12	T14	0	0	1680	0	0	137.667	0.0172414	-0.355876	0.214897	0.86	0.00525833	6.04304e-06	5.89461e-05
383	T12	T34	2	0.0224719	2058	0.449651	0.0234118	144.333	0.0172414	-0.270906	0.206958	0.86	0.00921712	2.65952e-05	0.000100591
384	T12	T35	6	0.0612245	2604	1.40025	0.0830119	150.833	0	-0.14368	0.194824	0.85	0.0101047	0.000179979	0.000119986
385	T12	T39	0	0	1890	0	0	141	0.0172414	-0.253005	0.208103	0.88	0.0083889	2.15421e-05	0.000105065
386	T12	T43	3	0.0309278	2436	0.718256	0.0460866	148.667	0	-0.188553	0.198456	0.85	0.00973163	0.000187149	0.000111289
387	T12	T50	5	0.0510204	2562	1.16791	0.0694984	150.333	0	-0.15831	0.195665	0.85	0.0101842	0.000194683	0.000108788
388	T12	T51	0	0	1974	0	0	143	0	-0.146337	0.210368	0.85	0.00979797	1.94942e-05	9.26392e-05
389	T12	T64	1	0.0103093	2352	0.223347	0.0113636	147.833	0	-0.21607	0.199983	0.85	0.00905066	9.78113e-05	9.07898e-05
390	T12	T75	5	0.0510204	2562	1.16791	0.0694984	150.333	0	-0.15831	0.195665	0.85	0.0101528	0.000212638	0.000110803
391	T12	T76	0	0	2268	0	0	146.5	0	-0.190066	0.202164	0.85	0.00992837	4.47658e-05	8.40872e-05
392	T12	T84	0	0	1512	0	0	135.833	0	-0.284203	0.220074	0.85	0.00851884	2.17883e-05	6.84423e-05
393	T12	T96	3	0.030303	2520	0.684245	0.0374963	149.833	0	-0.161725	0.19619	0.85	0.009858	0.000203122	0.000108384
394	T16	T13	16	0.166667	3015	3.70768	0.21469	155.667	0.0181818	-0.0247078	0.187961	0.58	0.0113849	0.000528709	0.000953119
395	T16	T26	28	0.28866	3600	6.649	0.418154	162.167	0.0181818	0.0590319	0.178128	0.59	0.0122793	0.00148431	0.00234679
396	T16	T28	17	0.186813	2835	3.975	0.237427	153.667	0.0181818	-0.110251	0.187146	0.97	0.00839241	0.000630216	0.000957849
397	T16	T29	32	0.340426	3645	7.65814	0.494286	162.667	0.0181818	0.0842481	0.174859	1.15	0.013783	0.00160636	0.00357983
398	T16	T41	17	0.175258	3105	3.9376	0.227495	156.667	0.0181818	-0.054601	0.187146	0.91	0.0121154	0.000217341	0.000333823
399	T16	T48	28	0.282828	3690	6.63258	0.4133	163.167	0	0.0210507	0.178153	0.55	0.0128512	0.00062651	0.00109942
400	T16	T49	13	0.149425	2475	3.00113	0.171543	149.667	0.0181818	-0.144517	0.19135	0.98	0.0113016	0.000226656	0.000438523
401	T16	T52	23	0.258427	3015	5.41735	0.331635	155.667	0.0181818	-0.0188829	0.182255	1.06	0.012254	0.0010002	0.00161297
402	T16	T53	22	0.255814	2835	5.17598	0.315762	153.667	0.0181818	-0.095448	0.18307	1	0.0119795	0.000919205	0.00130303
403	T16	T54	22	0.236559	3150	5.17598	0.315762	157.167	0.0181818	-0.0708081	0.18307	0.87	0.0127643	0.000918079	0.00123745
404	T16	T55	15	0.153061	3060	3.46443	0.198297	156.167	0.0181818	-0.0665463	0.188776	0.9	0.0115705	0.00032951	0.000404373
405	T16	T60	16	0.179775	2700	3.72766	0.219883	152.167	0.0181818	-0.128302	0.187961	0.95	0.0113294	0.000440153	0.00076136
406	T16	T62	19	0.195876	3195	4.43748	0.263968	157.667	0.0181818	-0.0663043	0.185515	0.91	0.0125215	0.000715865	0.000939614
407	T16	T66	26	0.276596	3375	6.16078	0.38493	159.667	0.0181818	0.0543036	0.179809	0.64	0.0129419	0.000928384	0.00301777
408	T16	T71	25	0.271739	3240	5.90105	0.363654	158.167	0.0181818	-0.00428926	0.180624	1.06	0.0130698	0.00109771	0.00151757
409	T16	T73	23	0.232323	3465	5.39541	0.325396	160.667	0	0.0193987	0.182255	0.55	0.0130311	0.000348384	0.000403669
410	T16	T77	23	0.232323	3465	5.39546	0.325415	160.667	0	0.00446374	0.182255	0.55	0.0132654	0.00108755	0.000982722
411	T16	T79	22	0.244444	3015	5.17598	0.315762	155.667	0.0181818	-0.0883919	0.18307	1.04	0.0106416	0.000927489	0.00121959
412	T16	T87	33	0.340206	3825	7.90976	0.513054	164.667	0.0181818	0.046902	0.174052	0.59	0.0134346	0.00218322	0.00311613
413	T16	T91	12	0.12766	2745	2.77227	0.158885	152.667	0.0181818	-0.104981	0.191232	0.86	0.0116527	0.000262722	0.000438273
414	T16	T94	20	0.215054	3060	4.6859	0.281825	156.167	0.0181818	-0.0765227	0.1847	0.87	0.0123308	0.000813396	0.00108329
415	T16	T4	1	0.0104167	2340	0.226304	0.0120482	148	0.0181818	-0.203039	0.202415	1.1	0.00638336	0.000121209	0.000301569
416	T16	T5	9	0.0947368	2655	2.04839	0.111477	151.667	0.0181818	-0.110919	0.196848	1.1	0.00669298	0.000140723	0.0003363
417	T16	T6	3	0.0315789	2385	0.680435	0.0365295	148.5	0.0181818	-0.163302	0.200726	1.08	0.00772368	0.000131385	0.000320306
418	T16	T15	15	0.166667	2700	3.48452	0.203672	152.167	0.0181818	0.00207627	0.194127	1.05	0.0068772	0.000105441	0.000436485
419	T16	T21	12	0.153846	2025	2.74739	0.152566	144.5	0.0181818	-0.0618346	0.198074	0.86	0.00800387	2.17905e-05	0.000510672
420	T16	T24	24	0.324324	2385	5.72028	0.365109	148.667	0.0181818	0.0862601	0.19619	0.74	0.00981578	0.00104843	0.00329023
421	T16	T25	6	0.0606061	2700	1.35413	0.0714747	152	0	-0.142348	0.196223	0.55	0.00854136	0.000203078	0.000319689
422	T16	T32	9	0.0927835	2745	2.03815	0.108839	152.5	0	-0.103079	0.196033	0.55	0.0106851	0.000137316	0.000351887
423	T16	T37	3	0.0306122	2520	0.680435	0.0365295	150	0	-0.171465	0.199869	0.55	0.0102481	0.000126377	0.000348437
424	T16	T40	20	0.224719	2880	4.73317	0.294972	154.167	0.0181818	-0.00338602	0.193181	0.79	0.0112775	0.000141143	0.000356661
425	T16	T58	10	0.10101	2880	2.30347	0.130777	154	0	-0.093905	0.192862	0.55	0.0124885	0.000330844	0.000358743
426	T16	T59	25	0.277778	3150	5.95049	0.378096	157.167	0.0181818	0.0513023	0.187022	0.77	0.0120955	0.00104676	0.00258664
427	T16	T61	22	0.271605	2610	5.24869	0.336319	151.167	0.0181818	0.0258651	0.196782	0.72	0.0106359	0.000153229	0.000621905
428	T16	T63	11	0.122222	2520	2.50509	0.136437	150	0.0181818	-0.158535	0.197685	0.71	0.0105994	3.73179e-05	0.000398698
429	T16	T65	3	0.03125	2430	0.680435	0.0365295	149	0.0181818	-0.180724	0.200852	0.56	0.00981763	0.000116271	0.000360217
430	T16	T68	17	0.2	2565	3.9908	0.24182	150.667	0.0181818	-0.00592865	0.199983	0.63	0.0116458	0.000134397	0.000358968
431	T16	T69	21	0.228261	3060	4.92494	0.297111	156.167	0.0181818	0.0565226	0.189406	0.59	0.0112238	0.000123883	0.000424533
432	T16	T80	23	0.27381	2790	5.48329	0.350404	153.167	0.0181818	0.0366544	0.195008	0.64	0.0114316	0.000126997	0.000438304
433	T16	T81	12	0.121212	2970	2.74208	0.151143	155	0	-0.0705515	0.191264	0.55	0.0120661	0.000323386	0.000359236
434	T16	T82	17	0.175258	3105	3.95822	0.233059	156.667	0	-0.030459	0.189403	0.55	0.012396	0.000147822	0.000338779
435	T16	T90	23	0.232323	3465	5.4086	0.329113	160.667	0	0.0229584	0.182229	0.55	0.0124522	0.000216749	0.000368778
436	T16	T101	7	0.0707071	2745	1.58043	0.0835229	152.5	0	-0.129682	0.195399	0.55	0.0125163	0.000244733	0.000337059
437	T16	T14	0	0	1800	0	0	139.667	0.0181818	-0.329299	0.214897	0.56	0.00587135	7.21822e-06	0.000184001
438	T16	T34	5	0.0561798	2205	1.12657	0.0591291	146.333	0.0181818	-0.244329	0.206958	0.56	0.0102421	3.15512e-05	0.000311863
439	T16	T35	9	0.0918367	2790	2.07716	0.118729	152.833	0	-0.117103	0.194824	0.55	0.0114572	0.00021484	0.000374296
440	T16	T39	1	0.011236	2025	0.230213	0.012987	143	0.0181818	-0.226428	0.208103	0.58	0.00927289	2.56663e-05	0.000327133
441	T16	T43	6	0.0618557	2610	1.39517	0.0818038	150.667	0	-0.161976	0.198456	0.55	0.0110831	0.00022147	0.000344167
442	T16	T50	8	0.0816327	2745	1.84482	0.105216	152.333	0	-0.131733	0.195665	0.55	0.0116444	0.000228515	0.000333701
443	T16	T51	3	0.0337079	2115	0.676916	0.0357172	145	0	-0.11976	0.210368	0.55	0.0113911	2.17153e-05	0.000269678
444	T16	T64	4	0.0412371	2520	0.900263	0.0470809	149.833	0	-0.189493	0.199983	0.55	0.0101934	0.000114008	0.000276549
445	T16	T75	8	0.0816327	2745	1.84482	0.105216	152.333	0	-0.131733	0.195665	0.55	0.0115533	0.00024959	0.000339882
446	T16	T76	3	0.03125	2430	0.676916	0.0357172	148.5	0	-0.163489	0.202164	0.55	0.0114618	4.94124e-05	0.000242555
447	T16	T84	0	0	1620	0	0	137.833	0	-0.257626	0.220074	0.55	0.00943365	2.34187e-05	0.000192245
448	T16	T96	6	0.0606061	2700	1.36116	0.0732136	151.833	0	-0.135148	0.19619	0.55	0.0111563	0.000231189	0.000322378
449	T17	T19	30	0.384615	2627	7.34815	0.511836	153.5	0.0130273	0.00865165	0.166331	2.04	0.0194992	0.0042395	0.00256464
450	T17	T23	34	0.395349	3071	8.40852	0.604014	159.5	0.0131048	-0.00262601	0.164684	2.02	0.0220897	0.00575368	0.003029
451	T17	T30	25	0.280899	2849	6.04222	0.402862	156.5	0.00896057	-0.0661602	0.167978	2.04	0.0196311	0.00120249	0.000677863
452	T17	T44	30	0.428571	2331	7.36556	0.517358	149.5	0.0146169	-0.0500639	0.168011	1.76	0.0188461	0.00399843	0.00289103
453	T17	T57	30	0.319149	3219	7.33119	0.506364	161.5	0.0100806	-0.0145673	0.168003	2	0.0208385	0.0030384	0.00202666
454	T17	T88	34	0.441558	2738	8.40852	0.604014	155	0.0154278	0.0189731	0.166399	1.79	0.0205351	0.00555417	0.00303431
455	T17	T92	24	0.648649	888	6.12685	0.481919	126.167	0.0155631	-0.36219	0.179625	1.41	0.009154	0	0
456	T17	T13	9	0.0947368	2479	2.07665	0.118561	151.5	0.016129	-0.0830048	0.188776	0.87	0.0164109	0.00029096	0.000229952
457	T17	T26	21	0.21875	2960	5.01797	0.322024	158	0.016129	0.000734873	0.178943	0.88	0.0175156	0.0010141	0.000702921
458	T17	T28	10	0.111111	2331	2.34397	0.141298	149.5	0.016129	-0.168548	0.187961	1.26	0.0122207	0.000346026	0.000230564
459	T17	T29	25	0.268817	2997	6.02711	0.398156	158.5	0.016129	0.0259511	0.175674	1.44	0.0194762	0.00127697	0.00124759
460	T17	T41	10	0.104167	2553	2.30657	0.131366	152.5	0.016129	-0.112898	0.187961	1.2	0.0172463	0.000129251	8.70323e-05
461	T17	T48	21	0.214286	3034	5.00155	0.31717	159	0	-0.0372464	0.178968	0.84	0.0185867	0.000350428	0.000269592
462	T17	T49	6	0.0697674	2035	1.3701	0.0754132	145.5	0.016129	-0.202814	0.192165	1.27	0.0162449	0.000133965	0.000113629
463	T17	T52	16	0.181818	2479	3.78632	0.235506	151.5	0.016129	-0.0771799	0.18307	1.35	0.0176405	0.000563907	0.000398678
464	T17	T53	15	0.176471	2331	3.54495	0.219633	149.5	0.016129	-0.153745	0.183885	1.29	0.0171586	0.000498016	0.000309499
465	T17	T54	15	0.163043	2590	3.54495	0.219633	153	0.016129	-0.129105	0.183885	1.16	0.0184394	0.000499444	0.000295126
466	T17	T55	8	0.0824742	2516	1.8334	0.102167	152	0.016129	-0.124843	0.189592	1.19	0.0167406	0.000198021	0.000106536
467	T17	T60	9	0.102273	2220	2.09663	0.123754	148	0.016129	-0.186599	0.188776	1.24	0.0165341	0.000247103	0.000187387
468	T17	T62	12	0.125	2627	2.80645	0.167839	153.5	0.016129	-0.124601	0.186331	1.2	0.0181156	0.000394679	0.00022711
469	T17	T66	19	0.204301	2775	4.52975	0.288801	155.5	0.016129	-0.00399341	0.180624	0.93	0.0192451	0.0006014	0.000857028
470	T17	T71	18	0.197802	2664	4.27002	0.267524	154	0.016129	-0.0625863	0.181439	1.35	0.0188689	0.000621467	0.000376664
471	T17	T73	16	0.163265	2849	3.76438	0.229267	156.5	0	-0.0388983	0.18307	0.84	0.018863	0.000224595	0.000114089
472	T17	T77	16	0.163265	2849	3.76443	0.229286	156.5	0	-0.0538333	0.18307	0.84	0.0191531	0.000612993	0.000242834
473	T17	T79	15	0.168539	2479	3.54495	0.219633	151.5	0.016129	-0.146689	0.183885	1.33	0.0153175	0.000504102	0.0002906
474	T17	T87	26	0.270833	3145	6.27873	0.416925	160.5	0.016129	-0.011395	0.174867	0.88	0.0189062	0.0015143	0.000947553
475	T17	T91	5	0.0537634	2257	1.14124	0.062755	148.5	0.016129	-0.163278	0.192047	1.15	0.0169369	0.000155911	0.000114025
476	T17	T94	13	0.141304	2516	3.05487	0.185696	152	0.016129	-0.13482	0.185515	1.16	0.017866	0.000445576	0.000260157
477	T17	T4	1	0.0113636	1924	0.226304	0.0120482	143.833	0.016129	-0.261336	0.20323	1.39	0.00996109	8.3828e-05	9.14357e-05
478	T17	T5	7	0.0786517	2183	1.59817	0.0879349	147.5	0.016129	-0.169216	0.197664	1.39	0.0103198	9.73936e-05	0.000102039
479	T17	T6	1	0.011236	1961	0.226304	0.0120482	144.333	0.016129	-0.221599	0.201542	1.37	0.0121187	9.07475e-05	9.69902e-05
480	T17	T15	12	0.141176	2220	2.80408	0.167143	148	0.016129	-0.0562208	0.194943	1.34	0.010047	7.4591e-05	0.000135369
481	T17	T21	6	0.0789474	1665	1.35772	0.0723099	140.333	0.016129	-0.120132	0.198889	1.15	0.0113002	1.3355e-05	0.000137212
482	T17	T24	20	0.285714	1961	4.80313	0.313969	144.5	0.016129	0.027963	0.197005	1.03	0.0142773	0.000861426	0.00118516
483	T17	T25	4	0.0430108	2220	0.899995	0.0469935	147.833	0	-0.200645	0.197038	0.84	0.012484	0.000134034	9.25026e-05
484	T17	T32	6	0.0652174	2257	1.35772	0.0723099	148.333	0	-0.161377	0.196848	0.84	0.0153729	9.52972e-05	0.000107062
485	T17	T37	1	0.0108696	2072	0.226304	0.0120482	145.833	0	-0.229762	0.200684	0.84	0.0146203	8.77842e-05	0.000106107
486	T17	T40	17	0.202381	2368	4.05061	0.257916	150	0.016129	-0.0616831	0.193996	1.08	0.0165575	9.78545e-05	0.000108406
487	T17	T58	3	0.0306122	2368	0.672436	0.0346478	149.833	0	-0.152202	0.193677	0.84	0.0181038	0.000206981	9.8393e-05
488	T17	T59	20	0.229885	2590	4.80313	0.313969	153	0.016129	-0.00699472	0.187838	1.06	0.0172732	0.000857261	0.000928699
489	T17	T61	19	0.25	2146	4.56613	0.299263	147	0.016129	-0.032432	0.197598	1.01	0.0153863	0.000106053	0.000188704
490	T17	T63	6	0.0689655	2072	1.35772	0.0723099	145.833	0.016129	-0.216832	0.198501	1	0.0149693	2.23453e-05	0.000104661
491	T17	T65	1	0.0111111	1998	0.226304	0.0120482	144.833	0.016129	-0.239021	0.201667	0.85	0.0140116	8.10266e-05	0.000110051
492	T17	T68	15	0.189873	2109	3.54057	0.218277	146.5	0.016129	-0.0642257	0.200798	0.92	0.0171014	9.33319e-05	0.000109288
493	T17	T69	16	0.179775	2516	3.77757	0.232983	152	0.016129	-0.00177449	0.190222	0.88	0.0162111	8.70102e-05	0.00013072
494	T17	T80	19	0.2375	2294	4.56613	0.299263	149	0.016129	-0.0216426	0.195823	0.93	0.0166397	8.95837e-05	0.000135546
495	T17	T81	7	0.0729167	2442	1.59471	0.0870158	150.833	0	-0.128849	0.192079	0.84	0.0175418	0.00020519	9.99282e-05
496	T17	T82	13	0.139785	2553	3.04545	0.183016	152.5	0	-0.088756	0.190218	0.84	0.0182023	0.000102035	0.000102518
497	T17	T90	16	0.163265	2849	3.77757	0.232983	156.5	0	-0.0353387	0.183044	0.84	0.0180085	0.000143382	0.000106949
498	T17	T101	4	0.0425532	2257	0.899995	0.0469935	148.333	0	-0.187979	0.196215	0.84	0.0183289	0.00015851	9.57071e-05
499	T17	T14	0	0	1480	0	0	135.5	0.016129	-0.387596	0.215713	0.85	0.00869161	4.19512e-06	4.68823e-05
500	T17	T34	2	0.0238095	1813	0.446132	0.0225996	142.167	0.016129	-0.302626	0.207774	0.85	0.014453	1.89385e-05	8.20667e-05
501	T17	T35	2	0.0206186	2294	0.446132	0.0225996	148.667	0	-0.1754	0.195639	0.84	0.0165122	0.000126413	9.65526e-05
502	T17	T39	0	0	1665	0	0	138.833	0.016129	-0.284725	0.208918	0.87	0.0133693	1.50592e-05	8.41468e-05
503	T17	T43	1	0.0106383	2146	0.222785	0.011236	146.5	0	-0.220273	0.199271	0.84	0.0160484	0.000131123	8.9332e-05
504	T17	T50	2	0.0208333	2257	0.446132	0.0225996	148.167	0	-0.19003	0.19648	0.84	0.0169607	0.000136571	8.74331e-05
505	T17	T51	1	0.0120482	1739	0.222785	0.011236	140.833	0	-0.178057	0.211183	0.84	0.0173733	1.38567e-05	7.54419e-05
506	T17	T64	2	0.021978	2072	0.446132	0.0225996	145.667	0	-0.24779	0.200798	0.84	0.0147189	6.79956e-05	7.23091e-05
507	T17	T75	2	0.0208333	2257	0.446132	0.0225996	148.167	0	-0.19003	0.19648	0.84	0.0166782	0.000149313	8.914e-05
508	T17	T76	1	0.0111111	1998	0.222785	0.011236	144.333	0	-0.221786	0.20298	0.84	0.0171664	3.14504e-05	6.7682e-05
509	T17	T84	0	0	1332	0	0	133.667	0	-0.315923	0.22089	0.84	0.0137267	1.51392e-05	5.44841e-05
510	T17	T96	2	0.0210526	2220	0.446132	0.0225996	147.667	0	-0.193445	0.197005	0.84	0.0161174	0.000143137	8.75031e-05
511	T18	T13	35	0.364583	4288	8.19782	0.492186	165.5	0.0277778	0.157609	0.187961	0.59	0.014803	0.000748762	0.00173535
512	T18	T28	30	0.309278	4032	6.99773	0.414189	163.5	0.00694444	0.0720652	0.187146	0.98	0.0108165	0.000892311	0.00174355
513	T18	T41	34	0.343434	4416	7.92958	0.468882	166.5	0	0.127715	0.187146	0.92	0.0154887	0.000322979	0.000637765
514	T18	T49	23	0.239583	3520	5.31886	0.305628	159.5	0.00757576	0.0377999	0.19135	0.99	0.0144226	0.000335067	0.00083343
515	T18	T52	36	0.378947	4288	8.434	0.506775	165.5	0.0111111	0.163434	0.182255	1.07	0.0158926	0.00138033	0.00286178
516	T18	T53	31	0.322917	4032	7.23985	0.430751	163.5	0.00641026	0.0868683	0.18307	1.01	0.0153945	0.00129171	0.00235406
517	T18	T54	36	0.367347	4480	8.43788	0.507851	167	0.00462963	0.111508	0.18307	0.88	0.0165714	0.00129224	0.00223925
518	T18	T55	33	0.333333	4352	7.70269	0.456925	166	0	0.11577	0.188776	0.91	0.0149132	0.000500535	0.000789695
519	T18	T60	27	0.278351	3840	6.27295	0.366314	162	0.00555556	0.0540144	0.187961	0.96	0.0145254	0.000631199	0.00140367
520	T18	T62	36	0.363636	4544	8.42946	0.505355	167.5	0	0.116012	0.185515	0.92	0.0161333	0.0010176	0.00171714
521	T18	T79	33	0.336735	4288	7.71302	0.459949	165.5	0.00308642	0.0939245	0.18307	1.05	0.0137701	0.00130536	0.0022067
522	T18	T91	27	0.27551	3904	6.27461	0.366598	162.5	0.00555556	0.0773354	0.191232	0.87	0.0149772	0.000388336	0.000832848
523	T18	T94	34	0.346939	4352	7.9478	0.473914	166	0.00462963	0.105794	0.1847	0.88	0.0158862	0.00115156	0.0019717
524	T18	T4	19	0.195876	3328	4.48261	0.275655	157.833	0.0277778	-0.0207222	0.202415	1.11	0.00820287	0.000259312	0.000829444
525	T18	T6	22	0.231579	3392	5.17057	0.314026	158.333	0.0277778	0.0190148	0.200726	1.09	0.00992962	0.000276441	0.000866429
526	T18	T21	21	0.238636	2880	4.81125	0.267555	154.333	0.012963	0.120482	0.198074	0.87	0.0101629	3.48555e-05	0.00105016
527	T18	T25	25	0.252525	3840	5.84426	0.348971	161.833	0	0.0399682	0.196223	0.56	0.0109572	0.000387773	0.000784789
528	T18	T32	28	0.28866	3904	6.52829	0.386336	162.333	0	0.0792369	0.196033	0.56	0.0138262	0.000291723	0.000961092
529	T18	T37	22	0.22449	3584	5.17057	0.314026	159.833	0	0.0108514	0.199869	0.56	0.0131068	0.000268607	0.000952103
530	T18	T58	29	0.292929	4096	6.7936	0.408273	163.833	0	0.0884113	0.192862	0.56	0.0160283	0.000554244	0.000772633
531	T18	T63	22	0.22449	3584	5.05037	0.282868	159.833	0.00694444	0.0237817	0.197685	0.72	0.0134124	5.6983e-05	0.000782678
532	T18	T65	21	0.216495	3456	4.93895	0.300692	158.833	0.0277778	0.00159224	0.200852	0.57	0.0124919	0.000248541	0.000989924
533	T18	T81	31	0.313131	4224	7.23221	0.428639	164.833	0	0.111765	0.191264	0.56	0.0155073	0.000559552	0.000799115
534	T18	T101	26	0.262626	3904	6.07056	0.361019	162.333	0	0.0526341	0.195399	0.56	0.0159759	0.000446778	0.000791072
535	T18	T14	8	0.0833333	2560	1.88678	0.115767	149.5	0.0277778	-0.146983	0.214897	0.57	0.0073665	1.09759e-05	0.000359703
536	T18	T34	15	0.153061	3136	3.44429	0.193214	156.167	0.0277778	-0.0620128	0.206958	0.57	0.0127852	4.87818e-05	0.000619894
537	T18	T35	27	0.272727	3968	6.31542	0.377357	162.667	0	0.0652132	0.194824	0.56	0.0146475	0.000310875	0.000696301
538	T18	T39	14	0.147368	2880	3.27338	0.195022	152.833	0.0277778	-0.0441117	0.208103	0.59	0.0116429	3.73477e-05	0.000611978
539	T18	T43	23	0.232323	3712	5.38716	0.323191	160.5	0	0.0203403	0.198456	0.56	0.0140729	0.000328062	0.000655422
540	T18	T50	26	0.262626	3904	6.08309	0.363844	162.167	0	0.0505837	0.195665	0.56	0.0147503	0.000347736	0.000652835
541	T18	T51	21	0.233333	3008	4.91518	0.294345	154.833	0	0.062556	0.210368	0.56	0.0142609	3.7099e-05	0.000592315
542	T18	T64	21	0.212121	3584	4.90691	0.292376	159.667	0	-0.00717682	0.199983	0.56	0.0129155	0.000180621	0.000563274
543	T18	T75	26	0.262626	3904	6.08309	0.363844	162.167	0	0.0505837	0.195665	0.56	0.014724	0.00037806	0.00066187
544	T18	T76	22	0.229167	3456	5.16705	0.313213	158.333	0	0.0188275	0.202164	0.56	0.0143559	8.61191e-05	0.000543481
545	T18	T84	13	0.149425	2304	3.09196	0.194796	147.667	0	-0.0753097	0.220074	0.56	0.0115941	4.37501e-05	0.000461725
546	T18	T96	25	0.252525	3840	5.85129	0.35071	161.667	0	0.0471685	0.19619	0.56	0.0141988	0.000391416	0.000701694
547	T19	T27	39	0.481481	3479	9.44111	0.634785	160	0.0141287	0.123515	0.167171	2.18	0.0188571	0.00205908	0.00377737
548	T19	T33	30	0.379747	2698	7.34815	0.511836	154	0.0132626	-0.0113701	0.168851	1.94	0.0193165	0.00218758	0.00381377
549	T19	T67	30	0.384615	2627	7.34815	0.511836	153.5	0.01417	0.00865165	0.170564	1.83	0.0230663	0.00364492	0.00407442
550	T19	T72	33	0.417722	2911	8.04815	0.55327	155.5	0.013986	0.0242786	0.168884	1.75	0.0205595	0.00429839	0.00413729
551	T19	T92	18	0.233766	1704	4.50799	0.334013	143.667	0.0134953	-0.0696366	0.18128	1.77	0.00770824	0	0
552	T19	T95	26	0.329114	2414	6.44559	0.464232	150.5	0.0137363	-0.050774	0.17385	1.76	0.0155512	0.0021092	0.00379009
553	T19	T4	33	0.366667	3692	7.84533	0.493708	161.333	0	0.0312179	0.204885	1.75	0.0134929	0.00082101	0.00148035
554	T19	T5	40	0.444444	4189	9.42205	0.576227	165	0	0.123338	0.199319	1.75	0.0139625	0.000942675	0.00163263
555	T19	T6	35	0.393258	3763	8.29193	0.516205	161.833	0.0192308	0.0709549	0.203197	1.73	0.0159844	0.000902616	0.00159472
556	T19	T15	43	0.488636	4260	10.1124	0.614769	165.5	0.0192308	0.236333	0.196598	1.7	0.0134235	0.000619778	0.00185933
557	T19	T25	41	0.455556	4260	9.70751	0.604171	165.333	0	0.0919082	0.198693	1.2	0.0184627	0.00183165	0.00208963
558	T19	T32	42	0.466667	4331	9.8793	0.601131	165.833	0	0.131177	0.198503	1.2	0.0207485	0.000909897	0.00168981
559	T19	T37	37	0.411111	3976	8.77112	0.547003	163.333	0	0.0627915	0.202339	1.2	0.020177	0.000844816	0.00168803
560	T19	T40	45	0.5	4544	10.6353	0.657617	167.5	0.0192308	0.23087	0.195651	1.44	0.0211389	0.000922897	0.00169011
561	T19	T61	40	0.449438	4118	9.45414	0.585251	164.5	0.0230769	0.260122	0.199253	1.37	0.0187743	0.000696001	0.00204718
562	T19	T65	36	0.404494	3834	8.53951	0.53367	162.333	0.0384615	0.0535323	0.203322	1.21	0.0192646	0.000762789	0.00171262
563	T19	T68	40	0.454545	4047	9.43143	0.578717	164	0.0384615	0.228328	0.202453	1.28	0.0215199	0.000876429	0.00169647
564	T19	T82	50	0.555556	4899	11.8075	0.72766	170	0	0.203797	0.191873	1.2	0.0240757	0.00100166	0.00166364
565	T19	T101	42	0.466667	4331	9.93381	0.616219	165.833	0	0.104574	0.19787	1.2	0.0263564	0.00232998	0.00232557
566	T19	T14	24	0.275862	2840	5.74002	0.367727	153	0.0384615	-0.0950426	0.217368	1.21	0.0124934	8.77835e-05	0.00162168
567	T19	T34	35	0.411765	3479	8.28585	0.515491	159.667	0.0384615	-0.0100728	0.209429	1.21	0.0210505	0.000362478	0.00259653
568	T19	T39	32	0.380952	3195	7.63025	0.485007	156.333	0.0384615	0.00782833	0.210573	1.23	0.0203024	0.000307022	0.00283591
569	T19	T51	32	0.372093	3337	7.53857	0.460486	158.333	0	0.114496	0.212838	1.2	0.020928	0.000210759	0.00189683
570	T19	T64	37	0.411111	3976	8.77016	0.547576	163.167	0	0.0447633	0.202453	1.2	0.022254	0.00129785	0.00228153
571	T19	T76	36	0.404494	3834	8.52977	0.531266	161.833	0	0.0707675	0.204634	1.2	0.0217536	0.000476239	0.00169419
572	T19	T84	18	0.202247	2556	4.28689	0.271018	151.167	0	-0.0233697	0.222545	1.2	0.0163518	0.000210263	0.00125089
573	T20	T41	33	0.340206	4209	7.68846	0.452775	165	0.025641	0.0294494	0.187146	0.75	0.0212393	0.000367275	0.000531889
574	T20	T49	28	0.318182	3355	6.52443	0.384477	158	0.025641	-0.0604661	0.19135	0.82	0.0203438	0.000393025	0.000716969
575	T20	T55	31	0.316327	4148	7.21528	0.423577	164.5	0.025641	0.017504	0.188776	0.74	0.0208091	0.000564868	0.000653606
576	T20	T73	39	0.393939	4697	9.14627	0.550676	169	0	0.103449	0.182255	0.39	0.0225712	0.000521409	0.000569641
577	T20	T91	28	0.297872	3721	6.52312	0.384164	161	0.025641	-0.0209306	0.191232	0.7	0.021154	0.000457163	0.000719073
578	T20	T4	15	0.153061	3172	3.50551	0.208514	156.333	0.025641	-0.118988	0.202415	0.94	0.00989902	0.000147277	0.000345497
579	T20	T5	22	0.22449	3599	5.08223	0.291033	160	0.025641	-0.0268682	0.196848	0.94	0.0104677	0.000169546	0.000382036
580	T20	T6	17	0.175258	3233	3.9521	0.231011	156.833	0.025641	-0.0792512	0.200726	0.92	0.012397	0.000160496	0.000368925
581	T20	T15	27	0.287234	3660	6.27058	0.365614	160.5	0.025641	0.0861266	0.194127	0.89	0.0107541	0.000119097	0.000464851
582	T20	T21	26	0.325	2745	6.01264	0.345306	152.833	0.025641	0.0222157	0.198074	0.7	0.0140896	3.74485e-05	0.000827491
583	T20	T24	31	0.373494	3233	7.32772	0.455161	157	0.025641	0.17031	0.19619	0.58	0.0145735	0.00109822	0.00324959
584	T20	T25	22	0.222222	3660	5.10498	0.296754	160.333	0	-0.0582978	0.196223	0.39	0.0143963	0.000284415	0.000422155
585	T20	T32	25	0.257732	3721	5.78901	0.334119	160.833	0	-0.0190291	0.196033	0.39	0.0171896	0.000164589	0.000397685
586	T20	T37	19	0.193878	3416	4.43129	0.261809	158.333	0	-0.0874146	0.199869	0.39	0.0168962	0.000152109	0.000395427
587	T20	T40	30	0.315789	3904	7.05039	0.42887	162.5	0.025641	0.0806644	0.193181	0.63	0.017865	0.000167882	0.000399998
588	T20	T58	26	0.262626	3904	6.05432	0.356057	162.333	0	-0.00985464	0.192862	0.39	0.0221343	0.000524649	0.000536395
589	T20	T59	37	0.393617	4270	8.73656	0.540038	165.5	0.025641	0.135353	0.187022	0.61	0.0191922	0.00110457	0.00257356
590	T20	T61	29	0.322222	3538	6.85613	0.42637	159.5	0.025641	0.109915	0.196782	0.56	0.0164543	0.00016321	0.000624575
591	T20	T63	27	0.3	3416	6.25595	0.361717	158.333	0.025641	-0.0744843	0.197685	0.55	0.0187361	6.45561e-05	0.000650308
592	T20	T65	18	0.185567	3294	4.19968	0.248476	157.333	0.025641	-0.0966738	0.200852	0.4	0.0162846	0.000138694	0.000405141
593	T20	T68	25	0.268817	3477	5.83283	0.345955	159	0.025641	0.0781217	0.199983	0.47	0.0181878	0.000159732	0.000402265
594	T20	T69	35	0.37234	4148	8.19019	0.489851	164.5	0.025641	0.140573	0.189406	0.43	0.0178622	0.000140584	0.000454247
595	T20	T80	31	0.336957	3782	7.32532	0.454539	161.5	0.025641	0.120705	0.195008	0.48	0.0177428	0.000148037	0.000481737
596	T20	T81	28	0.282828	4026	6.49294	0.376423	163.333	0	0.0134989	0.191264	0.39	0.02088	0.000500416	0.000524136
597	T20	T82	32	0.326531	4209	7.46771	0.442465	165	0	0.0535914	0.189403	0.39	0.0201393	0.000179014	0.000386829
598	T20	T90	39	0.393939	4697	9.15946	0.554392	169	0	0.107009	0.182229	0.39	0.0212853	0.000296529	0.000475696
599	T20	T101	23	0.232323	3721	5.33129	0.308803	160.833	0	-0.0456319	0.195399	0.39	0.0213619	0.000363524	0.000472065
600	T20	T14	10	0.10989	2440	2.36673	0.146522	148	0.025641	-0.245249	0.214897	0.4	0.00972967	1.16177e-05	0.000279232
601	T20	T34	20	0.222222	2989	4.64987	0.272063	154.667	0.025641	-0.160279	0.206958	0.4	0.0179706	5.32765e-05	0.000496522
602	T20	T35	25	0.255102	3782	5.82802	0.344009	161.167	0	-0.0330528	0.194824	0.39	0.020399	0.000368866	0.000605931
603	T20	T39	15	0.164835	2745	3.52189	0.212588	151.333	0.025641	-0.142378	0.208103	0.42	0.0160933	4.23766e-05	0.000509263
604	T20	T43	22	0.226804	3538	5.14603	0.307083	159	0	-0.0779256	0.198456	0.39	0.0196839	0.000375278	0.000549873
605	T20	T50	24	0.244898	3721	5.59568	0.330495	160.667	0	-0.0476823	0.195665	0.39	0.0205427	0.00038279	0.000527058
606	T20	T51	17	0.186813	2867	3.94858	0.230198	153.333	0	-0.0357099	0.210368	0.39	0.0199393	3.51533e-05	0.000411624
607	T20	T64	19	0.193878	3416	4.41951	0.259027	158.167	0	-0.105443	0.199983	0.39	0.0174379	0.000183729	0.000420215
608	T20	T75	24	0.244898	3721	5.59568	0.330495	160.667	0	-0.0476823	0.195665	0.39	0.0203824	0.000418381	0.00053719
609	T20	T76	18	0.185567	3294	4.18994	0.246072	156.833	0	-0.0794385	0.202164	0.39	0.020022	7.4991e-05	0.000347087
610	T20	T84	3	0.0319149	2196	0.691733	0.0392666	146.167	0	-0.173576	0.220074	0.39	0.0147621	3.3108e-05	0.00025626
611	T20	T96	22	0.222222	3660	5.11202	0.298493	160.167	0	-0.0510975	0.19619	0.39	0.0191675	0.000362155	0.000476154
612	T22	T92	23	0.280488	1944	5.84327	0.452507	148.667	0.0156971	-0.0947817	0.17881	1.56	0.00833221	0	0
613	T22	T95	33	0.402439	2754	8.33475	0.636781	155.5	0.0159774	-0.0759191	0.17138	1.55	0.0181775	0.00269508	0.00560632
614	T22	T4	36	0.371134	4212	8.57604	0.543231	166.333	0	0.0060728	0.202415	1.54	0.015478	0.000743189	0.00155128
615	T22	T6	38	0.395833	4293	9.02263	0.565728	166.833	0.0263158	0.0458098	0.200726	1.52	0.0178924	0.00081454	0.00166598
616	T22	T37	40	0.412371	4536	9.50182	0.596527	168.333	0	0.0376464	0.199869	0.99	0.0213207	0.000767482	0.00177526
617	T22	T58	48	0.494845	5184	11.3876	0.712997	172.333	0	0.115206	0.192862	0.99	0.0291696	0.00270445	0.00246025
618	T22	T65	39	0.40625	4374	9.27021	0.583193	167.333	0.0526316	0.0283872	0.200852	1	0.0200538	0.000695455	0.00180759
619	T22	T14	25	0.260417	3240	5.9802	0.383343	158	0.0526316	-0.120188	0.214897	1	0.0127311	6.55249e-05	0.00140131
620	T22	T34	34	0.354167	3969	8.03825	0.497937	164.667	0.0526316	-0.0352178	0.206958	1	0.020924	0.000276397	0.00229202
621	T22	T35	46	0.474227	5022	10.9094	0.682081	171.167	0	0.0920082	0.194824	0.99	0.0267783	0.00192375	0.00281181
622	T22	T39	33	0.354839	3645	7.86734	0.499745	161.333	0.0526316	-0.0173167	0.208103	1.02	0.0193759	0.000230756	0.00246747
623	T22	T43	42	0.43299	4698	9.98111	0.627914	169	0	0.0471353	0.198456	0.99	0.0249035	0.00195932	0.00255445
624	T22	T50	45	0.463918	4941	10.677	0.668567	170.667	0	0.0773787	0.195665	0.99	0.0257128	0.00199419	0.00244313
625	T22	T51	35	0.376344	3807	8.26927	0.510009	163.333	0	0.089351	0.210368	0.99	0.0216512	0.000170961	0.0017812
626	T22	T64	40	0.412371	4536	9.50086	0.597099	168.167	0	0.0196182	0.199983	0.99	0.0222619	0.000990642	0.00201601
627	T22	T75	45	0.463918	4941	10.677	0.668567	170.667	0	0.0773787	0.195665	0.99	0.0265792	0.00217709	0.00248723
628	T22	T76	39	0.40625	4374	9.26047	0.580789	166.833	0	0.0456225	0.202164	0.99	0.0222066	0.00038719	0.00159454
629	T22	T84	21	0.21875	2916	5.01759	0.320541	156.167	0	-0.0485147	0.220074	0.99	0.0175985	0.000176325	0.00121435
630	T22	T96	44	0.453608	4860	10.4452	0.655433	170.167	0	0.0739635	0.19619	0.99	0.0248356	0.00191018	0.00223465
631	T23	T33	34	0.390805	3154	8.40852	0.604014	160	0.012931	-0.0226478	0.167204	1.92	0.0215953	0.00264615	0.00530106
632	T23	T67	34	0.395349	3071	8.40852	0.604014	159.5	0.0142544	-0.00262601	0.168917	1.81	0.0260026	0.00434808	0.00558512
633	T23	T92	22	0.258824	1992	5.56837	0.426191	149.667	0.0131579	-0.0809142	0.179633	1.75	0.00795051	0	0
634	T23	T95	30	0.344828	2822	7.50597	0.556411	156.5	0.0133929	-0.0620516	0.172204	1.74	0.0170179	0.00254505	0.00525513
635	T23	T4	41	0.43617	4316	9.80225	0.62818	167.333	0	0.0199402	0.203238	1.73	0.0155912	0.000772649	0.00160086
636	T23	T6	43	0.462366	4399	10.2488	0.650677	167.833	0.03125	0.0596772	0.20155	1.71	0.0179925	0.000847406	0.0017204
637	T23	T25	49	0.521277	4980	11.6644	0.738643	171.333	0	0.0806306	0.197046	1.18	0.0193344	0.00162971	0.00213646
638	T23	T37	45	0.478723	4648	10.728	0.681476	169.333	0	0.0515138	0.200693	1.18	0.0208844	0.000796794	0.00182945
639	T23	T65	44	0.473118	4482	10.4964	0.668142	168.333	0.0625	0.0422546	0.201675	1.19	0.0196939	0.000721437	0.00186128
640	T23	T14	30	0.322581	3320	7.20641	0.468292	159	0.0625	-0.10632	0.215721	1.19	0.0130728	7.3524e-05	0.00156077
641	T23	T39	38	0.422222	3735	9.09355	0.584694	162.333	0.0625	-0.00344933	0.208926	1.21	0.0195774	0.000258471	0.00274342
642	T23	T43	47	0.5	4814	11.2073	0.712863	170	0	0.0610028	0.199279	1.18	0.02563	0.00219006	0.0028342
643	T23	T51	39	0.428571	3901	9.23854	0.57455	164.333	0	0.103218	0.211191	1.18	0.0213312	0.000185317	0.00191653
644	T23	T64	45	0.478723	4648	10.7271	0.682048	169.167	0	0.0334856	0.200806	1.18	0.0225079	0.00110278	0.00222766
645	T23	T76	44	0.473118	4482	10.4867	0.665738	167.833	0	0.0594899	0.202988	1.18	0.0219802	0.000419389	0.0017144
646	T23	T84	26	0.27957	2988	6.2438	0.40549	157.167	0	-0.0346473	0.220898	1.18	0.0170834	0.000188108	0.00128594
647	T27	T30	32	0.340426	3773	7.64102	0.490814	163	0.00566893	0.0487036	0.168818	2.18	0.0185983	0.00104512	0.000530884
648	T27	T44	36	0.473684	3087	8.72897	0.591024	156	0.0146684	0.0647999	0.168851	1.9	0.0177145	0.00337563	0.00219933
649	T27	T13	20	0.208333	3283	4.65635	0.274376	158	0.0204082	0.031859	0.189616	1.01	0.0157671	0.000273191	0.000194556
650	T27	T28	17	0.178947	3087	3.94783	0.230589	156	0.0102041	-0.0536843	0.188801	1.4	0.0115587	0.00032429	0.00019471
651	T27	T41	19	0.191919	3381	4.38811	0.251072	159	0	0.00196583	0.188801	1.34	0.0164193	0.000131429	7.97466e-05
652	T27	T48	32	0.323232	4018	7.58124	0.472986	165.5	0	0.0776175	0.179808	0.98	0.0172857	0.000390476	0.000270693
653	T27	T49	11	0.11828	2695	2.50596	0.136734	152	0.0111317	-0.0879497	0.193005	1.41	0.0153353	0.000131282	0.00010034
654	T27	T52	23	0.247312	3283	5.38511	0.323458	158	0.0122449	0.0376839	0.18391	1.49	0.0167664	0.000526065	0.00033514
655	T27	T53	21	0.230769	3087	4.90837	0.293299	156	0.0125589	-0.0388812	0.184725	1.43	0.0162695	0.000480059	0.000268833
656	T27	T54	22	0.226804	3430	5.14375	0.307585	159.5	0.00680272	-0.0142413	0.184725	1.3	0.0176088	0.000481259	0.000256255
657	T27	T55	18	0.181818	3332	4.16122	0.239115	158.5	0	-0.00997955	0.190431	1.33	0.0159773	0.000198635	9.62975e-05
658	T27	T60	15	0.159574	2940	3.46005	0.19742	154.5	0.0102041	-0.0717351	0.189616	1.38	0.0154223	0.000234019	0.000159913
659	T27	T62	21	0.212121	3479	4.88799	0.287545	160	0	-0.00973747	0.187171	1.34	0.0172569	0.000371031	0.000192387
660	T27	T66	30	0.319149	3675	7.10944	0.444616	162	0.0204082	0.11087	0.181464	1.07	0.0171976	0.000528014	0.000678031
661	T27	T71	26	0.273684	3528	6.10927	0.371101	160.5	0.0116618	0.0522775	0.182279	1.49	0.0179871	0.000584658	0.000319309
662	T27	T73	27	0.272727	3773	6.34407	0.385082	163	0	0.0759655	0.18391	0.98	0.0176598	0.000269403	0.000123315
663	T27	T77	27	0.272727	3773	6.34412	0.385101	163	0	0.0610305	0.18391	0.98	0.0182602	0.000645378	0.000230378
664	T27	T79	21	0.221053	3283	4.90837	0.293299	158	0.00907029	-0.0318251	0.184725	1.47	0.0146361	0.000485978	0.000252444
665	T27	T91	13	0.134021	2989	2.98048	0.166332	155	0.00816327	-0.0484142	0.192887	1.29	0.015933	0.000153227	0.000100978
666	T27	T94	20	0.206186	3332	4.65367	0.273648	158.5	0.00680272	-0.0199559	0.186355	1.3	0.0169015	0.00041675	0.000219262
667	T27	T4	9	0.0978261	2548	2.12343	0.130808	150.333	0.0204082	-0.146472	0.20407	1.53	0.00963256	0.000110608	0.000108714
668	T27	T5	17	0.186813	2891	3.94552	0.230237	154	0.0204082	-0.0543518	0.198504	1.53	0.0102165	0.000129119	0.000121899
669	T27	T6	10	0.108696	2597	2.34735	0.142302	150.833	0.0204082	-0.106735	0.202382	1.51	0.0112985	0.000118783	0.000114398
670	T27	T15	22	0.252874	2940	5.15144	0.309445	154.5	0.0204082	0.0586431	0.195783	1.48	0.0101186	0.0001027	0.000167947
671	T27	T21	12	0.146341	2205	2.72114	0.145976	146.833	0.0136054	-0.00526785	0.199729	1.29	0.0107246	1.3173e-05	0.000121956
672	T27	T25	13	0.135417	2940	3.02104	0.177247	154.333	0	-0.0857814	0.197878	0.98	0.0119156	0.000153872	9.56908e-05
673	T27	T32	16	0.170213	2989	3.70507	0.214612	154.833	0	-0.0465127	0.197688	0.98	0.0150157	0.000126594	0.000128157
674	T27	T37	10	0.105263	2744	2.34735	0.142302	152.333	0	-0.114898	0.201524	0.98	0.0141207	0.000115895	0.000126231
675	T27	T58	14	0.141414	3136	3.25213	0.190463	156.333	0	-0.0373382	0.194517	0.98	0.0171953	0.00022203	9.51082e-05
676	T27	T63	12	0.129032	2744	2.72114	0.145976	152.333	0.0153061	-0.101968	0.199341	1.14	0.0141004	2.19557e-05	9.26659e-05
677	T27	T65	10	0.107527	2646	2.34735	0.142302	151.333	0.0204082	-0.124157	0.202507	0.99	0.0134265	0.000107671	0.000131776
678	T27	T68	25	0.308642	2793	5.88793	0.360579	153	0.0204082	0.0506381	0.201638	1.06	0.0167344	0.00012508	0.000131978
679	T27	T69	27	0.3	3332	6.35726	0.388798	158.5	0.0204082	0.113089	0.191062	1.02	0.0158892	0.000120365	0.000162947
680	T27	T81	18	0.185567	3234	4.1744	0.242831	157.333	0	-0.0139847	0.192919	0.98	0.0166599	0.000223666	9.81533e-05
681	T27	T82	24	0.255319	3381	5.62514	0.338831	159	0	0.0261078	0.191058	0.98	0.0173763	0.000134882	0.000122117
682	T27	T90	27	0.272727	3773	6.35726	0.388798	163	0	0.0795252	0.183884	0.98	0.0171512	0.000177772	0.000119486
683	T27	T101	14	0.145833	2989	3.24735	0.189295	154.833	0	-0.0731155	0.197055	0.98	0.0171753	0.000177394	9.65156e-05
684	T27	T14	1	0.0113636	1960	0.240449	0.015625	142	0.0204082	-0.272732	0.216553	0.99	0.00824047	4.23321e-06	4.26292e-05
685	T27	T34	6	0.0652174	2401	1.34965	0.0704067	148.667	0.0204082	-0.187762	0.208614	0.99	0.0135541	1.90076e-05	7.42203e-05
686	T27	T35	12	0.121212	3038	2.77395	0.159547	155.167	0	-0.0605364	0.196479	0.98	0.015704	0.000125633	8.64665e-05
687	T27	T39	4	0.0444444	2205	0.929122	0.0541754	145.333	0.0204082	-0.169861	0.209758	1.01	0.0123443	1.50972e-05	7.60159e-05
688	T27	T43	8	0.0808081	2842	1.84568	0.10538	153	0	-0.105409	0.200111	0.98	0.0150968	0.000132549	8.13724e-05
689	T27	T50	11	0.111111	2989	2.54161	0.146034	154.667	0	-0.0751659	0.19732	0.98	0.0158058	0.00013997	8.07463e-05
690	T27	T51	9	0.103448	2303	2.09196	0.122622	147.333	0	-0.0631935	0.212023	0.98	0.0150394	1.52919e-05	7.50217e-05
691	T27	T64	10	0.105263	2744	2.31531	0.133985	152.167	0	-0.132926	0.201638	0.98	0.013931	7.10997e-05	6.81323e-05
692	T27	T75	11	0.111111	2989	2.54161	0.146034	154.667	0	-0.0751659	0.19732	0.98	0.0158166	0.000152895	8.2251e-05
693	T27	T76	10	0.107527	2646	2.34383	0.14149	150.833	0	-0.106922	0.203819	0.98	0.0151917	3.54824e-05	6.8807e-05
694	T27	T84	4	0.0493827	1764	0.964404	0.0632811	140.167	0	-0.201059	0.22173	0.98	0.0125891	1.78879e-05	5.80092e-05
695	T27	T96	12	0.123711	2940	2.79348	0.164901	154.167	0	-0.078581	0.197845	0.98	0.0153018	0.000153948	8.48044e-05
696	T30	T33	25	0.277778	2926	6.04222	0.402862	157	0.00862069	-0.086182	0.170498	1.94	0.0189484	0.000563495	0.00105422
697	T30	T36	31	0.348315	3311	7.44304	0.486005	159.5	0.00992063	0.00526851	0.168019	1.8	0.0246978	0.000972174	0.00129853
698	T30	T46	29	0.322222	3234	6.97682	0.458381	159	0.00892857	-0.0368421	0.168834	1.93	0.0212158	0.00119975	0.00119446
699	T30	T67	25	0.280899	2849	6.04222	0.402862	156.5	0.00974659	-0.0661602	0.172211	1.83	0.0229445	0.000955374	0.00114604
700	T30	T72	28	0.311111	3157	6.74223	0.444297	158.5	0.00909091	-0.0505332	0.170531	1.75	0.0202427	0.00114519	0.00118288
701	T30	T85	36	0.382979	4081	8.56975	0.544787	165	0.00631313	0.121436	0.169691	1.92	0.0181544	0.00106832	0.00194083
702	T30	T89	35	0.37234	4004	8.35927	0.536901	164.5	0.00591017	0.0812567	0.168019	1.77	0.0203619	0.0019333	0.00159114
703	T30	T92	15	0.174419	1848	3.71981	0.267163	146.667	0.00877193	-0.144448	0.182927	1.77	0.00725121	0	0
704	T30	T95	21	0.233333	2618	5.13967	0.355259	153.5	0.00892857	-0.125586	0.175497	1.76	0.0150651	0.000533241	0.00102826
705	T30	T4	44	0.517647	4004	10.5918	0.69485	164.333	0	-0.043594	0.206532	1.75	0.017802	0.00209588	0.00405539
706	T30	T5	51	0.6	4543	12.1685	0.77737	168	0	0.048526	0.200966	1.75	0.0180821	0.00226809	0.00421537
707	T30	T24	43	0.494253	4081	10.1736	0.631699	165	0.010101	0.245705	0.200307	1.39	0.0175484	0.0016466	0.0040187
708	T30	T40	53	0.602273	4928	12.6199	0.800252	170.5	0	0.156059	0.197298	1.44	0.0246653	0.00214628	0.0042179
709	T30	T61	47	0.534091	4466	11.176	0.705664	167.5	0.0111111	0.18531	0.2009	1.37	0.0209723	0.00111639	0.0035238
710	T30	T68	48	0.55814	4389	11.4064	0.718361	167	0	0.153516	0.2041	1.28	0.0249607	0.00202208	0.00420028
711	T30	T80	51	0.579545	4774	12.1277	0.765567	169.5	0.0185185	0.196099	0.199125	1.29	0.0232216	0.00134868	0.00361997
712	T30	T14	35	0.426829	3080	8.4767	0.565923	156	0	-0.169854	0.219015	1.21	0.015285	0.000308474	0.00611536
713	T30	T84	29	0.345238	2772	7.02254	0.468806	154.167	0	-0.0981815	0.224192	1.2	0.0180388	0.000760259	0.00485363
714	T31	T13	18	0.1875	3149	4.16439	0.239788	156.667	0.0188679	-0.000297473	0.187961	0.56	0.0160508	0.000633119	0.00125917
715	T31	T26	30	0.309278	3760	7.10571	0.443252	163.167	0.0188679	0.0834422	0.178128	0.57	0.0167342	0.0016369	0.00285522
716	T31	T28	19	0.208791	2961	4.4317	0.262525	154.667	0.0188679	-0.0858408	0.187146	0.95	0.0118948	0.000754957	0.0012659
717	T31	T29	34	0.361702	3807	8.11485	0.519384	163.667	0.0188679	0.108658	0.174859	1.13	0.0181885	0.00169844	0.00417576
718	T31	T41	19	0.195876	3243	4.39431	0.252594	157.667	0.0188679	-0.0301907	0.187146	0.89	0.0164496	0.000253478	0.000429519
719	T31	T48	30	0.30303	3854	7.08929	0.438398	164.167	0	0.045461	0.178153	0.53	0.0172722	0.000730103	0.00141347
720	T31	T49	15	0.172414	2585	3.45784	0.196641	150.667	0.0188679	-0.120106	0.19135	0.96	0.0156094	0.000266862	0.000569613
721	T31	T52	25	0.280899	3149	5.87405	0.356733	156.667	0.0188679	0.00552745	0.182255	1.04	0.0173713	0.00118514	0.00210852
722	T31	T53	24	0.27907	2961	5.63269	0.34086	154.667	0.0188679	-0.0710377	0.18307	0.98	0.0166678	0.00109737	0.00171618
723	T31	T54	24	0.258065	3290	5.63269	0.34086	158.167	0.0188679	-0.0463978	0.18307	0.85	0.0181778	0.00109546	0.00162897
724	T31	T55	17	0.173469	3196	3.92113	0.223395	157.167	0.0188679	-0.042136	0.188776	0.88	0.0163108	0.000385779	0.000522301
725	T31	T60	18	0.202247	2820	4.18437	0.244982	153.167	0.0188679	-0.103892	0.187961	0.93	0.0157033	0.000527193	0.00100606
726	T31	T62	21	0.216495	3337	4.89418	0.289066	158.667	0.0188679	-0.0418939	0.185515	0.89	0.0177125	0.000856568	0.00124036
727	T31	T71	27	0.293478	3384	6.35776	0.388752	159.167	0.0188679	0.020121	0.180624	1.04	0.0185831	0.00129833	0.00198023
728	T31	T73	25	0.252525	3619	5.85212	0.350494	161.667	0	0.043809	0.182255	0.53	0.0175242	0.000391164	0.000500029
729	T31	T77	25	0.252525	3619	5.85217	0.350513	161.667	0	0.0288741	0.182255	0.53	0.0184335	0.00127763	0.00127366
730	T31	T79	24	0.266667	3149	5.63269	0.34086	156.667	0.0188679	-0.0639816	0.18307	1.02	0.0151395	0.00110678	0.00160558
731	T31	T91	14	0.148936	2867	3.22897	0.183983	153.667	0.0188679	-0.0805707	0.191232	0.84	0.0161972	0.000308902	0.000568507
732	T31	T94	22	0.236559	3196	5.14261	0.306923	157.167	0.0188679	-0.0521124	0.1847	0.85	0.0173432	0.000974657	0.00143206
733	T31	T4	3	0.03125	2444	0.683011	0.0371462	149	0.0188679	-0.178628	0.202415	1.08	0.00984948	0.000131637	0.000361325
734	T31	T5	11	0.115789	2773	2.5051	0.136575	152.667	0.0188679	-0.0865082	0.196848	1.08	0.0101481	0.00015267	0.000402516
735	T31	T6	5	0.0526316	2491	1.13714	0.0616275	149.5	0.0188679	-0.138891	0.200726	1.06	0.0114619	0.000142909	0.000384366
736	T31	T15	17	0.188889	2820	3.94122	0.22877	153.167	0.0188679	0.0264866	0.194127	1.03	0.00977943	0.000112913	0.00051567
737	T31	T21	14	0.179487	2115	3.20409	0.177664	145.5	0.0188679	-0.0374243	0.198074	0.84	0.0109824	2.56119e-05	0.000662192
738	T31	T24	26	0.351351	2491	6.17699	0.390207	149.667	0.0188679	0.11067	0.19619	0.72	0.0128604	0.00108565	0.00375874
739	T31	T25	8	0.0808081	2820	1.81083	0.0965728	153	0	-0.117938	0.196223	0.53	0.0118396	0.000227954	0.000395895
740	T31	T32	11	0.113402	2867	2.49486	0.133937	153.5	0	-0.0786692	0.196033	0.53	0.0144467	0.000148801	0.000420685
741	T31	T37	5	0.0510204	2632	1.13714	0.0616275	151	0	-0.147055	0.199869	0.53	0.0137428	0.000137047	0.000416861
742	T31	T40	22	0.247191	3008	5.18988	0.32007	155.167	0.0188679	0.0210243	0.193181	0.77	0.015469	0.000152756	0.000425858
743	T31	T58	12	0.121212	3008	2.76017	0.155875	155	0	-0.0694947	0.192862	0.53	0.0173793	0.000379338	0.000453791
744	T31	T59	27	0.3	3290	6.4072	0.403195	158.167	0.0188679	0.0757126	0.187022	0.75	0.015819	0.00108599	0.00296061
745	T31	T61	24	0.296296	2726	5.7054	0.361417	152.167	0.0188679	0.0502754	0.196782	0.7	0.0140041	0.000159623	0.000714738
746	T31	T63	13	0.144444	2632	2.96179	0.161535	151	0.0188679	-0.134124	0.197685	0.69	0.0141862	4.38588e-05	0.000516954
747	T31	T65	4	0.0412371	2538	0.905526	0.0482942	150	0.0188679	-0.156314	0.200852	0.54	0.0130583	0.000125841	0.000430114
748	T31	T68	19	0.223529	2679	4.4475	0.266918	151.667	0.0188679	0.0184817	0.199983	0.61	0.015873	0.000145408	0.000428472
749	T31	T69	23	0.25	3196	5.38164	0.322209	157.167	0.0188679	0.0809329	0.189406	0.57	0.0151047	0.000132866	0.000502323
750	T31	T80	25	0.297619	2914	5.93999	0.375502	154.167	0.0188679	0.0610647	0.195008	0.62	0.0152299	0.00013607	0.0005181
751	T31	T81	14	0.141414	3102	3.19879	0.176241	156	0	-0.0461412	0.191264	0.53	0.0165911	0.00036887	0.000452063
752	T31	T82	19	0.195876	3243	4.41493	0.258157	157.667	0	-0.00604865	0.189403	0.53	0.016804	0.000160572	0.000405989
753	T31	T90	25	0.252525	3619	5.86531	0.354211	161.667	0	0.0473687	0.182229	0.53	0.0167762	0.000240638	0.00045169
754	T31	T101	9	0.0909091	2867	2.03714	0.108621	153.5	0	-0.105272	0.195399	0.53	0.0170386	0.000276892	0.000420718
755	T31	T14	0	0	1880	0	0	140.667	0.0188679	-0.304889	0.214897	0.54	0.00847314	8.48005e-06	0.000238483
756	T31	T34	7	0.0786517	2303	1.58327	0.0842271	147.333	0.0188679	-0.219919	0.206958	0.54	0.0136334	3.67959e-05	0.00040125
757	T31	T35	11	0.112245	2914	2.53387	0.143827	153.833	0	-0.0926929	0.194824	0.53	0.0159811	0.000251714	0.00048381
758	T31	T39	2	0.0222222	2115	0.455304	0.0247517	144	0.0188679	-0.202018	0.208103	0.56	0.0124203	3.0078e-05	0.000422939
759	T31	T43	8	0.0824742	2726	1.85188	0.106902	151.667	0	-0.137566	0.198456	0.53	0.0153072	0.000258716	0.000443552
760	T31	T50	10	0.102041	2867	2.30153	0.130314	153.333	0	-0.107322	0.195665	0.53	0.0159669	0.000266044	0.000428611
761	T31	T51	5	0.0561798	2209	1.13362	0.0608153	146	0	-0.09535	0.210368	0.53	0.0150287	2.46833e-05	0.000338182
762	T31	T64	5	0.0510204	2632	1.12535	0.0588456	150.833	0	-0.165083	0.199983	0.53	0.0138856	0.000132584	0.000354811
763	T31	T75	10	0.102041	2867	2.30153	0.130314	153.333	0	-0.107322	0.195665	0.53	0.0160049	0.000290534	0.000436481
764	T31	T76	5	0.0520833	2538	1.13362	0.0608153	149.5	0	-0.139079	0.202164	0.53	0.015106	5.60747e-05	0.000303675
765	T31	T84	0	0	1692	0	0	138.833	0	-0.233216	0.220074	0.53	0.0121243	2.63233e-05	0.000238397
766	T31	T96	8	0.0808081	2820	1.81787	0.0983116	152.833	0	-0.110738	0.19619	0.53	0.0152706	0.000265733	0.0004088
767	T33	T44	30	0.422535	2394	7.36556	0.517358	150	0.0150862	-0.0700857	0.170531	1.66	0.0182936	0.00343676	0.00235619
768	T33	T57	30	0.315789	3306	7.33119	0.506364	162	0.00862069	-0.0345891	0.170523	1.9	0.0202285	0.00292839	0.00185209
769	T33	T88	34	0.435897	2812	8.40852	0.604014	155.5	0.0157421	-0.00104864	0.168918	1.69	0.0200226	0.00508564	0.00263441
770	T33	T13	9	0.09375	2546	2.07665	0.118561	152	0.0172414	-0.103027	0.191296	0.77	0.0159308	0.000273649	0.000205067
771	T33	T26	21	0.216495	3040	5.01797	0.322024	158.5	0.0172414	-0.0192869	0.181463	0.78	0.0169009	0.00117846	0.000774528
772	T33	T28	10	0.10989	2394	2.34397	0.141298	150	0.0172414	-0.18857	0.190481	1.16	0.0117825	0.00032492	0.000205284
773	T33	T29	25	0.265957	3078	6.02711	0.398156	159	0.0172414	0.00592932	0.178194	1.34	0.0188932	0.00146244	0.00135477
774	T33	T41	10	0.103093	2622	2.30657	0.131366	153	0.0172414	-0.13292	0.190481	1.1	0.0165586	0.000130042	8.30291e-05
775	T33	T48	21	0.212121	3116	5.00155	0.31717	159.5	0	-0.0572681	0.181488	0.74	0.017384	0.000381657	0.000278407
776	T33	T49	6	0.0689655	2090	1.3701	0.0754132	146	0.0172414	-0.222835	0.194685	1.17	0.0155551	0.000130546	0.000104993
777	T33	T52	16	0.179775	2546	3.78632	0.235506	152	0.0172414	-0.0972016	0.18559	1.25	0.0170717	0.000523281	0.00035079
778	T33	T53	15	0.174419	2394	3.54495	0.219633	150	0.0172414	-0.173767	0.186405	1.19	0.016523	0.000478681	0.000282071
779	T33	T54	15	0.16129	2660	3.54495	0.219633	153.5	0.0172414	-0.149127	0.186405	1.06	0.0179534	0.000479908	0.000268891
780	T33	T55	8	0.0816327	2584	1.8334	0.102167	152.5	0.0172414	-0.144865	0.192111	1.09	0.016278	0.000196948	0.00010047
781	T33	T60	9	0.101124	2280	2.09663	0.123754	148.5	0.0172414	-0.206621	0.191296	1.14	0.0156432	0.000234006	0.000168261
782	T33	T62	12	0.123711	2698	2.80645	0.167839	154	0.0172414	-0.144623	0.18885	1.1	0.0176143	0.000371598	0.000202751
783	T33	T66	19	0.202128	2850	4.52975	0.288801	156	0.0172414	-0.0240152	0.183144	0.83	0.0172993	0.000531494	0.000718171
784	T33	T71	18	0.195652	2736	4.27002	0.267524	154.5	0.0172414	-0.0826081	0.183959	1.25	0.0183125	0.000580859	0.000333814
785	T33	T73	16	0.161616	2926	3.76438	0.229267	157	0	-0.0589201	0.18559	0.74	0.0177421	0.000261322	0.000125868
786	T33	T77	16	0.161616	2926	3.76443	0.229286	157	0	-0.073855	0.18559	0.74	0.0184725	0.000635895	0.000238856
787	T33	T79	15	0.166667	2546	3.54495	0.219633	152	0.0172414	-0.166711	0.186405	1.23	0.0149489	0.000484581	0.000264875
788	T33	T87	26	0.268041	3230	6.27873	0.416925	161	0.0172414	-0.0314168	0.177387	0.78	0.0179965	0.00163032	0.000967301
789	T33	T91	5	0.0531915	2318	1.14124	0.062755	149	0.0172414	-0.1833	0.194567	1.05	0.0161596	0.000152306	0.000105617
790	T33	T94	13	0.139785	2584	3.05487	0.185696	152.5	0.0172414	-0.154841	0.188035	1.06	0.0172117	0.000417741	0.00023127
791	T33	T4	1	0.011236	1976	0.226304	0.0120482	144.333	0.0172414	-0.281357	0.20575	1.29	0.00993197	0.000106371	0.000110013
792	T33	T5	7	0.0777778	2242	1.59817	0.0879349	148	0.0172414	-0.189237	0.200183	1.29	0.0103361	0.000124091	0.000123275
793	T33	T6	1	0.0111111	2014	0.226304	0.0120482	144.833	0.0172414	-0.24162	0.204062	1.27	0.0115451	0.000114326	0.00011586
794	T33	T15	12	0.139535	2280	2.80408	0.167143	148.5	0.0172414	-0.0762425	0.197462	1.24	0.0100434	9.83176e-05	0.000169185
795	T33	T21	6	0.0779221	1710	1.35772	0.0723099	140.833	0.0172414	-0.140153	0.201409	1.05	0.0108624	1.31041e-05	0.000127659
796	T33	T24	20	0.28169	2014	4.80313	0.313969	145	0.0172414	0.00794126	0.199525	0.93	0.0136675	0.00105092	0.00137096
797	T33	T25	4	0.0425532	2280	0.899995	0.0469935	148.333	0	-0.220667	0.199558	0.74	0.0120282	0.000150376	9.84044e-05
798	T33	T32	6	0.0645161	2318	1.35772	0.0723099	148.833	0	-0.181398	0.199368	0.74	0.0148938	0.000121642	0.00012958
799	T33	T37	1	0.0107527	2128	0.226304	0.0120482	146.333	0	-0.249784	0.203204	0.74	0.0140794	0.000111445	0.000127728
800	T33	T40	17	0.2	2432	4.05061	0.257916	150.5	0.0172414	-0.0817048	0.196516	0.98	0.0160193	0.000126008	0.000132363
801	T33	T58	3	0.030303	2432	0.672436	0.0346478	150.333	0	-0.172224	0.196197	0.74	0.0174594	0.000218476	9.84774e-05
802	T33	T59	20	0.227273	2660	4.80313	0.313969	153.5	0.0172414	-0.0270165	0.190357	0.96	0.0165441	0.00104139	0.00106972
803	T33	T61	19	0.246753	2204	4.56613	0.299263	147.5	0.0172414	-0.0524537	0.200117	0.91	0.0147014	0.000164538	0.000277601
804	T33	T63	6	0.0681818	2128	1.35772	0.0723099	146.333	0.0172414	-0.236853	0.20102	0.9	0.0142059	2.18341e-05	9.69691e-05
805	T33	T65	1	0.010989	2052	0.226304	0.0120482	145.333	0.0172414	-0.259043	0.204187	0.75	0.0133857	0.000103465	0.000133247
806	T33	T68	15	0.1875	2166	3.54057	0.218277	147	0.0172414	-0.0842474	0.203318	0.82	0.0165163	0.000120068	0.000133311
807	T33	T69	16	0.177778	2584	3.77757	0.232983	152.5	0.0172414	-0.0217962	0.192741	0.78	0.0156715	0.000115146	0.000164028
808	T33	T80	19	0.234568	2356	4.56613	0.299263	149.5	0.0172414	-0.0416644	0.198343	0.83	0.0159398	0.000118248	0.000169648
809	T33	T81	7	0.0721649	2508	1.59471	0.0870158	151.333	0	-0.14887	0.194599	0.74	0.0168071	0.000219725	0.000101463
810	T33	T82	13	0.138298	2622	3.04545	0.183016	153	0	-0.108778	0.192738	0.74	0.0173218	0.00012966	0.000123525
811	T33	T90	16	0.161616	2926	3.77757	0.232983	157	0	-0.0553604	0.185564	0.74	0.0171282	0.000171972	0.000121629
812	T33	T101	4	0.0421053	2318	0.899995	0.0469935	148.833	0	-0.208001	0.198734	0.74	0.0173205	0.000173802	9.95039e-05
813	T33	T14	0	0	1520	0	0	136	0.0172414	-0.407618	0.218232	0.75	0.00842344	4.197e-06	4.44734e-05
814	T33	T34	2	0.0235294	1862	0.446132	0.0225996	142.667	0.0172414	-0.322648	0.210293	0.75	0.0136839	1.88556e-05	7.74747e-05
815	T33	T35	2	0.0204082	2356	0.446132	0.0225996	149.167	0	-0.195422	0.198159	0.74	0.0159602	0.000124661	9.02821e-05
816	T33	T39	0	0	1710	0	0	139.333	0.0172414	-0.304747	0.211438	0.77	0.012401	1.4969e-05	7.93093e-05
817	T33	T43	1	0.0105263	2204	0.222785	0.011236	147	0	-0.240295	0.201791	0.74	0.0153317	0.000131245	8.47829e-05
818	T33	T50	2	0.0206186	2318	0.446132	0.0225996	148.667	0	-0.210051	0.199	0.74	0.0160326	0.000138382	8.40025e-05
819	T33	T51	1	0.0119048	1786	0.222785	0.011236	141.333	0	-0.198079	0.213703	0.74	0.0151241	1.49938e-05	7.74037e-05
820	T33	T64	2	0.0217391	2128	0.446132	0.0225996	146.167	0	-0.267812	0.203318	0.74	0.0140606	7.01369e-05	7.07224e-05
821	T33	T75	2	0.0206186	2318	0.446132	0.0225996	148.667	0	-0.210051	0.199	0.74	0.0160651	0.000151176	8.55766e-05
822	T33	T76	1	0.010989	2052	0.222785	0.011236	144.833	0	-0.241808	0.205499	0.74	0.0152695	3.47037e-05	7.08142e-05
823	T33	T84	0	0	1368	0	0	134.167	0	-0.335945	0.223409	0.74	0.0125254	1.74062e-05	5.93973e-05
824	T33	T96	2	0.0208333	2280	0.446132	0.0225996	148.167	0	-0.213467	0.199525	0.74	0.0154591	0.000151437	8.77814e-05
825	T36	T92	24	0.55814	1032	6.12685	0.481919	129.167	0.0172306	-0.290761	0.179666	1.17	0.0119244	0	0
826	T36	T13	15	0.157895	2881	3.47747	0.201703	154.5	0.0178571	-0.0115761	0.188817	0.63	0.020376	0.000327353	0.000343598
827	T36	T26	27	0.28125	3440	6.41879	0.405167	161	0.0178571	0.0721636	0.178984	0.64	0.0216868	0.00105892	0.000974805
828	T36	T28	16	0.177778	2709	3.74478	0.22444	152.5	0.0178571	-0.0971195	0.188002	1.02	0.0152276	0.000389652	0.000344818
829	T36	T29	31	0.333333	3483	7.42793	0.481299	161.5	0.0178571	0.0973798	0.175715	1.2	0.023838	0.00128845	0.00167182
830	T36	T41	16	0.166667	2967	3.70739	0.214508	155.5	0.0178571	-0.0414693	0.188002	0.96	0.0214337	0.000142021	0.000127009
831	T36	T48	27	0.27551	3526	6.40237	0.400313	162	0	0.0341824	0.179009	0.6	0.0230445	0.000388205	0.000396644
832	T36	T49	12	0.139535	2365	2.77092	0.158556	148.5	0.0178571	-0.131385	0.192206	1.03	0.0202847	0.000146485	0.000165015
833	T36	T52	22	0.25	2881	5.18713	0.318648	154.5	0.0178571	-0.00575118	0.183111	1.11	0.0220965	0.000636987	0.000598103
834	T36	T53	21	0.247059	2709	4.94577	0.302775	152.5	0.0178571	-0.0823163	0.183926	1.05	0.0214716	0.000566891	0.000467893
835	T36	T54	21	0.228261	3010	4.94577	0.302775	156	0.0178571	-0.0576764	0.183926	0.92	0.0229856	0.000567507	0.000445372
836	T36	T55	14	0.14433	2924	3.23421	0.18531	155	0.0178571	-0.0534147	0.189633	0.95	0.0207557	0.000215014	0.000153633
837	T36	T60	15	0.170455	2580	3.49745	0.206896	151	0.0178571	-0.11517	0.188817	1	0.0206206	0.000280175	0.000282177
838	T36	T62	18	0.1875	3053	4.20726	0.250981	156.5	0.0178571	-0.0531726	0.186372	0.96	0.0225237	0.000442908	0.000338482
839	T36	T66	25	0.268817	3225	5.93057	0.371943	158.5	0.0178571	0.0674353	0.180665	0.69	0.0240436	0.000651686	0.00123339
840	T36	T71	24	0.263736	3096	5.67084	0.350667	157	0.0178571	0.00884241	0.18148	1.11	0.0235548	0.000700513	0.000563877
841	T36	T73	22	0.22449	3311	5.1652	0.312409	159.5	0	0.0325304	0.183111	0.6	0.0233362	0.000238142	0.000160661
842	T36	T77	22	0.22449	3311	5.16525	0.312428	159.5	0	0.0175954	0.183111	0.6	0.0237556	0.00068564	0.000360728
843	T36	T79	21	0.235955	2881	4.94577	0.302775	154.5	0.0178571	-0.0752602	0.183926	1.09	0.0191278	0.000572912	0.000438627
844	T36	T87	32	0.333333	3655	7.67955	0.500067	163.5	0.0178571	0.0600337	0.174908	0.64	0.0236286	0.00158765	0.00131941
845	T36	T91	11	0.11828	2623	2.54205	0.145898	151.5	0.0178571	-0.0918493	0.192088	0.91	0.0211018	0.00017031	0.000165421
846	T36	T94	19	0.206522	2924	4.45569	0.268838	155	0.0178571	-0.063391	0.185557	0.92	0.0222873	0.000501211	0.000388657
847	T36	T4	1	0.0106383	2236	0.226304	0.0120482	146.833	0.0178571	-0.189907	0.203271	1.15	0.0117819	8.65164e-05	0.00012533
848	T36	T5	9	0.0967742	2537	2.04839	0.111477	150.5	0.0178571	-0.0977869	0.197705	1.15	0.0122373	0.000100447	0.000139766
849	T36	T6	2	0.0212766	2279	0.450222	0.0235424	147.333	0.0178571	-0.15017	0.201583	1.13	0.0144711	9.37632e-05	0.000133093
850	T36	T15	14	0.157303	2580	3.25431	0.190685	151	0.0178571	0.0152079	0.194984	1.1	0.0121293	7.62156e-05	0.000183699
851	T36	T21	11	0.142857	1935	2.51717	0.139579	143.333	0.0178571	-0.048703	0.198931	0.91	0.0141036	1.41522e-05	0.000193109
852	T36	T24	24	0.333333	2279	5.72028	0.365109	147.5	0.0178571	0.0993917	0.197046	0.79	0.0171564	0.000855546	0.00156326
853	T36	T25	5	0.0510204	2580	1.12391	0.0584877	150.833	0	-0.129217	0.197079	0.6	0.0153185	0.000141833	0.000130001
854	T36	T32	8	0.0833333	2623	1.80794	0.0958524	151.333	0	-0.0899478	0.196889	0.6	0.0187962	9.81966e-05	0.000146516
855	T36	T37	2	0.0206186	2408	0.450222	0.0235424	148.833	0	-0.158333	0.200726	0.6	0.0180103	9.04934e-05	0.00014527
856	T36	T40	20	0.229885	2752	4.73317	0.294972	153	0.0178571	0.00974565	0.194037	0.84	0.020051	0.000100752	0.000148237
857	T36	T58	9	0.0918367	2752	2.07325	0.11779	152.833	0	-0.0807733	0.193719	0.6	0.0224199	0.000223414	0.000141051
858	T36	T59	24	0.269663	3010	5.72028	0.365109	156	0.0178571	0.064434	0.187879	0.82	0.0210775	0.000851951	0.00122577
859	T36	T61	22	0.278481	2494	5.24869	0.336319	150	0.0178571	0.0389967	0.197639	0.77	0.0186879	0.000111581	0.00026368
860	T36	T63	10	0.11236	2408	2.27487	0.12345	148.833	0.0178571	-0.145403	0.198542	0.76	0.0187253	2.42657e-05	0.000150947
861	T36	T65	2	0.0210526	2322	0.450222	0.0235424	147.833	0.0178571	-0.167592	0.201708	0.61	0.0173136	8.34018e-05	0.000150443
862	T36	T68	17	0.204819	2451	3.9908	0.24182	149.5	0.0178571	0.00720303	0.200839	0.68	0.0206715	9.60696e-05	0.000149402
863	T36	T69	20	0.21978	2924	4.69472	0.284124	155	0.0178571	0.0696542	0.190263	0.64	0.0197563	8.90095e-05	0.000177599
864	T36	T80	23	0.280488	2666	5.48329	0.350404	152	0.0178571	0.0497861	0.195864	0.69	0.0201698	9.15549e-05	0.00018398
865	T36	T81	11	0.112245	2838	2.51187	0.138156	153.833	0	-0.0574198	0.19212	0.6	0.0216407	0.000220372	0.000142534
866	T36	T82	16	0.166667	2967	3.72801	0.220072	155.5	0	-0.0173273	0.190259	0.6	0.0221702	0.000105333	0.000140555
867	T36	T90	22	0.22449	3311	5.17839	0.316126	159.5	0	0.0360901	0.183086	0.6	0.0221604	0.000150588	0.000149177
868	T36	T101	6	0.0612245	2623	1.35022	0.0705359	151.333	0	-0.116551	0.196256	0.6	0.0225702	0.000168933	0.000135467
869	T36	T14	0	0	1720	0	0	138.5	0.0178571	-0.316167	0.215754	0.61	0.0106698	4.63448e-06	6.87854e-05
870	T36	T34	4	0.0454545	2107	0.896354	0.046142	145.167	0.0178571	-0.231198	0.207815	0.61	0.018096	2.07427e-05	0.000119376
871	T36	T35	8	0.0824742	2666	1.84695	0.105742	151.667	0	-0.103972	0.19568	0.6	0.0205338	0.000139561	0.000141569
872	T36	T39	0	0	1935	0	0	141.833	0.0178571	-0.213296	0.208959	0.63	0.016702	1.66208e-05	0.000123344
873	T36	T43	5	0.0520833	2494	1.16496	0.0688168	149.5	0	-0.148844	0.199312	0.6	0.0199729	0.000144331	0.000130593
874	T36	T50	7	0.0721649	2623	1.61461	0.0922286	151.167	0	-0.118601	0.196521	0.6	0.0210725	0.000149766	0.000127339
875	T36	T51	2	0.0227273	2021	0.446703	0.0227302	143.833	0	-0.106629	0.211224	0.6	0.0215591	1.48365e-05	0.000107279
876	T36	T64	3	0.03125	2408	0.67005	0.0340938	148.667	0	-0.176362	0.200839	0.6	0.018242	7.44787e-05	0.00010519
877	T36	T75	7	0.0721649	2623	1.61461	0.0922286	151.167	0	-0.118601	0.196521	0.6	0.0207045	0.000163708	0.0001298
878	T36	T76	2	0.0210526	2322	0.446703	0.0227302	147.333	0	-0.150357	0.203021	0.6	0.0213348	3.36376e-05	9.61398e-05
879	T36	T84	0	0	1548	0	0	136.667	0	-0.244494	0.220931	0.6	0.01691	1.60574e-05	7.67491e-05
880	T36	T96	5	0.0510204	2580	1.13095	0.0602265	150.667	0	-0.122016	0.197046	0.6	0.0199454	0.000154901	0.000125764
881	T38	T13	31	0.322917	4020	7.25692	0.435028	163.5	0.025	0.13232	0.187961	0.61	0.018666	0.000562036	0.000972057
882	T38	T28	26	0.268041	3780	6.05683	0.357031	161.5	0.00625	0.0467766	0.187146	1	0.0137117	0.000661637	0.000964773
883	T38	T41	30	0.30303	4140	6.98868	0.411724	164.5	0	0.102427	0.187146	0.94	0.0193082	0.000298544	0.000439926
884	T38	T49	19	0.197917	3300	4.37795	0.248469	157.5	0.00681818	0.0125112	0.19135	1.01	0.0180914	0.000291335	0.000540773
885	T38	T52	33	0.351064	4020	7.73834	0.466566	163.5	0.0125	0.138145	0.182255	1.09	0.0199094	0.00101939	0.00157717
886	T38	T53	28	0.294737	3780	6.54419	0.390542	161.5	0.00769231	0.0615797	0.18307	1.03	0.0192547	0.000947615	0.00128876
887	T38	T54	32	0.326531	4200	7.49698	0.450693	165	0.00416667	0.0862196	0.18307	0.9	0.0209223	0.000955732	0.00123589
888	T38	T55	29	0.292929	4080	6.76179	0.399767	164	0	0.0904814	0.188776	0.93	0.0189524	0.000452967	0.000533307
889	T38	T60	23	0.237113	3600	5.33204	0.309156	160	0.005	0.0287258	0.187961	0.98	0.0182274	0.000483026	0.000801593
890	T38	T62	32	0.323232	4260	7.48856	0.448197	165.5	0	0.0907235	0.185515	0.94	0.0204884	0.000763118	0.000960963
891	T38	T66	41	0.43617	4500	9.71001	0.605268	167.5	0.025	0.211331	0.179809	0.67	0.0201864	0.000915909	0.00285633
892	T38	T71	36	0.375	4320	8.4625	0.514209	166	0.0107143	0.152738	0.180624	1.09	0.0213797	0.00113968	0.00151162
893	T38	T77	38	0.383838	4620	8.94469	0.545753	168.5	0	0.161491	0.182255	0.58	0.0215986	0.00135078	0.00117101
894	T38	T79	30	0.309278	4020	7.01736	0.41974	163.5	0.00555556	0.0686358	0.18307	1.07	0.0174054	0.000964457	0.0012167
895	T38	T91	23	0.234694	3660	5.33371	0.30944	160.5	0.005	0.0520468	0.191232	0.89	0.0188205	0.000341979	0.000547323
896	T38	T94	30	0.306122	4080	7.0069	0.416756	164	0.00416667	0.0805051	0.1847	0.9	0.020049	0.000850464	0.00108666
897	T38	T4	16	0.166667	3120	3.77553	0.232386	155.833	0.025	-0.0460108	0.202415	1.13	0.0114484	0.000297064	0.000709087
898	T38	T5	24	0.252632	3540	5.59762	0.331815	159.5	0.025	0.0461092	0.196848	1.13	0.0121488	0.000346282	0.000793943
899	T38	T6	18	0.189474	3180	4.22967	0.256867	156.333	0.025	-0.00627382	0.200726	1.11	0.0134036	0.0003203	0.000749159
900	T38	T21	18	0.206897	2700	4.11559	0.227346	152.333	0.0116667	0.0951931	0.198074	0.89	0.0126014	3.04755e-05	0.000685208
901	T38	T25	21	0.212121	3600	4.90336	0.291812	159.833	0	0.0146795	0.196223	0.58	0.0140218	0.000421392	0.000636425
902	T38	T32	24	0.247423	3660	5.58739	0.329177	160.333	0	0.0539482	0.196033	0.58	0.0175201	0.000340499	0.000837134
903	T38	T37	18	0.183673	3360	4.22967	0.256867	157.833	0	-0.0144372	0.199869	0.58	0.0164637	0.000313571	0.000829446
904	T38	T58	25	0.252525	3840	5.8527	0.351115	161.833	0	0.0631227	0.192862	0.58	0.0203161	0.000557226	0.000579682
905	T38	T63	18	0.183673	3360	4.10947	0.22571	157.833	0.00625	-0.00150698	0.197685	0.74	0.0165117	4.8817e-05	0.000500374
906	T38	T65	18	0.1875	3240	4.22967	0.256867	156.833	0.025	-0.0236964	0.200852	0.59	0.0156239	0.000291377	0.000866054
907	T38	T81	27	0.272727	3960	6.29131	0.371481	162.833	0	0.0864762	0.191264	0.58	0.0196052	0.000575682	0.000613533
908	T38	T101	22	0.222222	3660	5.12966	0.303861	160.333	0	0.0273454	0.195399	0.58	0.0201845	0.000469724	0.00062066
909	T38	T14	6	0.0638298	2400	1.41132	0.0858308	147.5	0.025	-0.172271	0.214897	0.59	0.00967158	9.4831e-06	0.00023192
910	T38	T34	11	0.112245	2940	2.50339	0.136056	154.167	0.025	-0.0873015	0.206958	0.59	0.0158205	4.28554e-05	0.000406398
911	T38	T35	23	0.232323	3720	5.37452	0.320199	160.667	0	0.0399245	0.194824	0.58	0.0185537	0.000280678	0.000469142
912	T38	T39	11	0.117021	2700	2.5641	0.151197	150.833	0.025	-0.0694004	0.208103	0.61	0.0144078	3.46316e-05	0.000423478
913	T38	T43	19	0.191919	3480	4.44625	0.266032	158.5	0	-0.0049483	0.198456	0.58	0.0177857	0.000298418	0.000444913
914	T38	T50	22	0.222222	3660	5.14218	0.306685	160.167	0	0.0252951	0.195665	0.58	0.0185992	0.000320387	0.000448863
915	T38	T51	17	0.188889	2820	3.97428	0.237187	152.833	0	0.0372674	0.210368	0.58	0.0175326	3.81988e-05	0.000455121
916	T38	T64	18	0.183673	3360	4.19762	0.248551	157.667	0	-0.0324655	0.199983	0.58	0.0163338	0.000162553	0.000378294
917	T38	T75	22	0.222222	3660	5.14218	0.306685	160.167	0	0.0252951	0.195665	0.58	0.0186595	0.000352079	0.00045998
918	T38	T76	18	0.1875	3240	4.22615	0.256055	156.333	0	-0.00646118	0.202164	0.58	0.0176995	8.93828e-05	0.000420945
919	T38	T84	11	0.129412	2160	2.61651	0.164859	145.667	0	-0.100598	0.220074	0.58	0.0144848	4.59878e-05	0.000362186
920	T38	T96	21	0.212121	3600	4.91039	0.293551	159.667	0	0.0218799	0.19619	0.58	0.017981	0.000380024	0.000508401
921	T42	T92	24	0.303797	1896	6.12685	0.481919	147.667	0.0167084	-0.10163	0.17881	1.52	0.00773666	0	0
922	T42	T91	43	0.443299	4819	10.1378	0.621868	170	0.00952381	0.0972825	0.191232	1.26	0.0223117	0.00159921	0.00160471
923	T42	T4	33	0.336735	4108	7.84528	0.493778	165.333	0	-0.000775087	0.202415	1.5	0.0136498	0.000793674	0.00118779
924	T42	T6	35	0.360825	4187	8.29188	0.516275	165.833	0.0238095	0.0389619	0.200726	1.48	0.0155727	0.000865497	0.0012692
925	T42	T25	41	0.418367	4740	9.70746	0.604241	169.333	0	0.0599153	0.196223	0.95	0.0164463	0.00135949	0.00128732
926	T42	T37	37	0.377551	4424	8.77107	0.547073	167.333	0	0.0307985	0.199869	0.95	0.0186291	0.000822261	0.00136367
927	T42	T58	45	0.459184	5056	10.6568	0.663543	171.333	0	0.108358	0.192862	0.95	0.0241791	0.00218397	0.00142447
928	T42	T65	36	0.371134	4266	8.53945	0.53374	166.333	0.047619	0.0215394	0.200852	0.96	0.0175134	0.000747805	0.00139356
929	T42	T101	42	0.428571	4819	9.93376	0.616289	169.833	0	0.0725812	0.195399	0.95	0.0232961	0.00163099	0.00135117
930	T42	T14	22	0.226804	3160	5.24945	0.333889	157	0.047619	-0.127036	0.214897	0.96	0.0110724	4.26273e-05	0.000653619
931	T42	T34	31	0.319588	3871	7.30749	0.448484	163.667	0.047619	-0.0420657	0.206958	0.96	0.0176276	0.000198465	0.00117999
932	T42	T35	43	0.438776	4898	10.1786	0.632627	170.167	0	0.0851603	0.194824	0.95	0.0221811	0.00139058	0.00145727
933	T42	T39	30	0.319149	3555	7.13658	0.450292	160.333	0.047619	-0.0241646	0.208103	0.98	0.016423	0.000163678	0.00125487
934	T42	T43	39	0.397959	4582	9.25035	0.57846	168	0	0.0402875	0.198456	0.95	0.0207827	0.0014444	0.00135017
935	T42	T50	42	0.428571	4819	9.94628	0.619114	169.667	0	0.0705308	0.195665	0.95	0.0214936	0.00149694	0.0013149
936	T42	T51	32	0.340426	3713	7.53852	0.460556	162.333	0	0.0825032	0.210368	0.95	0.018595	0.000149768	0.00111878
937	T42	T64	37	0.377551	4424	8.77011	0.547645	167.167	0	0.0127703	0.199983	0.95	0.0189391	0.00074205	0.00108272
938	T42	T75	42	0.428571	4819	9.94628	0.619114	169.667	0	0.0705308	0.195665	0.95	0.0221045	0.00163464	0.00133897
939	T42	T76	36	0.371134	4266	8.52972	0.531335	165.833	0	0.0387746	0.202164	0.95	0.0190436	0.000341065	0.00100706
940	T42	T84	19	0.197917	2844	4.5301	0.287481	155.167	0	-0.0553626	0.220074	0.95	0.0156353	0.000165488	0.000817158
941	T42	T96	41	0.418367	4740	9.71449	0.605979	169.167	0	0.0671157	0.19619	0.95	0.0210225	0.00151923	0.00127429
942	T44	T67	30	0.428571	2331	7.36556	0.517358	149.5	0.0158991	-0.0500639	0.172245	1.55	0.0223184	0.00403762	0.00377616
943	T44	T85	39	0.506494	3339	9.42071	0.630291	158	0.015625	0.137533	0.169724	1.64	0.0172708	0.00273335	0.00387151
944	T44	T92	19	0.279412	1512	4.77727	0.358403	139.667	0.0153509	-0.128352	0.18296	1.49	0.00724654	0	0
945	T44	T95	26	0.366197	2142	6.463	0.469755	146.5	0.015625	-0.10949	0.175531	1.48	0.0147009	0.00230561	0.00346629
946	T44	T4	26	0.292135	3276	6.14744	0.380044	157.333	0.03125	-0.0274977	0.206566	1.47	0.0122104	0.000646427	0.000975175
947	T44	T5	33	0.370787	3717	7.72417	0.462563	161	0.03125	0.0646223	0.200999	1.47	0.0124548	0.000739787	0.00107196
948	T44	T6	28	0.318182	3339	6.59404	0.402541	157.833	0.03125	0.0122393	0.204877	1.45	0.0143992	0.000715756	0.00105802
949	T44	T15	37	0.430233	3780	8.66298	0.518962	161.5	0.03125	0.177617	0.198278	1.42	0.0117506	0.000452824	0.00113658
950	T44	T21	37	0.521127	2835	8.65458	0.516837	153.833	0.03125	0.113706	0.202225	1.23	0.0147173	0.000175243	0.00249015
951	T44	T24	31	0.364706	3339	7.25859	0.435744	158	0.0198864	0.261801	0.200341	1.11	0.0142113	0.00156714	0.00298197
952	T44	T25	33	0.366667	3780	7.74692	0.468285	161.333	0	0.0331927	0.200373	0.92	0.0161064	0.00162481	0.00155088
953	T44	T32	35	0.393258	3843	8.18141	0.487467	161.833	0	0.0724614	0.200183	0.92	0.01805	0.00070972	0.00110276
954	T44	T37	30	0.337079	3528	7.07323	0.433339	159.333	0	0.00407592	0.20402	0.92	0.0175307	0.000660869	0.00110479
955	T44	T40	38	0.426966	4032	8.93397	0.542942	163.5	0.03125	0.172155	0.197331	1.16	0.0185985	0.000717277	0.00109899
956	T44	T59	44	0.494382	4410	10.3589	0.632371	166.5	0.03125	0.226843	0.191173	1.14	0.0188398	0.00168683	0.00252737
957	T44	T61	33	0.375	3654	7.75281	0.470576	160.5	0.025	0.201406	0.200933	1.09	0.0164841	0.000510053	0.00125519
958	T44	T63	38	0.469136	3528	8.89788	0.533247	159.333	0.03125	0.0170062	0.201836	1.08	0.019361	0.000386643	0.00250465
959	T44	T65	29	0.329545	3402	6.84162	0.420006	158.333	0.03125	-0.00518326	0.205003	0.93	0.0167755	0.000591933	0.00111193
960	T44	T68	33	0.37931	3591	7.7301	0.464042	160	0.03125	0.169612	0.204133	1	0.0189447	0.00067934	0.00110018
961	T44	T69	44	0.505747	4284	10.3307	0.624331	165.5	0.03125	0.232063	0.193557	0.96	0.0185337	0.000547015	0.0011366
962	T44	T80	37	0.420455	3906	8.70445	0.530479	162.5	0.03125	0.212195	0.199158	1.01	0.0180079	0.000554001	0.00115932
963	T44	T81	39	0.433333	4158	9.13488	0.547953	164.333	0	0.104989	0.195414	0.92	0.0231717	0.00304437	0.00205053
964	T44	T82	43	0.483146	4347	10.1097	0.613996	166	0	0.145082	0.193553	0.92	0.0210685	0.000791377	0.00109969
965	T44	T101	34	0.377778	3843	7.97323	0.480333	161.833	0	0.0458586	0.19955	0.92	0.0229433	0.00212677	0.001776
966	T44	T14	21	0.256098	2520	5.00867	0.318052	149	0.03125	-0.153758	0.219048	0.93	0.0113198	8.66289e-05	0.00133895
967	T44	T34	31	0.382716	3087	7.2918	0.443593	155.667	0.03125	-0.0687883	0.211109	0.93	0.0182713	0.000355801	0.00213239
968	T44	T39	26	0.317073	2835	6.16383	0.384118	152.333	0.03125	-0.0508872	0.212253	0.95	0.0173512	0.000302209	0.00233549
969	T44	T51	27	0.325301	2961	6.34098	0.383547	154.333	0	0.0557805	0.214518	0.92	0.0186153	0.000195453	0.00147174
970	T44	T64	30	0.337079	3528	7.06144	0.430557	159.167	0	-0.0139523	0.204133	0.92	0.0193952	0.00126167	0.00185565
971	T44	T76	29	0.329545	3402	6.83188	0.417602	157.833	0	0.012052	0.206315	0.92	0.0192198	0.000436901	0.00130037
972	T44	T84	12	0.137931	2268	2.84087	0.176222	147.167	0	-0.0820852	0.224225	0.92	0.014493	0.000185909	0.000925343
973	T44	T96	33	0.366667	3780	7.75396	0.470023	161.167	0	0.040393	0.20034	0.92	0.0215018	0.00232804	0.00196834
974	T45	T13	34	0.354167	4221	7.94616	0.473496	165	0.027027	0.158182	0.187961	0.56	0.02054	0.000754383	0.00176335
975	T45	T28	30	0.3125	3969	6.99031	0.412165	163	0.0101351	0.0726385	0.187146	0.95	0.0151873	0.000899025	0.00177172
976	T45	T41	33	0.333333	4347	7.67793	0.450192	166	0	0.128289	0.187146	0.89	0.0212348	0.000324514	0.000646284
977	T45	T49	23	0.242105	3465	5.31144	0.303604	159	0.00982801	0.0383731	0.19135	0.96	0.0200296	0.000337159	0.000845816
978	T45	T53	32	0.340426	3969	7.47768	0.445676	163	0.010395	0.0874416	0.18307	0.98	0.0214586	0.00130133	0.0023919
979	T45	T54	35	0.357143	4410	8.18622	0.489161	166.5	0.0045045	0.112081	0.18307	0.85	0.0232731	0.0013018	0.00227514
980	T45	T55	32	0.323232	4284	7.45103	0.438235	165.5	0	0.116343	0.188776	0.88	0.0209081	0.000503286	0.000800837
981	T45	T60	27	0.28125	3780	6.26553	0.36429	161.5	0.00810811	0.0545877	0.187961	0.93	0.0201894	0.000636038	0.00142654
982	T45	T62	35	0.353535	4473	8.17781	0.486665	167	0	0.116585	0.185515	0.89	0.022677	0.00102517	0.00174474
983	T45	T79	34	0.354167	4221	7.95085	0.474875	165	0.00900901	0.0944977	0.18307	1.02	0.01941	0.00131501	0.00224206
984	T45	T91	26	0.265306	3843	6.02296	0.347908	162	0.00540541	0.0779086	0.191232	0.84	0.020809	0.000390717	0.000845134
985	T45	T94	33	0.336735	4284	7.69615	0.455224	165.5	0.0045045	0.106367	0.1847	0.85	0.0222661	0.00116029	0.00200365
986	T45	T4	17	0.173469	3276	3.99312	0.24204	157.333	0.027027	-0.020149	0.202415	1.08	0.0118451	0.000258102	0.000832645
987	T45	T5	26	0.270833	3717	6.04904	0.355358	161	0.027027	0.071971	0.196848	1.08	0.0124391	0.000296258	0.00091801
988	T45	T6	20	0.208333	3339	4.68108	0.28041	157.833	0.027027	0.0195881	0.200726	1.06	0.0140697	0.00027523	0.000870021
989	T45	T15	33	0.366667	3780	7.723	0.462478	161.5	0.027027	0.184966	0.194127	1.03	0.012288	0.000230864	0.00123917
990	T45	T21	22	0.255814	2835	5.04908	0.282481	153.833	0.0126126	0.121055	0.198074	0.84	0.0140014	3.50911e-05	0.00106632
991	T45	T25	24	0.242424	3780	5.5926	0.33028	161.333	0	0.0405414	0.196223	0.53	0.0151003	0.00038707	0.000790076
992	T45	T32	27	0.278351	3843	6.27663	0.367645	161.833	0	0.0798101	0.196033	0.53	0.0185248	0.000290422	0.000964999
993	T45	T37	21	0.214286	3528	4.91891	0.295335	159.333	0	0.0114247	0.199869	0.53	0.0176275	0.000267444	0.0009561
994	T45	T58	28	0.282828	4032	6.54194	0.389583	163.333	0	0.0889846	0.192862	0.53	0.022274	0.000555004	0.000780319
995	T45	T63	22	0.226804	3528	5.04296	0.280844	159.333	0.00675676	0.0243549	0.197685	0.69	0.0182968	5.73525e-05	0.000794501
996	T45	T65	20	0.206186	3402	4.6873	0.282002	158.333	0.027027	0.00216547	0.200852	0.54	0.0167825	0.000247448	0.000994013
997	T45	T81	30	0.30303	4158	6.98056	0.409949	164.333	0	0.112338	0.191264	0.53	0.0213116	0.000559846	0.000806384
998	T45	T101	25	0.252525	3843	5.81891	0.342329	161.833	0	0.0532073	0.195399	0.53	0.0219092	0.000446416	0.000797201
999	T45	T14	7	0.0729167	2520	1.64153	0.0988178	149	0.027027	-0.146409	0.214897	0.54	0.0103768	1.10291e-05	0.00036454
1000	T45	T34	15	0.154639	3087	3.43688	0.19119	155.667	0.027027	-0.0614396	0.206958	0.54	0.017441	4.90748e-05	0.000628959
1001	T45	T35	26	0.262626	3906	6.06377	0.358667	162.167	0	0.0657864	0.194824	0.53	0.0204118	0.000312613	0.000706191
1002	T45	T39	13	0.136842	2835	3.02173	0.176331	152.333	0.027027	-0.0435385	0.208103	0.56	0.0158782	3.75537e-05	0.000620624
1003	T45	T43	22	0.222222	3654	5.1355	0.3045	160	0	0.0209136	0.198456	0.53	0.0195369	0.000329676	0.000664288
1004	T45	T50	25	0.252525	3843	5.83143	0.345153	161.667	0	0.0511569	0.195665	0.53	0.0204095	0.000349095	0.000661
1005	T45	T51	20	0.222222	2961	4.66352	0.275655	154.333	0	0.0631293	0.210368	0.53	0.0193236	3.70804e-05	0.00059709
1006	T45	T64	20	0.20202	3528	4.65525	0.273685	159.167	0	-0.00660359	0.199983	0.53	0.0177662	0.000181172	0.000569831
1007	T45	T75	25	0.252525	3843	5.83143	0.345153	161.667	0	0.0511569	0.195665	0.53	0.020467	0.000379565	0.000670197
1008	T45	T76	21	0.21875	3402	4.91539	0.294523	157.833	0	0.0194007	0.202164	0.53	0.0194515	8.6063e-05	0.00054778
1009	T45	T84	11	0.125	2268	2.60248	0.16118	147.167	0	-0.0747365	0.220074	0.53	0.0154836	4.36574e-05	0.000464693
1010	T45	T96	24	0.242424	3780	5.59964	0.332019	161.167	0	0.0477418	0.19619	0.53	0.0195645	0.000391917	0.00070861
1011	T46	T57	34	0.357895	3654	8.26579	0.561883	164	0.00892857	0.0147508	0.16886	1.89	0.0228846	0.00307338	0.00365265
1012	T46	T13	13	0.135417	2814	3.01125	0.17408	154	0.0178571	-0.0536867	0.189633	0.76	0.0177447	0.000292334	0.000411661
1013	T46	T26	25	0.257732	3360	5.95257	0.377543	160.5	0.0178571	0.030053	0.1798	0.77	0.0189288	0.0011265	0.00139127
1014	T46	T28	14	0.153846	2646	3.27857	0.196817	152	0.0178571	-0.13923	0.188817	1.15	0.0131025	0.00034742	0.000412471
1015	T46	T29	29	0.308511	3402	6.96171	0.453676	161	0.0178571	0.0552692	0.176531	1.33	0.0212063	0.00139045	0.0024205
1016	T46	T41	14	0.14433	2898	3.24117	0.186885	155	0.0178571	-0.0835799	0.188817	1.09	0.0185641	0.000134996	0.000161967
1017	T46	T48	25	0.252525	3444	5.93615	0.37269	161.5	0	-0.00792824	0.179825	0.73	0.0195713	0.000384038	0.000526429
1018	T46	T49	10	0.114943	2310	2.3047	0.130932	148	0.0178571	-0.173495	0.193022	1.16	0.0174059	0.000137657	0.000208044
1019	T46	T52	20	0.224719	2814	4.72092	0.291025	154	0.0178571	-0.0478618	0.183926	1.24	0.0190414	0.000576065	0.000725675
1020	T46	T53	19	0.22093	2646	4.47955	0.275152	152	0.0178571	-0.124427	0.184741	1.18	0.0184869	0.00050945	0.000564123
1021	T46	T54	19	0.204301	2940	4.47955	0.275152	155.5	0.0178571	-0.099787	0.184741	1.05	0.0199504	0.000510654	0.000537655
1022	T46	T55	12	0.122449	2856	2.768	0.157687	154.5	0.0178571	-0.0955253	0.190448	1.08	0.0180877	0.000205325	0.000196827
1023	T46	T60	13	0.146067	2520	3.03123	0.179273	150.5	0.0178571	-0.157281	0.189633	1.13	0.0174941	0.000249554	0.000337196
1024	T46	T62	16	0.164948	2982	3.74105	0.223358	156	0.0178571	-0.0952832	0.187187	1.09	0.0195714	0.000396745	0.00040678
1025	T46	T66	23	0.244681	3150	5.46435	0.34432	158	0.0178571	0.0253247	0.18148	0.82	0.0195562	0.000600469	0.00152468
1026	T46	T71	22	0.23913	3024	5.20462	0.323043	156.5	0.0178571	-0.0332682	0.182296	1.24	0.020382	0.000637232	0.000688163
1027	T46	T73	20	0.20202	3234	4.69898	0.284786	159	0	-0.00958019	0.183926	0.73	0.0199187	0.000251918	0.000228012
1028	T46	T77	20	0.20202	3234	4.69903	0.284805	159	0	-0.0245152	0.183926	0.73	0.0205949	0.000651141	0.000459605
1029	T46	T79	19	0.211111	2814	4.47955	0.275152	154	0.0178571	-0.117371	0.184741	1.22	0.0166253	0.000515556	0.000529553
1030	T46	T87	30	0.309278	3570	7.21333	0.472444	163	0.0178571	0.0179231	0.175723	0.77	0.0203225	0.00162076	0.00180704
1031	T46	T91	9	0.0957447	2562	2.07584	0.118274	151	0.0178571	-0.13396	0.192903	1.04	0.01804	0.000160412	0.000209033
1032	T46	T94	17	0.182796	2856	3.98947	0.241215	154.5	0.0178571	-0.105502	0.186372	1.05	0.0191799	0.000446778	0.000464796
1033	T46	T4	1	0.0107527	2184	0.226304	0.0120482	146.333	0.0178571	-0.232018	0.204087	1.28	0.0106946	9.7762e-05	0.00019
1034	T46	T5	8	0.0860215	2478	1.82447	0.0999831	150	0.0178571	-0.139897	0.19852	1.28	0.0111089	0.000113899	0.000212624
1035	T46	T6	1	0.0106383	2226	0.226304	0.0120482	146.833	0.0178571	-0.19228	0.202398	1.26	0.0125749	0.000105427	0.000200771
1036	T46	T15	13	0.146067	2520	3.03039	0.179191	150.5	0.0178571	-0.0269027	0.195799	1.23	0.0109933	8.88433e-05	0.000287285
1037	T46	T21	9	0.115385	1890	2.05096	0.111956	142.833	0.0178571	-0.0908136	0.199746	1.04	0.0122137	1.36982e-05	0.000250766
1038	T46	T24	23	0.319444	2226	5.49636	0.353615	147	0.0178571	0.0572811	0.197862	0.92	0.0152084	0.00095859	0.00234989
1039	T46	T25	4	0.0408163	2520	0.899995	0.0469935	150.333	0	-0.171327	0.197895	0.73	0.0133451	0.000146198	0.000179777
1040	T46	T32	7	0.0729167	2562	1.58402	0.0843581	150.833	0	-0.132058	0.197704	0.73	0.0165723	0.000111538	0.000223273
1041	T46	T37	1	0.0103093	2352	0.226304	0.0120482	148.333	0	-0.200444	0.201541	0.73	0.015743	0.000102395	0.000220528
1042	T46	T40	19	0.218391	2688	4.50925	0.283478	152.5	0.0178571	-0.032365	0.194852	0.97	0.0176847	0.000115155	0.000227307
1043	T46	T58	7	0.0707071	2688	1.60704	0.090167	152.333	0	-0.122884	0.194534	0.73	0.0194252	0.000220176	0.000186492
1044	T46	T59	23	0.258427	2940	5.49636	0.353615	155.5	0.0178571	0.0223234	0.188694	0.95	0.0185169	0.000952427	0.00183844
1045	T46	T61	21	0.265823	2436	5.02477	0.324825	149.5	0.0178571	-0.00311387	0.198454	0.9	0.0163925	0.000138108	0.000437858
1046	T46	T63	9	0.101124	2352	2.05096	0.111956	148.333	0.0178571	-0.187514	0.199357	0.89	0.0160265	2.29575e-05	0.000191594
1047	T46	T65	1	0.0105263	2268	0.226304	0.0120482	147.333	0.0178571	-0.209703	0.202524	0.74	0.0150041	9.481e-05	0.000229444
1048	T46	T68	16	0.192771	2394	3.76688	0.230325	149	0.0178571	-0.0349076	0.201654	0.81	0.0182485	0.000109744	0.00022897
1049	T46	T69	19	0.208791	2856	4.4708	0.272629	154.5	0.0178571	0.0275436	0.191078	0.77	0.0174267	0.000103978	0.000278338
1050	T46	T80	22	0.268293	2604	5.25937	0.338909	151.5	0.0178571	0.00767549	0.19668	0.82	0.0177169	0.000106942	0.000288312
1051	T46	T81	10	0.102041	2772	2.28795	0.126662	153.333	0	-0.0995304	0.192935	0.73	0.0187177	0.00021953	0.000190494
1052	T46	T82	15	0.15625	2898	3.50409	0.208578	155	0	-0.0594379	0.191074	0.73	0.0192555	0.000119184	0.000213365
1053	T46	T90	20	0.20202	3234	4.71217	0.288502	159	0	-0.00602055	0.183901	0.73	0.0191563	0.000162779	0.00021634
1054	T46	T101	5	0.0510204	2562	1.1263	0.0590417	150.833	0	-0.158661	0.197071	0.73	0.0193322	0.000171263	0.00018425
1055	T46	T14	0	0	1680	0	0	138	0.0178571	-0.358278	0.216569	0.74	0.00929273	4.35341e-06	8.66863e-05
1056	T46	T34	3	0.0340909	2058	0.672436	0.0346478	144.667	0.0178571	-0.273308	0.20863	0.74	0.0154277	1.96216e-05	0.0001515
1057	T46	T35	6	0.0612245	2604	1.38073	0.0781188	151.167	0	-0.146082	0.196496	0.73	0.0177839	0.00013083	0.000178048
1058	T46	T39	0	0	1890	0	0	141.333	0.0178571	-0.255407	0.209774	0.76	0.0139824	1.5619e-05	0.000155505
1059	T46	T43	3	0.0309278	2436	0.698742	0.0411935	149	0	-0.190955	0.200128	0.73	0.0171123	0.000136628	0.000165853
1060	T46	T50	5	0.0510204	2562	1.14839	0.0646053	150.667	0	-0.160712	0.197336	0.73	0.0179226	0.000143019	0.000163143
1061	T46	T51	1	0.0113636	1974	0.222785	0.011236	143.333	0	-0.148739	0.212039	0.73	0.0171116	1.49388e-05	0.00014492
1062	T46	T64	2	0.0208333	2352	0.446132	0.0225996	148.167	0	-0.218472	0.201655	0.73	0.0157078	7.17407e-05	0.000135936
1063	T46	T75	5	0.0510204	2562	1.14839	0.0646053	150.667	0	-0.160712	0.197336	0.73	0.017905	0.000156299	0.000166259
1064	T46	T76	1	0.0105263	2268	0.222785	0.011236	146.833	0	-0.192468	0.203836	0.73	0.0172486	3.42125e-05	0.000131187
1065	T46	T84	0	0	1512	0	0	136.167	0	-0.286605	0.221746	0.73	0.0141227	1.67974e-05	0.000107712
1066	T46	T96	4	0.0408163	2520	0.90703	0.0487323	150.167	0	-0.164127	0.197862	0.73	0.0172464	0.00015244	0.000166046
1067	T47	T92	23	0.2875	1896	5.84327	0.452507	147.667	0.015873	-0.0852614	0.17881	1.54	0.00763357	0	0
1068	T47	T95	33	0.4125	2686	8.33475	0.636781	154.5	0.0161565	-0.0663988	0.17138	1.53	0.0167648	0.00273473	0.0056328
1069	T47	T4	34	0.350515	4108	8.08854	0.510171	165.333	0	0.015593	0.202415	1.52	0.014583	0.000736596	0.00152238
1070	T47	T6	36	0.375	4187	8.53513	0.532668	165.833	0.0238095	0.0553301	0.200726	1.5	0.016647	0.000807386	0.00163509
1071	T47	T25	42	0.43299	4740	9.95072	0.620634	169.333	0	0.0762834	0.196223	0.97	0.0173203	0.00149564	0.00195583
1072	T47	T37	38	0.391753	4424	9.01433	0.563467	167.333	0	0.0471667	0.199869	0.97	0.0189685	0.000760757	0.00174238
1073	T47	T58	46	0.474227	5056	10.9001	0.679937	171.333	0	0.124727	0.192862	0.97	0.026151	0.00267971	0.00241374
1074	T47	T65	37	0.385417	4266	8.78271	0.550133	166.333	0.047619	0.0379075	0.200852	0.98	0.0178473	0.000689387	0.00177418
1075	T47	T101	43	0.443299	4819	10.177	0.632682	169.833	0	0.0889493	0.195399	0.97	0.0245682	0.00186842	0.00213762
1076	T47	T14	23	0.239583	3160	5.4927	0.350282	157	0.047619	-0.110667	0.214897	0.98	0.0117611	6.4809e-05	0.00137236
1077	T47	T34	32	0.333333	3871	7.55075	0.464877	163.667	0.047619	-0.0256976	0.206958	0.98	0.0186757	0.000273707	0.00224738
1078	T47	T35	44	0.453608	4898	10.4219	0.64902	170.167	0	0.101528	0.194824	0.97	0.0240333	0.00190571	0.00275802
1079	T47	T39	31	0.333333	3555	7.37984	0.466685	160.333	0.047619	-0.00779649	0.208103	1	0.0173277	0.00022843	0.00241856
1080	T47	T43	40	0.412371	4582	9.49361	0.594854	168	0	0.0566556	0.198456	0.97	0.0223755	0.00194098	0.00250563
1081	T47	T50	43	0.443299	4819	10.1895	0.635507	169.667	0	0.086899	0.195665	0.97	0.0230558	0.0019756	0.00239654
1082	T47	T51	33	0.354839	3713	7.78178	0.476949	162.333	0	0.0988713	0.210368	0.97	0.0194506	0.000169596	0.00174959
1083	T47	T64	38	0.391753	4424	9.01337	0.564039	167.167	0	0.0291384	0.199983	0.97	0.0199744	0.000980771	0.00197628
1084	T47	T75	43	0.443299	4819	10.1895	0.635507	169.667	0	0.086899	0.195665	0.97	0.0238634	0.0021568	0.00243979
1085	T47	T76	37	0.385417	4266	8.77298	0.547729	165.833	0	0.0551427	0.202164	0.97	0.0199074	0.000383825	0.00156512
1086	T47	T84	19	0.197917	2844	4.5301	0.287481	155.167	0	-0.0389945	0.220074	0.97	0.0158609	0.000174664	0.00119107
1087	T47	T96	42	0.43299	4740	9.95775	0.622373	169.167	0	0.0834838	0.19619	0.97	0.022275	0.00189168	0.00219123
1088	T56	T92	24	0.413793	1392	6.12685	0.481919	137.167	0.0171261	-0.218151	0.17881	1.31	0.0116697	0	0
1089	T56	T13	30	0.315789	3886	6.99251	0.412545	162.5	0.0238095	0.0610342	0.187961	0.77	0.0249056	0.000884047	0.00136994
1090	T56	T26	42	0.4375	4640	9.93382	0.616008	169	0.0238095	0.144774	0.178128	0.78	0.0260552	0.00188462	0.00256135
1091	T56	T41	31	0.322917	4002	7.22242	0.42535	163.5	0.0238095	0.031141	0.187146	1.1	0.0259317	0.000373566	0.000493217
1092	T56	T49	26	0.298851	3190	6.05839	0.357051	156.5	0.0238095	-0.0587746	0.19135	1.17	0.0248989	0.000400861	0.000666679
1093	T56	T55	29	0.298969	3944	6.74925	0.396151	163	0.0238095	0.0191956	0.188776	1.09	0.0255553	0.000574892	0.000606453
1094	T56	T73	37	0.377551	4466	8.68023	0.52325	167.5	0	0.105141	0.182255	0.74	0.027583	0.000526619	0.000524519
1095	T56	T91	26	0.27957	3538	6.05709	0.356739	159.5	0.0238095	-0.019239	0.191232	1.05	0.0258463	0.000465602	0.000667666
1096	T56	T4	13	0.134021	3016	3.03947	0.181088	154.833	0.0238095	-0.117297	0.202415	1.29	0.0126766	0.000147664	0.000315809
1097	T56	T5	20	0.206186	3422	4.61619	0.263608	158.5	0.0238095	-0.0251766	0.196848	1.29	0.0131704	0.000169976	0.000349178
1098	T56	T6	15	0.15625	3074	3.48607	0.203585	155.333	0.0238095	-0.0775596	0.200726	1.27	0.0156539	0.000161011	0.00033742
1099	T56	T15	25	0.268817	3480	5.80455	0.338188	159	0.0238095	0.0878182	0.194127	1.24	0.0133427	0.000118919	0.000423162
1100	T56	T21	24	0.303797	2610	5.54661	0.317881	151.333	0.0238095	0.0239073	0.198074	1.05	0.0172131	3.82307e-05	0.000770164
1101	T56	T24	29	0.353659	3074	6.86169	0.427735	155.5	0.0238095	0.172002	0.19619	0.93	0.0180348	0.00107966	0.0029125
1102	T56	T25	20	0.204082	3480	4.63895	0.269329	158.833	0	-0.0566062	0.196223	0.74	0.0177528	0.000287294	0.000388765
1103	T56	T32	23	0.239583	3538	5.32298	0.306694	159.333	0	-0.0173375	0.196033	0.74	0.0211646	0.000164949	0.000363354
1104	T56	T37	17	0.175258	3248	3.96526	0.234384	156.833	0	-0.085723	0.199869	0.74	0.0207078	0.00015247	0.000361356
1105	T56	T40	28	0.297872	3712	6.58436	0.401444	161	0.0238095	0.0823559	0.193181	0.98	0.0220137	0.000168199	0.000365357
1106	T56	T58	24	0.244898	3712	5.58829	0.328632	160.833	0	-0.00816307	0.192862	0.74	0.0270965	0.000531906	0.000495784
1107	T56	T59	35	0.376344	4060	8.27052	0.512613	164	0.0238095	0.137044	0.187022	0.96	0.0234731	0.00108771	0.00231045
1108	T56	T61	27	0.303371	3364	6.3901	0.398945	158	0.0238095	0.111607	0.196782	0.91	0.0202787	0.000156362	0.00054552
1109	T56	T63	25	0.280899	3248	5.78991	0.334292	156.833	0.0238095	-0.0727928	0.197685	0.9	0.0227859	6.59361e-05	0.000605545
1110	T56	T65	16	0.166667	3132	3.73364	0.22105	155.833	0.0238095	-0.0949822	0.200852	0.75	0.0199295	0.00013894	0.000370013
1111	T56	T68	23	0.25	3306	5.3668	0.31853	157.5	0.0238095	0.0798133	0.199983	0.82	0.0224761	0.000160009	0.000367374
1112	T56	T69	33	0.354839	3944	7.72416	0.462425	163	0.0238095	0.142265	0.189406	0.78	0.021998	0.000140468	0.000413785
1113	T56	T80	29	0.318681	3596	6.85929	0.427114	160	0.0238095	0.122396	0.195008	0.83	0.0218878	0.000148002	0.000439083
1114	T56	T81	26	0.265306	3828	6.02691	0.348998	161.833	0	0.0151905	0.191264	0.74	0.025576	0.000506941	0.000484075
1115	T56	T82	30	0.309278	4002	7.00168	0.41504	163.5	0	0.055283	0.189403	0.74	0.0248085	0.000179544	0.000353706
1116	T56	T90	37	0.377551	4466	8.69342	0.526967	167.5	0	0.1087	0.182229	0.74	0.0259708	0.000298559	0.000436651
1117	T56	T101	21	0.214286	3538	4.86525	0.281377	159.333	0	-0.0439403	0.195399	0.74	0.026239	0.000367729	0.00043535
1118	T56	T14	9	0.101124	2320	2.1289	0.131596	146.5	0.0238095	-0.243557	0.214897	0.75	0.0121901	1.18764e-05	0.000260238
1119	T56	T34	18	0.202247	2842	4.18383	0.244638	153.167	0.0238095	-0.158587	0.206958	0.75	0.0217752	5.43765e-05	0.000462015
1120	T56	T35	23	0.237113	3596	5.36199	0.316583	159.667	0	-0.0313612	0.194824	0.74	0.0250227	0.000375658	0.000562586
1121	T56	T39	13	0.144444	2610	3.05586	0.185162	149.833	0.0238095	-0.140686	0.208103	0.77	0.0196566	4.32711e-05	0.000474084
1122	T56	T43	20	0.208333	3364	4.68	0.279658	157.5	0	-0.0762341	0.198456	0.74	0.0240735	0.000381943	0.000510211
1123	T56	T50	22	0.226804	3538	5.12965	0.30307	159.167	0	-0.0459907	0.195665	0.74	0.0251223	0.000389315	0.000488698
1124	T56	T51	16	0.179775	2726	3.72038	0.217698	151.833	0	-0.0340184	0.210368	0.74	0.0242867	3.53059e-05	0.000376898
1125	T56	T64	17	0.175258	3248	3.95347	0.231602	156.667	0	-0.103751	0.199983	0.74	0.021443	0.000187304	0.000390556
1126	T56	T75	22	0.226804	3538	5.12965	0.30307	159.167	0	-0.0459907	0.195665	0.74	0.0249902	0.000425477	0.000498051
1127	T56	T76	17	0.178947	3132	3.96174	0.233572	155.333	0	-0.077747	0.202164	0.74	0.0243464	7.55561e-05	0.000318816
1128	T56	T84	3	0.032967	2088	0.691733	0.0392666	144.667	0	-0.171884	0.220074	0.74	0.0181932	3.34912e-05	0.00023633
1129	T56	T96	20	0.204082	3480	4.64598	0.271068	158.667	0	-0.0494059	0.19619	0.74	0.0235568	0.000368184	0.000441326
1130	T57	T67	30	0.319149	3219	7.33119	0.506364	161.5	0.0109649	-0.0145673	0.172237	1.79	0.024359	0.00296471	0.00300563
1131	T57	T72	33	0.347368	3567	8.0312	0.547799	163.5	0.00909091	0.00105965	0.170556	1.71	0.0219228	0.00350754	0.00306189
1132	T57	T92	18	0.193548	2088	4.49103	0.328541	151.667	0.00877193	-0.0928556	0.182952	1.73	0.00736022	0	0
1133	T57	T95	26	0.273684	2958	6.42864	0.45876	158.5	0.00892857	-0.073993	0.175523	1.72	0.0158678	0.00175062	0.00285298
1134	T57	T4	49	0.544444	4524	11.8026	0.774984	169.333	0	0.00799889	0.206558	1.71	0.0178636	0.00119593	0.00195568
1135	T57	T14	37	0.411111	3480	8.94703	0.593819	161	0	-0.118262	0.21904	1.17	0.0137502	0.00012005	0.00201136
1136	T57	T39	43	0.483146	3915	10.3316	0.672835	164.333	0.0416667	-0.0153906	0.212245	1.19	0.0193955	0.000400105	0.00335176
1137	T57	T84	34	0.382022	3132	8.24416	0.552294	159.167	0	-0.0465886	0.224217	1.16	0.017385	0.000308057	0.00166211
1138	T67	T88	34	0.441558	2738	8.40852	0.604014	155	0.0167811	0.0189731	0.170632	1.58	0.0242204	0.00537829	0.00434507
1139	T67	T92	24	0.648649	888	6.12685	0.481919	126.167	0.0169283	-0.36219	0.183858	1.2	0.0107756	0	0
1140	T67	T13	9	0.0947368	2479	2.07665	0.118561	151.5	0.0175439	-0.0830048	0.19301	0.66	0.0190954	0.000284719	0.000332761
1141	T67	T26	21	0.21875	2960	5.01797	0.322024	158	0.0175439	0.000734873	0.183176	0.67	0.0203333	0.00109317	0.00112053
1142	T67	T28	10	0.111111	2331	2.34397	0.141298	149.5	0.0175439	-0.168548	0.192194	1.05	0.0142098	0.000338357	0.000333402
1143	T67	T29	25	0.268817	2997	6.02711	0.398156	158.5	0.0175439	0.0259511	0.179907	1.23	0.0225153	0.00136506	0.00197222
1144	T67	T41	10	0.104167	2553	2.30657	0.131366	152.5	0.0175439	-0.112898	0.192194	0.99	0.0200244	0.000130301	0.00012975
1145	T67	T48	21	0.214286	3034	5.00155	0.31717	159	0	-0.0372464	0.183201	0.63	0.0214837	0.000363895	0.000413996
1146	T67	T49	6	0.0697674	2035	1.3701	0.0754132	145.5	0.0175439	-0.202814	0.196398	1.06	0.0188955	0.000132977	0.000166797
1147	T67	T52	16	0.181818	2479	3.78632	0.235506	151.5	0.0175439	-0.0771799	0.187303	1.14	0.0205788	0.000548465	0.000573422
1148	T67	T53	15	0.176471	2331	3.54495	0.219633	149.5	0.0175439	-0.153745	0.188118	1.08	0.0199949	0.000486591	0.000447189
1149	T67	T54	15	0.163043	2590	3.54495	0.219633	153	0.0175439	-0.129105	0.188118	0.95	0.0214695	0.000488334	0.000426726
1150	T67	T55	8	0.0824742	2516	1.8334	0.102167	152	0.0175439	-0.124843	0.193825	0.98	0.0194377	0.000198596	0.000158004
1151	T67	T60	9	0.102273	2220	2.09663	0.123754	148	0.0175439	-0.186599	0.19301	1.03	0.0191838	0.000242465	0.000271907
1152	T67	T62	12	0.125	2627	2.80645	0.167839	153.5	0.0175439	-0.124601	0.190564	0.99	0.0210571	0.000386382	0.000328791
1153	T67	T66	19	0.204301	2775	4.52975	0.288801	155.5	0.0175439	-0.00399341	0.184857	0.72	0.0221857	0.000575231	0.00121223
1154	T67	T71	18	0.197802	2664	4.27002	0.267524	154	0.0175439	-0.0625863	0.185672	1.14	0.0219765	0.000606406	0.000543515
1155	T67	T73	16	0.163265	2849	3.76438	0.229267	156.5	0	-0.0388983	0.187303	0.63	0.0217861	0.000246055	0.000184835
1156	T67	T77	16	0.163265	2849	3.76443	0.229286	156.5	0	-0.0538333	0.187303	0.63	0.0222181	0.000624134	0.000365631
1157	T67	T79	15	0.168539	2479	3.54495	0.219633	151.5	0.0175439	-0.146689	0.188118	1.12	0.0178543	0.000492878	0.000420173
1158	T67	T87	26	0.270833	3145	6.27873	0.416925	160.5	0.0175439	-0.011395	0.1791	0.67	0.0219814	0.00157335	0.00145589
1159	T67	T91	5	0.0537634	2257	1.14124	0.062755	148.5	0.0175439	-0.163278	0.19628	0.94	0.0196594	0.000154962	0.000167594
1160	T67	T94	13	0.141304	2516	3.05487	0.185696	152	0.0175439	-0.13482	0.189749	0.95	0.0207807	0.000435441	0.000375972
1161	T67	T4	1	0.0113636	1924	0.226304	0.0120482	143.833	0.0175439	-0.261336	0.207463	1.18	0.0114312	9.60925e-05	0.000154998
1162	T67	T5	7	0.0786517	2183	1.59817	0.0879349	147.5	0.0175439	-0.169216	0.201897	1.18	0.0118641	0.000111981	0.000173497
1163	T67	T6	1	0.011236	1961	0.226304	0.0120482	144.333	0.0175439	-0.221599	0.205775	1.16	0.0138453	0.000103562	0.000163684
1164	T67	T15	12	0.141176	2220	2.80408	0.167143	148	0.0175439	-0.0562208	0.199176	1.13	0.0116242	8.76166e-05	0.000235142
1165	T67	T21	6	0.0789474	1665	1.35772	0.0723099	140.333	0.0175439	-0.120132	0.203123	0.94	0.0131724	1.32987e-05	0.000202054
1166	T67	T24	20	0.285714	1961	4.80313	0.313969	144.5	0.0175439	0.027963	0.201238	0.82	0.0163703	0.000947772	0.0019283
1167	T67	T25	4	0.0430108	2220	0.899995	0.0469935	147.833	0	-0.200645	0.201271	0.63	0.0144184	0.000142464	0.000145397
1168	T67	T32	6	0.0652174	2257	1.35772	0.0723099	148.333	0	-0.161377	0.201081	0.63	0.0177582	0.000109685	0.000182228
1169	T67	T37	1	0.0108696	2072	0.226304	0.0120482	145.833	0	-0.229762	0.204918	0.63	0.0169199	0.00010067	0.000179946
1170	T67	T40	17	0.202381	2368	4.05061	0.257916	150	0.0175439	-0.0616831	0.198229	0.87	0.0190508	0.000113309	0.000185631
1171	T67	T58	3	0.0306122	2368	0.672436	0.0346478	149.833	0	-0.152202	0.197911	0.63	0.0209836	0.000213474	0.000150069
1172	T67	T59	20	0.229885	2590	4.80313	0.313969	153	0.0175439	-0.00699472	0.192071	0.85	0.0198794	0.000941341	0.00150807
1173	T67	T61	19	0.25	2146	4.56613	0.299263	147	0.0175439	-0.032432	0.201831	0.8	0.0176793	0.000134219	0.000353168
1174	T67	T63	6	0.0689655	2072	1.35772	0.0723099	145.833	0.0175439	-0.216832	0.202734	0.79	0.0174134	2.22022e-05	0.000153783
1175	T67	T65	1	0.0111111	1998	0.226304	0.0120482	144.833	0.0175439	-0.239021	0.2059	0.64	0.0162151	9.32751e-05	0.000187346
1176	T67	T68	15	0.189873	2109	3.54057	0.218277	146.5	0.0175439	-0.0642257	0.205031	0.71	0.0196576	0.000107982	0.000186983
1177	T67	T69	16	0.179775	2516	3.77757	0.232983	152	0.0175439	-0.00177449	0.194455	0.67	0.0186932	0.000102552	0.000227839
1178	T67	T80	19	0.2375	2294	4.56613	0.299263	149	0.0175439	-0.0216426	0.200056	0.72	0.0191149	0.000105502	0.000236063
1179	T67	T81	7	0.0729167	2442	1.59471	0.0870158	150.833	0	-0.128849	0.196312	0.63	0.0202825	0.000213112	0.000153479
1180	T67	T82	13	0.139785	2553	3.04545	0.183016	152.5	0	-0.088756	0.194451	0.63	0.0209201	0.000117145	0.000174055
1181	T67	T90	16	0.163265	2849	3.77757	0.232983	156.5	0	-0.0353387	0.187278	0.63	0.0207748	0.000159306	0.000175721
1182	T67	T101	4	0.0425532	2257	0.899995	0.0469935	148.333	0	-0.187979	0.200448	0.63	0.0211331	0.000166575	0.000148733
1183	T67	T14	0	0	1480	0	0	135.5	0.0175439	-0.387596	0.219946	0.64	0.0100683	4.21516e-06	6.96611e-05
1184	T67	T34	2	0.0238095	1813	0.446132	0.0225996	142.167	0.0175439	-0.302626	0.212007	0.64	0.0168082	1.8971e-05	0.000121569
1185	T67	T35	2	0.0206186	2294	0.446132	0.0225996	148.667	0	-0.1754	0.199873	0.63	0.0191915	0.000126154	0.000142491
1186	T67	T39	0	0	1665	0	0	138.833	0.0175439	-0.284725	0.213151	0.66	0.0154978	1.50771e-05	0.000124585
1187	T67	T43	1	0.0106383	2146	0.222785	0.011236	146.5	0	-0.220273	0.203504	0.63	0.0186255	0.000131859	0.000132847
1188	T67	T50	2	0.0208333	2257	0.446132	0.0225996	148.167	0	-0.19003	0.200713	0.63	0.0196384	0.000138159	0.0001308
1189	T67	T51	1	0.0120482	1739	0.222785	0.011236	140.833	0	-0.178057	0.215416	0.63	0.019867	1.44926e-05	0.000116684
1190	T67	T64	2	0.021978	2072	0.446132	0.0225996	145.667	0	-0.24779	0.205031	0.63	0.0170539	6.94051e-05	0.000109148
1191	T67	T75	2	0.0208333	2257	0.446132	0.0225996	148.167	0	-0.19003	0.200713	0.63	0.0193546	0.000150981	0.000133294
1192	T67	T76	1	0.0111111	1998	0.222785	0.011236	144.333	0	-0.221786	0.207213	0.63	0.019702	3.32311e-05	0.000105756
1193	T67	T84	0	0	1332	0	0	133.667	0	-0.315923	0.225123	0.63	0.015772	1.63548e-05	8.70408e-05
1194	T67	T96	2	0.0210526	2220	0.446132	0.0225996	147.667	0	-0.193445	0.201238	0.63	0.018669	0.000147817	0.000133631
1195	T70	T13	39	0.40625	4556	9.14115	0.549739	167.5	0.03125	0.168282	0.187961	0.53	0.0229441	0.000802386	0.00190044
1196	T70	T28	34	0.350515	4284	7.94106	0.471742	165.5	0.0078125	0.0827382	0.187146	0.92	0.0169945	0.00095622	0.00190944
1197	T70	T49	27	0.28125	3740	6.26219	0.363181	161.5	0.00852273	0.0484728	0.19135	0.93	0.0224334	0.000370239	0.000941126
1198	T70	T55	37	0.373737	4624	8.64602	0.514478	168	0	0.126443	0.188776	0.85	0.0233932	0.000555589	0.000895793
1199	T70	T60	31	0.319588	4080	7.21628	0.423867	164	0.00625	0.0646874	0.187961	0.9	0.0226069	0.0006843	0.00155515
1200	T70	T62	40	0.40404	4828	9.37279	0.562908	169.5	0	0.126685	0.185515	0.86	0.0253961	0.00109382	0.00188628
1201	T70	T91	31	0.316327	4148	7.21794	0.424152	164.5	0.00625	0.0880083	0.191232	0.81	0.0232781	0.000431452	0.000945628
1202	T70	T94	38	0.387755	4624	8.89113	0.531467	168	0.00520833	0.116467	0.1847	0.82	0.0249581	0.00123356	0.00215845
1203	T70	T4	22	0.22449	3536	5.18811	0.318283	159.833	0.03125	-0.0100493	0.202415	1.05	0.0129164	0.00027086	0.000885396
1204	T70	T5	29	0.295918	4012	6.76483	0.400803	163.5	0.03125	0.0820707	0.196848	1.05	0.0134974	0.000316705	0.000994392
1205	T70	T6	24	0.247423	3604	5.63471	0.34078	160.333	0.03125	0.0296877	0.200726	1.03	0.0154209	0.000294886	0.000944527
1206	T70	T21	26	0.298851	3060	5.99983	0.342057	156.333	0.0145833	0.131155	0.198074	0.81	0.0157346	3.94863e-05	0.0012158
1207	T70	T25	29	0.292929	4080	6.78759	0.406524	163.833	0	0.0506411	0.196223	0.5	0.0167269	0.000419638	0.000867919
1208	T70	T32	32	0.329897	4148	7.47162	0.443889	164.333	0	0.0899098	0.196033	0.5	0.0203741	0.000310437	0.00104519
1209	T70	T37	26	0.265306	3808	6.1139	0.371579	161.833	0	0.0215243	0.199869	0.5	0.0194945	0.000285758	0.00103513
1210	T70	T58	33	0.333333	4352	7.73693	0.465827	165.833	0	0.0990843	0.192862	0.5	0.0248557	0.000607038	0.000864803
1211	T70	T63	26	0.265306	3808	5.9937	0.340421	161.833	0.0078125	0.0344546	0.197685	0.66	0.0205352	6.39099e-05	0.000897088
1212	T70	T65	25	0.257732	3672	5.88228	0.358245	160.833	0.03125	0.0122652	0.200852	0.51	0.0185772	0.000264152	0.00107519
1213	T70	T81	35	0.353535	4488	8.17555	0.486192	166.833	0	0.122438	0.191264	0.5	0.0236989	0.000610519	0.00089104
1214	T70	T101	30	0.30303	4148	7.01389	0.418572	164.333	0	0.063307	0.195399	0.5	0.0243604	0.000484828	0.000877287
1215	T70	T14	11	0.113402	2720	2.59228	0.158395	151.5	0.03125	-0.13631	0.214897	0.51	0.0114508	1.18969e-05	0.000398443
1216	T70	T34	19	0.193878	3332	4.38763	0.250767	158.167	0.03125	-0.0513399	0.206958	0.51	0.0195184	5.4838e-05	0.000712148
1217	T70	T35	31	0.313131	4216	7.25876	0.43491	164.667	0	0.0758861	0.194824	0.5	0.0228032	0.000347347	0.000795067
1218	T70	T39	18	0.189474	3060	4.21672	0.252575	154.833	0.03125	-0.0334388	0.208103	0.53	0.0177243	4.16482e-05	0.000697424
1219	T70	T43	27	0.272727	3944	6.33049	0.380744	162.5	0	0.0310133	0.198456	0.5	0.0218069	0.000363613	0.000742392
1220	T70	T50	30	0.30303	4148	7.02642	0.421397	164.167	0	0.0612566	0.195665	0.5	0.0227816	0.000384276	0.000737269
1221	T70	T51	24	0.263736	3196	5.61715	0.336025	156.833	0	0.073229	0.210368	0.5	0.0215766	4.15512e-05	0.00067796
1222	T70	T64	25	0.252525	3808	5.85024	0.349929	161.667	0	0.00349611	0.199983	0.5	0.0197514	0.000194109	0.000618621
1223	T70	T75	30	0.30303	4148	7.02642	0.421397	164.167	0	0.0612566	0.195665	0.5	0.0228425	0.000418905	0.000749475
1224	T70	T76	26	0.270833	3672	6.11038	0.370766	160.333	0	0.0295004	0.202164	0.5	0.0217018	9.57597e-05	0.000617585
1225	T70	T84	13	0.142857	2448	3.0829	0.192339	149.667	0	-0.0646368	0.220074	0.5	0.0170627	4.67517e-05	0.000504232
1226	T70	T96	29	0.292929	4080	6.79463	0.408263	163.667	0	0.0578415	0.19619	0.5	0.0217614	0.000416644	0.000763315
1227	T72	T13	12	0.125	2747	2.77666	0.159995	153.5	0.0181818	-0.0673779	0.191329	0.58	0.0169799	0.000290825	0.000394743
1228	T72	T26	24	0.247423	3280	5.71797	0.363459	160	0.0181818	0.0163619	0.181496	0.59	0.0182014	0.00112453	0.00133866
1229	T72	T28	13	0.142857	2583	3.04397	0.182733	151.5	0.0181818	-0.152921	0.190514	0.97	0.0125047	0.000345613	0.000395503
1230	T72	T29	28	0.297872	3321	6.72711	0.439591	160.5	0.0181818	0.041578	0.178227	1.15	0.0205341	0.0013906	0.00233331
1231	T72	T41	13	0.134021	2829	3.00657	0.172801	154.5	0.0181818	-0.097271	0.190514	0.91	0.0177767	0.000134143	0.000155129
1232	T72	T48	24	0.242424	3362	5.70156	0.358605	161	0	-0.0216194	0.181521	0.55	0.0187337	0.000380409	0.000502618
1233	T72	T49	9	0.103448	2255	2.0701	0.116848	147.5	0.0181818	-0.187187	0.194718	0.98	0.0166236	0.000136793	0.00019927
1234	T72	T52	19	0.213483	2747	4.48632	0.27694	153.5	0.0181818	-0.0615529	0.185623	1.06	0.0181732	0.000570352	0.000692525
1235	T72	T53	18	0.209302	2583	4.24496	0.261067	151.5	0.0181818	-0.138118	0.186438	1	0.0176442	0.000505467	0.000539494
1236	T72	T54	18	0.193548	2870	4.24496	0.261067	155	0.0181818	-0.113478	0.186438	0.87	0.0190555	0.000506743	0.000514264
1237	T72	T55	11	0.112245	2788	2.5334	0.143602	154	0.0181818	-0.109216	0.192145	0.9	0.0172732	0.0002041	0.000188585
1238	T72	T60	12	0.134831	2460	2.79663	0.165189	150	0.0181818	-0.170972	0.191329	0.95	0.0167022	0.000248165	0.000323205
1239	T72	T62	15	0.154639	2911	3.50645	0.209273	155.5	0.0181818	-0.108974	0.188884	0.91	0.0186834	0.000394693	0.000390058
1240	T72	T66	22	0.234043	3075	5.22976	0.330235	157.5	0.0181818	0.0116336	0.183177	0.64	0.0186808	0.000594551	0.00145512
1241	T72	T71	21	0.228261	2952	4.97003	0.308959	156	0.0181818	-0.0469593	0.183992	1.06	0.0194729	0.000630869	0.00065668
1242	T72	T73	19	0.191919	3157	4.46439	0.270701	158.5	0	-0.0232713	0.185623	0.55	0.0190933	0.000250677	0.000218692
1243	T72	T77	19	0.191919	3157	4.46444	0.27072	158.5	0	-0.0382063	0.185623	0.55	0.0197219	0.000646279	0.000439695
1244	T72	T79	18	0.2	2747	4.24496	0.261067	153.5	0.0181818	-0.131062	0.186438	1.04	0.0158573	0.00051159	0.000506497
1245	T72	T87	29	0.298969	3485	6.97874	0.458359	162.5	0.0181818	0.00423195	0.17742	0.59	0.0194924	0.00161584	0.00173648
1246	T72	T91	8	0.0851064	2501	1.84124	0.10419	150.5	0.0181818	-0.147651	0.1946	0.86	0.0172406	0.000159407	0.00020022
1247	T72	T94	16	0.172043	2788	3.75488	0.227131	154	0.0181818	-0.119193	0.188068	0.87	0.0183015	0.000444512	0.000445734
1248	T72	T4	1	0.0108696	2132	0.226304	0.0120482	145.833	0.0181818	-0.245709	0.205783	1.1	0.0102012	9.74929e-05	0.000182632
1249	T72	T5	8	0.0869565	2419	1.82447	0.0999831	149.5	0.0181818	-0.153589	0.200217	1.1	0.0107127	0.000113577	0.000204363
1250	T72	T6	1	0.0107527	2173	0.226304	0.0120482	146.333	0.0181818	-0.205972	0.204095	1.08	0.0120319	0.000105132	0.000192978
1251	T72	T15	13	0.147727	2460	3.03039	0.179191	150	0.0181818	-0.0405938	0.197496	1.05	0.0106479	8.86223e-05	0.000276219
1252	T72	T21	8	0.102564	1845	1.81636	0.0978716	142.333	0.0181818	-0.104505	0.201442	0.86	0.0116625	1.36279e-05	0.000240466
1253	T72	T24	22	0.305556	2173	5.26177	0.339531	146.5	0.0181818	0.04359	0.199558	0.74	0.0148172	0.000961561	0.00227203
1254	T72	T25	4	0.0412371	2460	0.899995	0.0469935	149.833	0	-0.185018	0.199591	0.55	0.0127997	0.000145748	0.00017275
1255	T72	T32	7	0.0736842	2501	1.58402	0.0843581	150.333	0	-0.14575	0.199401	0.55	0.0160035	0.00011123	0.000214612
1256	T72	T37	1	0.0104167	2296	0.226304	0.0120482	147.833	0	-0.214135	0.203237	0.55	0.0151686	0.00010212	0.000211991
1257	T72	T40	19	0.22093	2624	4.50925	0.283478	152	0.0181818	-0.0460561	0.196549	0.79	0.0171287	0.000114825	0.000218468
1258	T72	T58	6	0.0606061	2624	1.37244	0.0760825	151.833	0	-0.136575	0.19623	0.55	0.0185853	0.000219127	0.000178899
1259	T72	T59	22	0.247191	2870	5.26177	0.339531	155	0.0181818	0.00863225	0.190391	0.77	0.0179684	0.000955165	0.00177713
1260	T72	T61	21	0.269231	2378	5.02477	0.324825	149	0.0181818	-0.016805	0.200151	0.72	0.015907	0.000138096	0.000422004
1261	T72	T63	8	0.0898876	2296	1.81636	0.0978716	147.833	0.0181818	-0.201205	0.201054	0.71	0.0153325	2.28195e-05	0.000183563
1262	T72	T65	1	0.0106383	2214	0.226304	0.0120482	146.833	0.0181818	-0.223394	0.20422	0.56	0.0144485	9.45611e-05	0.000220575
1263	T72	T68	16	0.195122	2337	3.76688	0.230325	148.5	0.0181818	-0.0485987	0.203351	0.63	0.0176811	0.000109436	0.000220079
1264	T72	T69	18	0.197802	2788	4.23621	0.258545	154	0.0181818	0.0138525	0.192775	0.59	0.016863	0.000103694	0.00026755
1265	T72	T80	21	0.256098	2542	5.02477	0.324825	151	0.0181818	-0.00601565	0.198376	0.64	0.0171815	0.000106638	0.000277108
1266	T72	T81	9	0.0918367	2706	2.05336	0.112578	152.833	0	-0.113222	0.194632	0.55	0.0179495	0.000218579	0.000182817
1267	T72	T82	15	0.157895	2829	3.50409	0.208578	154.5	0	-0.073129	0.192771	0.55	0.0185595	0.000118838	0.000205061
1268	T72	T90	19	0.191919	3157	4.47757	0.274418	158.5	0	-0.0197117	0.185597	0.55	0.0184344	0.000162155	0.000207725
1269	T72	T101	5	0.0515464	2501	1.1263	0.0590417	150.333	0	-0.172352	0.198768	0.55	0.0185252	0.000170625	0.000176932
1270	T72	T14	0	0	1640	0	0	137.5	0.0181818	-0.371969	0.218266	0.56	0.00885588	4.32882e-06	8.3083e-05
1271	T72	T34	3	0.0344828	2009	0.672436	0.0346478	144.167	0.0181818	-0.286999	0.210327	0.56	0.0147503	1.95068e-05	0.000145173
1272	T72	T35	5	0.0510204	2542	1.14614	0.0640343	150.667	0	-0.159773	0.198192	0.55	0.0169957	0.000129974	0.000170494
1273	T72	T39	0	0	1845	0	0	140.833	0.0181818	-0.269098	0.211471	0.58	0.0133143	1.55234e-05	0.00014897
1274	T72	T43	2	0.0206186	2378	0.464148	0.027109	148.5	0	-0.204646	0.201824	0.55	0.0163605	0.000135755	0.000158841
1275	T72	T50	4	0.0408163	2501	0.913799	0.0505208	150.167	0	-0.174403	0.199033	0.55	0.017136	0.000142145	0.000156288
1276	T72	T51	1	0.0114943	1927	0.222785	0.011236	142.833	0	-0.16243	0.213736	0.55	0.0163419	1.48658e-05	0.000139002
1277	T72	T64	2	0.0210526	2296	0.446132	0.0225996	147.667	0	-0.232163	0.203351	0.55	0.0150388	7.13219e-05	0.000130261
1278	T72	T75	4	0.0408163	2501	0.913799	0.0505208	150.167	0	-0.174403	0.199033	0.55	0.0171187	0.000155347	0.000159278
1279	T72	T76	1	0.0106383	2214	0.222785	0.011236	146.333	0	-0.206159	0.205533	0.55	0.0164893	3.40548e-05	0.000125865
1280	T72	T84	0	0	1476	0	0	135.667	0	-0.300296	0.223443	0.55	0.0135106	1.67278e-05	0.000103391
1281	T72	T96	3	0.0306122	2460	0.672436	0.0346478	149.667	0	-0.177818	0.199558	0.55	0.0165157	0.000151703	0.000159274
1282	T74	T92	23	0.258427	2112	5.84327	0.452507	152.167	0.0146199	-0.136406	0.17881	1.63	0.00793177	0	0
1283	T74	T95	33	0.370787	2992	8.33475	0.636781	159	0.014881	-0.117543	0.17138	1.62	0.0172319	0.00245163	0.00464805
1284	T74	T4	43	0.443299	4576	10.2949	0.662704	169.833	0	-0.0355514	0.202415	1.61	0.0161678	0.000824475	0.00156848
1285	T74	T6	45	0.46875	4664	10.7415	0.685201	170.333	0.0416667	0.00418559	0.200726	1.59	0.0184205	0.00090367	0.00168452
1286	T74	T37	47	0.484536	4928	11.2207	0.716	171.833	0	-0.00397781	0.199869	1.06	0.020944	0.000850127	0.0017922
1287	T74	T65	46	0.479167	4752	10.9891	0.702666	170.833	0.0833333	-0.013237	0.200852	1.07	0.0196588	0.00076974	0.00182341
1288	T74	T14	32	0.333333	3520	7.69908	0.502815	161.5	0.0833333	-0.161812	0.214897	1.07	0.0129373	7.5044e-05	0.0014627
1289	T74	T39	40	0.430108	3960	9.58621	0.619218	164.833	0.0833333	-0.058941	0.208103	1.09	0.0189868	0.000265302	0.00258553
1290	T74	T43	49	0.505155	5104	11.7	0.747387	172.5	0	0.00551111	0.198456	1.06	0.0250123	0.00225029	0.00267387
1291	T74	T51	41	0.43617	4136	9.7312	0.609074	166.833	0	0.0477268	0.210368	1.06	0.021106	0.000193769	0.00183998
1292	T74	T76	46	0.479167	4752	10.9794	0.700262	170.333	0	0.00399823	0.202164	1.06	0.0217069	0.000438818	0.00164705
1293	T74	T84	28	0.291667	3168	6.73647	0.440014	159.667	0	-0.090139	0.220074	1.06	0.0171828	0.000198405	0.00124535
1294	T78	T13	32	0.333333	4087	7.48713	0.448015	164	0.025641	0.140331	0.187961	0.6	0.0176366	0.000553857	0.000880262
1295	T78	T28	27	0.278351	3843	6.28704	0.370018	162	0.00641026	0.0547873	0.187146	0.99	0.0129576	0.000650696	0.000871906
1296	T78	T41	31	0.313131	4209	7.21889	0.424711	165	0	0.110437	0.187146	0.93	0.0181753	0.000303746	0.000411309
1297	T78	T49	20	0.208333	3355	4.60817	0.261456	158	0.00699301	0.0205219	0.19135	1	0.0170434	0.000293016	0.000499804
1298	T78	T52	34	0.361702	4087	7.96855	0.479553	164	0.0128205	0.146156	0.182255	1.08	0.0187675	0.000996313	0.00141651
1299	T78	T53	29	0.305263	3843	6.7744	0.403529	162	0.00788955	0.0695904	0.18307	1.02	0.0181387	0.000928071	0.00115986
1300	T78	T54	33	0.336735	4270	7.72719	0.46368	165.5	0.0042735	0.0942303	0.18307	0.89	0.0197633	0.000937429	0.00111396
1301	T78	T55	30	0.30303	4148	6.992	0.412754	164.5	0	0.0984921	0.188776	0.92	0.0179315	0.000459048	0.000496656
1302	T78	T60	24	0.247423	3660	5.56226	0.322143	160.5	0.00512821	0.0367365	0.187961	0.97	0.0171812	0.000479705	0.00073155
1303	T78	T62	33	0.333333	4331	7.71877	0.461184	166	0	0.0987342	0.185515	0.93	0.0193707	0.000751689	0.000869841
1304	T78	T66	42	0.446809	4575	9.94023	0.618255	168	0.025641	0.219342	0.179809	0.66	0.0188905	0.000891935	0.00255608
1305	T78	T71	37	0.385417	4392	8.69271	0.527196	166.5	0.010989	0.160749	0.180624	1.08	0.0201721	0.00111682	0.00136122
1306	T78	T79	31	0.319588	4087	7.24757	0.432727	164	0.00569801	0.0766465	0.18307	1.06	0.0164424	0.000945793	0.00109643
1307	T78	T91	24	0.244898	3721	5.56392	0.322427	161	0.00512821	0.0600575	0.191232	0.88	0.017746	0.000344539	0.000506722
1308	T78	T94	31	0.316327	4148	7.23711	0.429743	164.5	0.0042735	0.0885158	0.1847	0.89	0.0189309	0.000835426	0.000980917
1309	T78	T4	17	0.177083	3172	4.00575	0.245373	156.333	0.025641	-0.0380002	0.202415	1.12	0.011125	0.000316866	0.000695044
1310	T78	T5	25	0.263158	3599	5.82783	0.344802	160	0.025641	0.0541199	0.196848	1.12	0.0117756	0.000369486	0.000778474
1311	T78	T6	19	0.2	3233	4.45988	0.269854	156.833	0.025641	0.00173687	0.200726	1.1	0.0128973	0.000341562	0.000734129
1312	T78	T21	19	0.218391	2745	4.34581	0.240333	152.833	0.0119658	0.103204	0.198074	0.88	0.0118498	3.07478e-05	0.000635289
1313	T78	T25	22	0.222222	3660	5.13357	0.304799	160.333	0	0.0226902	0.196223	0.57	0.0132892	0.00044473	0.000617226
1314	T78	T32	25	0.257732	3721	5.8176	0.342164	160.833	0	0.0619589	0.196033	0.57	0.0165614	0.000363487	0.000821211
1315	T78	T37	19	0.193878	3416	4.45988	0.269854	158.333	0	-0.00642653	0.199869	0.57	0.0154995	0.00033477	0.000813739
1316	T78	T58	26	0.262626	3904	6.08291	0.364102	162.333	0	0.0711334	0.192862	0.57	0.019199	0.000578515	0.000553043
1317	T78	T63	19	0.193878	3416	4.33968	0.238697	158.333	0.00641026	0.00650371	0.197685	0.73	0.0154791	4.90874e-05	0.00046236
1318	T78	T65	19	0.197917	3294	4.45988	0.269854	157.333	0.025641	-0.0156857	0.200852	0.58	0.0146843	0.000311266	0.000850175
1319	T78	T81	28	0.282828	4026	6.52153	0.384468	163.333	0	0.0944869	0.191264	0.57	0.0185222	0.000600534	0.000588137
1320	T78	T101	23	0.232323	3721	5.35987	0.316848	160.833	0	0.0353561	0.195399	0.57	0.0190634	0.000492877	0.00059846
1321	T78	T14	7	0.0744681	2440	1.64153	0.0988178	148	0.025641	-0.164261	0.214897	0.58	0.00920212	9.59488e-06	0.000215632
1322	T78	T34	12	0.122449	2989	2.73361	0.149043	154.667	0.025641	-0.0792908	0.206958	0.58	0.0148195	4.344e-05	0.000378549
1323	T78	T35	24	0.242424	3782	5.60474	0.333186	161.167	0	0.0479352	0.194824	0.57	0.0175173	0.000283986	0.000436195
1324	T78	T39	12	0.12766	2745	2.79431	0.164184	151.333	0.025641	-0.0613897	0.208103	0.6	0.013532	3.51758e-05	0.000395265
1325	T78	T43	20	0.20202	3538	4.67647	0.279019	159	0	0.00306239	0.198456	0.57	0.0167707	0.000302965	0.000415078
1326	T78	T50	23	0.232323	3721	5.3724	0.319672	160.667	0	0.0333058	0.195665	0.57	0.0175304	0.000326634	0.00042052
1327	T78	T51	18	0.2	2867	4.20449	0.250174	153.333	0	0.0452781	0.210368	0.57	0.0164155	3.97837e-05	0.00043558
1328	T78	T64	19	0.193878	3416	4.42784	0.261538	158.167	0	-0.0244548	0.199983	0.57	0.0154098	0.000165949	0.000354893
1329	T78	T75	23	0.232323	3721	5.3724	0.319672	160.667	0	0.0333058	0.195665	0.57	0.0176179	0.000359229	0.000431277
1330	T78	T76	19	0.197917	3294	4.45636	0.269042	156.833	0	0.00154951	0.202164	0.57	0.0165799	9.33066e-05	0.000403803
1331	T78	T84	12	0.141176	2196	2.84672	0.177846	146.167	0	-0.0925877	0.220074	0.57	0.0136179	4.83071e-05	0.000349613
1332	T78	T96	22	0.222222	3660	5.14061	0.306538	160.167	0	0.0298906	0.19619	0.57	0.0169767	0.000393601	0.00048388
1333	T83	T13	28	0.291667	3819	6.51806	0.382891	162	0.0232558	0.0370606	0.187961	0.46	0.0267198	0.000768141	0.0012437
1334	T83	T26	40	0.412371	4560	9.45937	0.586354	168.5	0.0232558	0.1208	0.178128	0.47	0.0281063	0.00175966	0.00249876
1335	T83	T41	29	0.298969	3933	6.74797	0.395696	163	0.0232558	0.00716747	0.187146	0.79	0.0279645	0.000298201	0.000411366
1336	T83	T49	24	0.272727	3135	5.58394	0.327398	156	0.0232558	-0.0827481	0.19135	0.86	0.0268081	0.000324239	0.000563425
1337	T83	T55	27	0.27551	3876	6.2748	0.366497	162.5	0.0232558	-0.00477791	0.188776	0.78	0.0274271	0.000466982	0.000514705
1338	T83	T60	28	0.314607	3420	6.53803	0.388084	158.5	0.0232558	-0.0665335	0.187961	0.83	0.027108	0.000640753	0.000995456
1339	T83	T73	35	0.353535	4389	8.20578	0.493597	167	0	0.0811672	0.182255	0.43	0.0298525	0.000440365	0.000458274
1340	T83	T77	35	0.353535	4389	8.20583	0.493616	167	0	0.0662322	0.182255	0.43	0.0314152	0.00150692	0.00122297
1341	T83	T91	24	0.255319	3477	5.58264	0.327085	159	0.0232558	-0.0432125	0.191232	0.74	0.0278744	0.000374542	0.000561169
1342	T83	T4	11	0.112245	2964	2.56502	0.151435	154.333	0.0232558	-0.14127	0.202415	0.98	0.0134317	0.000134454	0.000300451
1343	T83	T5	18	0.183673	3363	4.14174	0.233954	158	0.0232558	-0.0491501	0.196848	0.98	0.0140872	0.000155372	0.000333488
1344	T83	T6	13	0.134021	3021	3.01161	0.173932	154.833	0.0232558	-0.101533	0.200726	0.96	0.0167929	0.000146628	0.000321056
1345	T83	T15	24	0.258065	3420	5.57433	0.325201	158.5	0.0232558	0.0638447	0.194127	0.93	0.0143285	0.000111152	0.000413258
1346	T83	T21	23	0.291139	2565	5.31639	0.304894	150.833	0.0232558	-6.62185e-05	0.198074	0.74	0.0185179	3.25523e-05	0.000685173
1347	T83	T24	28	0.341463	3021	6.63147	0.414748	155	0.0232558	0.148028	0.19619	0.62	0.0195756	0.00105905	0.00298501
1348	T83	T25	18	0.181818	3420	4.1645	0.239675	158.333	0	-0.0805798	0.196223	0.43	0.0191227	0.000252527	0.000357039
1349	T83	T32	21	0.216495	3477	4.84853	0.27704	158.833	0	-0.0413111	0.196033	0.43	0.0228511	0.000151078	0.000347719
1350	T83	T37	15	0.153061	3192	3.49081	0.20473	156.333	0	-0.109697	0.199869	0.43	0.0223693	0.000139571	0.000345617
1351	T83	T40	27	0.287234	3648	6.35415	0.388457	160.5	0.0232558	0.0583824	0.193181	0.67	0.0238135	0.000154259	0.0003501
1352	T83	T58	22	0.222222	3648	5.11384	0.298978	160.333	0	-0.0321366	0.192862	0.43	0.0291832	0.000435055	0.000423691
1353	T83	T59	34	0.365591	3990	8.04031	0.499626	163.5	0.0232558	0.113071	0.187022	0.65	0.0254763	0.00106429	0.00236208
1354	T83	T61	26	0.292135	3306	6.15989	0.385958	157.5	0.0232558	0.0876335	0.196782	0.6	0.0219964	0.000147818	0.000538834
1355	T83	T63	23	0.255556	3192	5.31546	0.304638	156.333	0.0232558	-0.0967663	0.197685	0.59	0.0246267	5.45107e-05	0.000523062
1356	T83	T65	14	0.14433	3078	3.25919	0.191397	155.333	0.0232558	-0.118956	0.200852	0.44	0.0215616	0.000127505	0.000354784
1357	T83	T68	22	0.23913	3249	5.13658	0.305543	157	0.0232558	0.0558398	0.199983	0.51	0.0243128	0.000146842	0.000352258
1358	T83	T69	32	0.344086	3876	7.49394	0.449438	162.5	0.0232558	0.118291	0.189406	0.47	0.0237854	0.000130849	0.000402732
1359	T83	T80	28	0.307692	3534	6.62907	0.414127	159.5	0.0232558	0.0984228	0.195008	0.52	0.0237222	0.000137912	0.000427495
1360	T83	T81	24	0.242424	3762	5.55245	0.319344	161.333	0	-0.00878305	0.191264	0.43	0.0276051	0.000419601	0.000418639
1361	T83	T82	28	0.285714	3933	6.52723	0.385386	163	0	0.0313095	0.189403	0.43	0.0268443	0.000163842	0.000337246
1362	T83	T90	35	0.353535	4389	8.21897	0.497313	167	0	0.0847268	0.182229	0.43	0.0281162	0.000257141	0.000392938
1363	T83	T101	19	0.191919	3477	4.3908	0.251724	158.833	0	-0.0679139	0.195399	0.43	0.0283646	0.000310883	0.000384552
1364	T83	T14	7	0.0777778	2280	1.65445	0.101943	146	0.0232558	-0.267531	0.214897	0.44	0.0130144	1.0084e-05	0.000230869
1365	T83	T34	16	0.177778	2793	3.70938	0.214984	152.667	0.0232558	-0.182561	0.206958	0.44	0.0235244	4.55699e-05	0.000404549
1366	T83	T35	21	0.214286	3534	4.88753	0.28693	159.167	0	-0.0553348	0.194824	0.43	0.0268919	0.000298355	0.00046685
1367	T83	T39	11	0.120879	2565	2.58141	0.155509	149.333	0.0232558	-0.16466	0.208103	0.46	0.0211427	3.56522e-05	0.000408124
1368	T83	T43	18	0.185567	3306	4.20554	0.250004	157	0	-0.100208	0.198456	0.43	0.0259572	0.000305049	0.000425763
1369	T83	T50	20	0.204082	3477	4.65519	0.273416	158.667	0	-0.0699642	0.195665	0.43	0.0271419	0.000312111	0.000409352
1370	T83	T51	14	0.155556	2679	3.24592	0.188045	151.333	0	-0.0579919	0.210368	0.43	0.0265892	2.79075e-05	0.000311276
1371	T83	T64	15	0.153061	3192	3.47902	0.201948	156.167	0	-0.127725	0.199983	0.43	0.0231231	0.000155053	0.000337804
1372	T83	T75	20	0.204082	3477	4.65519	0.273416	158.667	0	-0.0699642	0.195665	0.43	0.026896	0.000340795	0.000416811
1373	T83	T76	15	0.15625	3078	3.48729	0.203918	154.833	0	-0.10172	0.202164	0.43	0.0265802	6.30759e-05	0.000278088
1374	T83	T84	2	0.021978	2052	0.46152	0.0262796	144.167	0	-0.195858	0.220074	0.43	0.0197195	2.90459e-05	0.000214152
1375	T83	T96	18	0.181818	3420	4.17153	0.241414	158.167	0	-0.0733794	0.19619	0.43	0.0253872	0.000305581	0.00038271
1376	T85	T92	24	0.45283	1272	6.12685	0.481919	134.667	0.0171451	-0.174593	0.181338	1.29	0.00686665	0	0
1377	T85	T13	25	0.263158	3551	5.83241	0.345893	160	0.0227273	0.104592	0.190489	0.75	0.0155123	0.000694893	0.000536258
1378	T85	T28	21	0.221053	3339	4.87656	0.284562	158	0.00852273	0.0190484	0.189674	1.14	0.0114522	0.000811469	0.000527964
1379	T85	T41	24	0.244898	3657	5.56418	0.322588	161	0	0.0746986	0.189674	1.08	0.0158467	0.000414437	0.000272494
1380	T85	T49	14	0.148936	2915	3.19769	0.176001	154	0.00826446	-0.015217	0.193878	1.15	0.0149382	0.00038499	0.00031886
1381	T85	T52	27	0.290323	3551	6.31384	0.37743	160	0.0113636	0.110417	0.184783	1.23	0.0164935	0.00118835	0.000820373
1382	T85	T53	24	0.26087	3339	5.6001	0.332566	158	0.0104895	0.0338515	0.185598	1.17	0.0158969	0.00114358	0.000693961
1383	T85	T54	26	0.268041	3710	6.07247	0.361557	161.5	0.00378788	0.0584914	0.185598	1.04	0.0174483	0.00115919	0.000668847
1384	T85	T55	23	0.234694	3604	5.33728	0.310631	160.5	0	0.0627532	0.191305	1.07	0.015865	0.0006184	0.000324869
1385	T85	T60	18	0.189474	3180	4.15178	0.236687	156.5	0.00681818	0.000997603	0.190489	1.12	0.0150669	0.000613216	0.000454072
1386	T85	T62	26	0.265306	3763	6.06406	0.359061	162	0	0.0629953	0.188044	1.08	0.0171397	0.000941169	0.000528823
1387	T85	T66	35	0.376344	3975	8.28551	0.516132	164	0.0227273	0.183603	0.182337	0.81	0.0162447	0.000981013	0.00136508
1388	T85	T71	30	0.315789	3816	7.03799	0.425074	162.5	0.00974026	0.12501	0.183152	1.23	0.0177488	0.00134235	0.000794424
1389	T85	T73	32	0.326531	4081	7.52014	0.456598	165	0	0.148698	0.184783	0.72	0.0169616	0.00101095	0.000501443
1390	T85	T77	32	0.326531	4081	7.52019	0.456617	165	0	0.133763	0.184783	0.72	0.0178717	0.0018205	0.000704199
1391	T85	T79	25	0.263158	3551	5.8371	0.347271	160	0.00757576	0.0409076	0.185598	1.21	0.0145301	0.00116934	0.000658215
1392	T85	T91	17	0.175258	3233	3.90921	0.220305	157	0.00454545	0.0243186	0.19376	1.03	0.0155771	0.000454394	0.000324493
1393	T85	T94	24	0.247423	3604	5.58239	0.32762	160.5	0.00378788	0.0527769	0.187229	1.04	0.0166869	0.00103798	0.000591775
1394	T85	T4	13	0.141304	2756	3.06491	0.18824	152.333	0.0227273	-0.073739	0.204943	1.27	0.0103442	0.000512038	0.000545356
1395	T85	T5	21	0.230769	3127	4.88699	0.287669	156	0.0227273	0.018381	0.199377	1.27	0.0108672	0.000594556	0.000608246
1396	T85	T6	14	0.152174	2809	3.28882	0.199734	152.833	0.0227273	-0.034002	0.203255	1.25	0.0117538	0.000549338	0.000573302
1397	T85	T15	26	0.298851	3180	6.09291	0.366877	156.5	0.0227273	0.131376	0.196656	1.22	0.0101936	0.000484277	0.000858177
1398	T85	T21	15	0.180723	2385	3.41287	0.185243	148.833	0.0121212	0.0674649	0.200602	1.03	0.0103201	4.03935e-05	0.000405238
1399	T85	T25	17	0.177083	3180	3.96252	0.234679	156.333	0	-0.0130487	0.198751	0.72	0.0117538	0.000692741	0.000466831
1400	T85	T32	20	0.212766	3233	4.64654	0.272044	156.833	0	0.02622	0.198561	0.72	0.0144963	0.000585548	0.000642347
1401	T85	T37	14	0.147368	2968	3.28882	0.199734	154.333	0	-0.0421654	0.202398	0.72	0.0134983	0.000539646	0.000636926
1402	T85	T58	19	0.193878	3392	4.42819	0.26198	158.333	0	0.0353945	0.195391	0.72	0.0169301	0.000851333	0.000395171
1403	T85	T63	15	0.159574	2968	3.41287	0.185243	154.333	0.00568182	-0.0292352	0.200214	0.88	0.0133916	6.43552e-05	0.00029433
1404	T85	T65	14	0.150538	2862	3.28882	0.199734	153.333	0.0227273	-0.0514246	0.20338	0.73	0.0127498	0.00050298	0.000667065
1405	T85	T81	23	0.239583	3498	5.35047	0.314348	159.333	0	0.0587481	0.193792	0.72	0.0162746	0.000898655	0.000427342
1406	T85	T82	28	0.297872	3657	6.56661	0.396263	161	0	0.0988406	0.191931	0.72	0.0168777	0.000617858	0.000606163
1407	T85	T101	18	0.1875	3233	4.18882	0.246727	156.833	0	-0.000382755	0.197928	0.72	0.016729	0.000754121	0.00044461
1408	T85	T14	4	0.0449438	2120	0.944926	0.058351	144	0.0227273	-0.199999	0.217426	0.73	0.00827652	1.30786e-05	0.000142717
1409	T85	T34	8	0.0851064	2597	1.80679	0.0955889	150.667	0.0227273	-0.11503	0.209487	0.73	0.0128422	5.8395e-05	0.000247086
1410	T85	T35	17	0.173469	3286	3.95002	0.231063	157.167	0	0.0121963	0.197352	0.72	0.0154403	0.000379287	0.000282874
1411	T85	T39	7	0.0769231	2385	1.62326	0.0940634	147.333	0.0227273	-0.0971286	0.210631	0.75	0.0117438	4.76243e-05	0.000259845
1412	T85	T43	13	0.132653	3074	3.02175	0.176897	155	0	-0.0326765	0.200984	0.72	0.0147455	0.00041111	0.000273487
1413	T85	T50	16	0.163265	3233	3.71768	0.21755	156.667	0	-0.00243312	0.198193	0.72	0.0153835	0.000449778	0.000281168
1414	T85	T51	13	0.149425	2491	3.03343	0.180054	149.333	0	0.00953921	0.212896	0.72	0.01415	5.86721e-05	0.000311915
1415	T85	T64	14	0.147368	2968	3.25678	0.191417	154.167	0	-0.0601937	0.202511	0.72	0.0135259	0.000232269	0.000241188
1416	T85	T75	16	0.163265	3233	3.71768	0.21755	156.667	0	-0.00243312	0.198193	0.72	0.0155233	0.000494949	0.000288527
1417	T85	T76	14	0.150538	2862	3.28531	0.198922	152.833	0	-0.0341894	0.204693	0.72	0.0143147	0.000139757	0.000293679
1418	T85	T84	8	0.0987654	1908	1.90588	0.120713	142.167	0	-0.128327	0.222603	0.72	0.0118039	7.37518e-05	0.000259173
1419	T85	T96	17	0.177083	3180	3.96955	0.236418	156.167	0	-0.0058483	0.198718	0.72	0.0149223	0.000579696	0.000346037
1420	T86	T92	24	0.40678	1416	6.12685	0.481919	137.667	0.017116	-0.126844	0.17881	1.32	0.00679288	0	0
1421	T86	T13	31	0.326316	3953	7.25692	0.435028	163	0.0243902	0.152342	0.187961	0.78	0.0154618	0.000719854	0.000597497
1422	T86	T28	26	0.270833	3717	6.05683	0.357031	161	0.00609756	0.0667983	0.187146	1.17	0.0113355	0.00084072	0.000588328
1423	T86	T41	30	0.306122	4071	6.98868	0.411724	164	0	0.122449	0.187146	1.11	0.0157759	0.000428075	0.000302729
1424	T86	T49	19	0.2	3245	4.37795	0.248469	157	0.00665188	0.032533	0.19135	1.18	0.0148294	0.000398374	0.000354876
1425	T86	T52	33	0.354839	3953	7.73834	0.466566	163	0.0121951	0.158167	0.182255	1.26	0.0163022	0.00124208	0.000922257
1426	T86	T53	28	0.297872	3717	6.54419	0.390542	161	0.00750469	0.0816014	0.18307	1.2	0.0157462	0.00118462	0.000773179
1427	T86	T54	32	0.329897	4130	7.49698	0.450693	164.5	0.00406504	0.106241	0.18307	1.07	0.0172207	0.00120075	0.000745177
1428	T86	T55	29	0.295918	4012	6.76179	0.399767	163.5	0	0.110503	0.188776	1.1	0.0157104	0.00063894	0.000361023
1429	T86	T60	23	0.239583	3540	5.33204	0.309156	159.5	0.00487805	0.0487475	0.187961	1.15	0.0149335	0.00063486	0.00050562
1430	T86	T62	32	0.326531	4189	7.48856	0.448197	165	0	0.110745	0.185515	1.11	0.0169371	0.000974957	0.000589202
1431	T86	T66	41	0.44086	4425	9.71001	0.605268	167	0.0243902	0.231353	0.179809	0.84	0.0161427	0.00102749	0.00153779
1432	T86	T71	36	0.378947	4248	8.4625	0.514209	165.5	0.010453	0.17276	0.180624	1.26	0.0175093	0.00140227	0.000892594
1433	T86	T77	38	0.387755	4543	8.94469	0.545753	168	0	0.181513	0.182255	0.75	0.0176852	0.00187669	0.000780787
1434	T86	T79	30	0.3125	3953	7.01736	0.41974	163	0.00542005	0.0886576	0.18307	1.24	0.0143303	0.00121123	0.000733315
1435	T86	T91	23	0.237113	3599	5.33371	0.30944	160	0.00487805	0.0720685	0.191232	1.06	0.0154115	0.000470161	0.000361122
1436	T86	T94	30	0.309278	4012	7.0069	0.416756	163.5	0.00406504	0.100527	0.1847	1.07	0.0164935	0.00107549	0.000659487
1437	T86	T4	16	0.168421	3068	3.77553	0.232386	155.333	0.0243902	-0.0259891	0.202415	1.3	0.0107356	0.000523073	0.000599205
1438	T86	T5	24	0.255319	3481	5.59762	0.331815	159	0.0243902	0.0661309	0.196848	1.3	0.0110474	0.000607645	0.00066861
1439	T86	T6	18	0.191489	3127	4.22967	0.256867	155.833	0.0243902	0.0137479	0.200726	1.28	0.012044	0.000561468	0.000630239
1440	T86	T21	18	0.209302	2655	4.11559	0.227346	151.833	0.0113821	0.115215	0.198074	1.06	0.0104099	4.17677e-05	0.000450687
1441	T86	T25	21	0.214286	3540	4.90336	0.291812	159.333	0	0.0347013	0.196223	0.75	0.0117319	0.000709859	0.000514513
1442	T86	T32	24	0.25	3599	5.58739	0.329177	159.833	0	0.07397	0.196033	0.75	0.0145273	0.000598417	0.000706069
1443	T86	T37	18	0.185567	3304	4.22967	0.256867	157.333	0	0.00558452	0.199869	0.75	0.0135195	0.000551501	0.000700103
1444	T86	T58	25	0.255102	3776	5.8527	0.351115	161.333	0	0.0831444	0.192862	0.75	0.0167834	0.000875346	0.00043702
1445	T86	T63	18	0.185567	3304	4.10947	0.22571	157.333	0.00609756	0.0185148	0.197685	0.91	0.0133744	6.6557e-05	0.000327402
1446	T86	T65	18	0.189474	3186	4.22967	0.256867	156.333	0.0243902	-0.00367466	0.200852	0.76	0.0127381	0.000513925	0.000733083
1447	T86	T81	27	0.27551	3894	6.29131	0.371481	162.333	0	0.106498	0.191264	0.75	0.0161693	0.00092308	0.000472126
1448	T86	T101	22	0.22449	3599	5.12966	0.303861	159.833	0	0.0473672	0.195399	0.75	0.0166582	0.000773472	0.000490477
1449	T86	T14	6	0.0645161	2360	1.41132	0.0858308	147	0.0243902	-0.15225	0.214897	0.76	0.00839223	1.34913e-05	0.000158346
1450	T86	T34	11	0.113402	2891	2.50339	0.136056	153.667	0.0243902	-0.0672797	0.206958	0.76	0.0128422	6.03101e-05	0.000274473
1451	T86	T35	23	0.234694	3658	5.37452	0.320199	160.167	0	0.0599463	0.194824	0.75	0.01534	0.000392373	0.000314745
1452	T86	T39	11	0.11828	2655	2.5641	0.151197	150.333	0.0243902	-0.0493786	0.208103	0.78	0.0117763	4.92361e-05	0.000288938
1453	T86	T43	19	0.193878	3422	4.44625	0.266032	158	0	0.0150734	0.198456	0.75	0.0146549	0.000424732	0.000303899
1454	T86	T50	22	0.22449	3599	5.14218	0.306685	159.667	0	0.0453168	0.195665	0.75	0.0153101	0.000464192	0.000312105
1455	T86	T51	17	0.191011	2773	3.97428	0.237187	152.333	0	0.0572891	0.210368	0.75	0.0141217	6.03288e-05	0.000344957
1456	T86	T64	18	0.185567	3304	4.19762	0.248551	157.167	0	-0.0124437	0.199983	0.75	0.0134674	0.000239257	0.000267217
1457	T86	T75	22	0.22449	3599	5.14218	0.306685	159.667	0	0.0453168	0.195665	0.75	0.0154181	0.000510904	0.000320333
1458	T86	T76	18	0.189474	3186	4.22615	0.256055	155.833	0	0.0135606	0.202164	0.75	0.0142484	0.000143566	0.000324479
1459	T86	T84	11	0.130952	2124	2.61651	0.164859	145.167	0	-0.0805766	0.220074	0.75	0.0118902	7.56082e-05	0.000285774
1460	T86	T96	21	0.214286	3540	4.91039	0.293551	159.167	0	0.0419016	0.19619	0.75	0.0148453	0.000595717	0.000382471
1461	T88	T92	22	0.289474	1776	5.56837	0.426191	145.167	0.0160183	-0.0593151	0.181348	1.52	0.00745843	0	0
1462	T88	T95	30	0.384615	2516	7.50597	0.556411	152	0.0163043	-0.0404525	0.173918	1.51	0.0158158	0.00253766	0.00504934
1463	T88	T4	32	0.340426	3848	7.59121	0.474372	162.833	0	0.0415393	0.204953	1.5	0.0138445	0.00076519	0.00152776
1464	T88	T5	39	0.414894	4366	9.16793	0.556892	166.5	0	0.133659	0.199386	1.5	0.0141685	0.000880292	0.00168819
1465	T88	T6	34	0.365591	3922	8.0378	0.496869	163.333	0.0217391	0.0812763	0.203264	1.48	0.016011	0.000840142	0.00164363
1466	T88	T15	42	0.456522	4440	9.85831	0.595433	167	0.0217391	0.246654	0.196665	1.45	0.0132323	0.000590756	0.00196245
1467	T88	T25	40	0.425532	4440	9.45338	0.584835	166.833	0	0.10223	0.198761	0.95	0.0174567	0.00163823	0.00206953
1468	T88	T32	41	0.43617	4514	9.62517	0.581796	167.333	0	0.141498	0.19857	0.95	0.0197723	0.00085119	0.00175042
1469	T88	T37	36	0.382979	4144	8.51699	0.527667	164.833	0	0.0731129	0.202407	0.95	0.0189183	0.000788984	0.00174565
1470	T88	T65	35	0.376344	3996	8.28538	0.514334	163.833	0.0434783	0.0638538	0.20339	0.96	0.0179244	0.000713805	0.00177462
1471	T88	T68	39	0.423913	4218	9.17731	0.559381	165.5	0.0434783	0.238649	0.20252	1.03	0.0210187	0.000821554	0.0017609
1472	T88	T101	41	0.43617	4514	9.67969	0.596883	167.333	0	0.114896	0.197937	0.95	0.0247119	0.00206706	0.00228454
1473	T88	T14	22	0.23913	2960	5.23961	0.33115	154.5	0.0434783	-0.0847211	0.217435	0.96	0.0120453	7.50523e-05	0.00153528
1474	T88	T34	32	0.351648	3626	7.54499	0.463289	161.167	0.0434783	0.000248688	0.209496	0.96	0.0190771	0.000313095	0.00248346
1475	T88	T39	30	0.337079	3330	7.12984	0.44843	157.833	0.0434783	0.0181498	0.21064	0.98	0.0179804	0.000263857	0.00269875
1476	T88	T43	38	0.404255	4292	8.99628	0.559055	165.5	0	0.0826019	0.200994	0.95	0.0234906	0.00223415	0.00278612
1477	T88	T50	41	0.43617	4514	9.69221	0.599708	167.167	0	0.112845	0.198202	0.95	0.0238254	0.00226325	0.00265221
1478	T88	T51	31	0.344444	3478	7.28444	0.44115	159.833	0	0.124818	0.212905	0.95	0.0194666	0.00018723	0.0018659
1479	T88	T64	36	0.382979	4144	8.51603	0.52824	164.667	0	0.0550847	0.202521	0.95	0.0205596	0.00112242	0.00218487
1480	T88	T75	41	0.43617	4514	9.69221	0.599708	167.167	0	0.112845	0.198202	0.95	0.0249204	0.00247077	0.00270002
1481	T88	T76	35	0.376344	3996	8.27565	0.51193	163.333	0	0.081089	0.204702	0.95	0.0200896	0.000423195	0.00166705
1482	T88	T84	17	0.182796	2664	4.03276	0.251682	152.667	0	-0.0130482	0.222612	0.95	0.015509	0.000188887	0.00124431
1483	T88	T96	40	0.425532	4440	9.46042	0.586574	166.667	0	0.10943	0.198728	0.95	0.0229042	0.0021399	0.00239455
1484	T89	T13	23	0.239583	3484	5.3746	0.320463	159.5	0.0212766	0.064412	0.188817	0.6	0.0170512	0.000436823	0.000744116
1485	T89	T28	20	0.210526	3276	4.66609	0.276676	157.5	0.0106383	-0.0211313	0.188002	0.99	0.0125081	0.00052037	0.000747351
1486	T89	T41	22	0.222222	3588	5.10637	0.297159	160.5	0	0.0345189	0.188002	0.93	0.0179122	0.000188721	0.000273904
1487	T89	T48	35	0.353535	4264	8.2995	0.519072	167	0	0.110171	0.179009	0.57	0.0189335	0.000557164	0.000923896
1488	T89	T49	14	0.150538	2860	3.22421	0.18282	153.5	0.0116054	-0.0553967	0.192206	1	0.0167007	0.000197701	0.000361443
1489	T89	T52	26	0.27957	3484	6.10337	0.369544	159.5	0.012766	0.070237	0.183111	1.08	0.018231	0.000841795	0.00128278
1490	T89	T53	24	0.263736	3276	5.62663	0.339385	157.5	0.0130933	-0.00632819	0.183926	1.02	0.0177261	0.000764924	0.00102462
1491	T89	T54	25	0.257732	3640	5.862	0.353671	161	0.0070922	0.0183117	0.183926	0.89	0.0190697	0.000764797	0.000974087
1492	T89	T55	21	0.212121	3536	4.87947	0.285201	160	0	0.0225735	0.189633	0.92	0.0172639	0.000290907	0.000337344
1493	T89	T60	18	0.191489	3120	4.1783	0.243507	156	0.0106383	-0.0391821	0.188817	0.97	0.01678	0.000361154	0.000590315
1494	T89	T62	24	0.242424	3692	5.60625	0.333631	161.5	0	0.0228156	0.186372	0.93	0.0186691	0.00059377	0.000736447
1495	T89	T66	33	0.351064	3900	7.8277	0.490703	163.5	0.0212766	0.143423	0.180665	0.66	0.0189456	0.000803622	0.0024684
1496	T89	T71	29	0.305263	3744	6.82752	0.417188	162	0.0121581	0.0848306	0.18148	1.08	0.0195238	0.000927859	0.00121213
1497	T89	T73	30	0.30303	4004	7.06233	0.431169	164.5	0	0.108519	0.183111	0.57	0.019282	0.000326187	0.000357141
1498	T89	T77	30	0.30303	4004	7.06238	0.431188	164.5	0	0.0935836	0.183111	0.57	0.0198185	0.000938218	0.000801103
1499	T89	T79	24	0.252632	3484	5.62663	0.339385	159.5	0.00945626	0.000727923	0.183926	1.06	0.0158569	0.000772667	0.000960065
1500	T89	T91	16	0.164948	3172	3.69874	0.212419	156.5	0.00851064	-0.0158611	0.192088	0.88	0.0173125	0.000229483	0.000361745
1501	T89	T94	23	0.237113	3536	5.37192	0.319735	160	0.0070922	0.0125972	0.185557	0.89	0.018332	0.000672272	0.00084604
1502	T89	T4	9	0.0947368	2704	2.12343	0.130808	151.833	0.0212766	-0.113919	0.203271	1.12	0.00991537	0.000119616	0.00028122
1503	T89	T5	17	0.180851	3068	3.94552	0.230237	155.5	0.0212766	-0.0217987	0.197705	1.12	0.0105432	0.000139219	0.000314387
1504	T89	T6	10	0.105263	2756	2.34735	0.142302	152.333	0.0212766	-0.0741817	0.201583	1.1	0.0118395	0.000129214	0.000297669
1505	T89	T15	22	0.244444	3120	5.15144	0.309445	156	0.0212766	0.0911961	0.194984	1.07	0.0106693	0.000106642	0.00041715
1506	T89	T21	14	0.168675	2340	3.19803	0.17619	148.333	0.0141844	0.0272852	0.198931	0.88	0.0117446	1.9841e-05	0.000439383
1507	T89	T25	13	0.131313	3120	3.02104	0.177247	155.833	0	-0.0532284	0.197079	0.57	0.012817	0.000187375	0.000278728
1508	T89	T32	16	0.164948	3172	3.70507	0.214612	156.333	0	-0.0139597	0.196889	0.57	0.016162	0.000136065	0.000329483
1509	T89	T37	10	0.102041	2912	2.34735	0.142302	153.833	0	-0.0823451	0.200726	0.57	0.0153231	0.000124917	0.000325448
1510	T89	T58	17	0.171717	3328	3.97038	0.23655	157.833	0	-0.00478519	0.193719	0.57	0.0186143	0.000295006	0.000302271
1511	T89	T63	13	0.136842	2912	2.95573	0.160061	153.833	0.0159574	-0.0694149	0.198542	0.73	0.0155024	3.28486e-05	0.000331626
1512	T89	T65	10	0.104167	2808	2.34735	0.142302	152.833	0.0212766	-0.0916043	0.201708	0.58	0.0146138	0.00011534	0.000337659
1513	T89	T68	25	0.297619	2964	5.88793	0.360579	154.5	0.0212766	0.0831912	0.200839	0.65	0.0178364	0.000133686	0.000337411
1514	T89	T69	28	0.304348	3536	6.59185	0.402883	160	0.0212766	0.145642	0.190263	0.61	0.0170687	0.000125318	0.000405807
1515	T89	T81	19	0.191919	3432	4.409	0.256916	158.833	0	0.0185684	0.19212	0.57	0.018028	0.000290706	0.000305152
1516	T89	T82	24	0.247423	3588	5.62514	0.338831	160.5	0	0.0586609	0.190259	0.57	0.0186998	0.000145974	0.000316123
1517	T89	T90	30	0.30303	4004	7.07552	0.434885	164.5	0	0.112078	0.183086	0.57	0.0186375	0.000206349	0.000331753
1518	T89	T101	14	0.141414	3172	3.24735	0.189295	156.333	0	-0.0405625	0.196256	0.57	0.0186152	0.000222973	0.000290181
1519	T89	T14	1	0.010989	2080	0.240449	0.015625	143.5	0.0212766	-0.240179	0.215754	0.58	0.00877484	6.20277e-06	0.000149411
1520	T89	T34	6	0.0631579	2548	1.34965	0.0704067	150.167	0.0212766	-0.155209	0.207815	0.58	0.0148815	2.73613e-05	0.000255558
1521	T89	T35	15	0.151515	3224	3.49221	0.205634	156.667	0	-0.0279834	0.19568	0.57	0.0170225	0.000184801	0.000304234
1522	T89	T39	4	0.0430108	2340	0.929122	0.0541754	146.833	0.0212766	-0.137308	0.208959	0.6	0.0134218	2.20928e-05	0.000266082
1523	T89	T43	11	0.111111	3016	2.56394	0.151467	154.5	0	-0.0728562	0.199312	0.57	0.0164061	0.000191725	0.000281538
1524	T89	T50	14	0.141414	3172	3.25987	0.19212	156.167	0	-0.0426128	0.196521	0.57	0.0172012	0.000199045	0.000274662
1525	T89	T51	9	0.1	2444	2.09196	0.122622	148.833	0	-0.0306405	0.211224	0.57	0.0165541	1.96934e-05	0.000231103
1526	T89	T64	10	0.102041	2912	2.31531	0.133985	153.667	0	-0.100373	0.200839	0.57	0.0151081	9.97757e-05	0.000228701
1527	T89	T75	14	0.141414	3172	3.25987	0.19212	156.167	0	-0.0426128	0.196521	0.57	0.0171485	0.000217383	0.000279725
1528	T89	T76	10	0.104167	2808	2.34383	0.14149	152.333	0	-0.0743691	0.203021	0.57	0.0166904	4.50574e-05	0.000208999
1529	T89	T84	4	0.047619	1872	0.964404	0.0632811	141.667	0	-0.168506	0.220931	0.57	0.0136479	2.17831e-05	0.000168973
1530	T89	T96	13	0.131313	3120	3.02808	0.178986	155.667	0	-0.046028	0.197046	0.57	0.0165786	0.000205693	0.000271033
1531	T92	T99	24	0.352941	1632	6.12685	0.481919	142.167	0.0175439	-0.134914	0.179783	0.94	0.00844333	0	0
1532	T92	T100	21	0.228261	2136	5.30277	0.403057	152.667	0.0175439	-0.131065	0.18232	1.25	0.00756821	0	0
1533	T92	T13	2	0.0224719	1608	0.48194	0.031545	141.667	0.0175439	-0.161293	0.203725	0.6	0.0062467	0	0
1534	T92	T26	11	0.11828	1920	2.68996	0.184698	148.167	0.0175439	-0.0775534	0.193892	0.61	0.006305	0	0
1535	T92	T28	3	0.0357143	1512	0.729278	0.0490888	139.667	0.0175439	-0.246836	0.20291	0.99	0.00463488	0	0
1536	T92	T29	14	0.153846	1944	3.45282	0.243589	148.667	0.0175439	-0.0523372	0.190623	1.17	0.00671015	0	0
1537	T92	T41	2	0.021978	1656	0.475678	0.0298574	142.667	0.0175439	-0.191186	0.20291	0.93	0.00623859	0	0
1538	T92	T48	10	0.104167	1968	2.42726	0.162603	149.167	0	-0.115535	0.193917	0.57	0.00647875	0	0
1539	T92	T49	1	0.0128205	1320	0.238683	0.0151515	135.667	0.0175439	-0.281102	0.207114	1	0.00598925	0	0
1540	T92	T52	7	0.0833333	1608	1.70915	0.116756	141.667	0.0175439	-0.155468	0.198019	1.08	0.00664337	0	0
1541	T92	T53	6	0.0740741	1512	1.46778	0.100883	139.667	0.0175439	-0.232033	0.198834	1.02	0.00636476	0	0
1542	T92	T54	6	0.0681818	1680	1.46778	0.100883	143.167	0.0175439	-0.207393	0.198834	0.89	0.007003	0	0
1543	T92	T55	1	0.010989	1632	0.238683	0.0151515	142.167	0.0175439	-0.203132	0.204541	0.92	0.00634395	0	0
1544	T92	T60	2	0.0243902	1440	0.48194	0.031545	138.167	0.0175439	-0.264887	0.203725	0.97	0.0060321	0	0
1545	T92	T62	3	0.0326087	1704	0.729278	0.0490888	143.667	0.0175439	-0.20289	0.20128	0.93	0.00687308	0	0
1546	T92	T66	10	0.11236	1800	2.45258	0.170051	145.667	0.0175439	-0.0822816	0.195573	0.66	0.00640426	0	0
1547	T92	T71	9	0.103448	1728	2.19285	0.148774	144.167	0.0175439	-0.140875	0.196388	1.08	0.00709128	0	0
1548	T92	T73	7	0.0744681	1848	1.68824	0.110809	146.667	0	-0.117187	0.198019	0.57	0.00661301	0	0
1549	T92	T77	7	0.0744681	1848	1.68726	0.110536	146.667	0	-0.132122	0.198019	0.57	0.00701888	0	0
1550	T92	T79	6	0.0705882	1608	1.46778	0.100883	141.667	0.0175439	-0.224977	0.198834	1.06	0.00585644	0	0
1551	T92	T87	15	0.159574	2040	3.70445	0.262358	150.667	0.0175439	-0.0896833	0.189816	0.61	0.00654524	0	0
1552	T92	T91	1	0.0119048	1464	0.238683	0.0151515	138.667	0.0175439	-0.241566	0.206996	0.88	0.00621015	0	0
1553	T92	T94	4	0.0454545	1632	0.977704	0.066946	142.167	0.0175439	-0.213108	0.200464	0.89	0.00669683	0	0
1554	T92	T4	0	0	1248	0	0	134	0.0175439	-0.339624	0.218179	1.12	0.00441219	0	0
1555	T92	T5	1	0.0121951	1416	0.240449	0.015625	137.667	0.0175439	-0.247504	0.212613	1.12	0.00431072	0	0
1556	T92	T6	0	0	1272	0	0	134.5	0.0175439	-0.299887	0.216491	1.1	0.00483319	0	0
1557	T92	T15	4	0.05	1440	0.96494	0.063391	138.167	0.0175439	-0.134509	0.209892	1.07	0.00396393	0	0
1558	T92	T21	0	0	1080	0	0	130.5	0.0175439	-0.19842	0.213838	0.88	0.00416402	0	0
1559	T92	T24	10	0.149254	1272	2.47512	0.176643	134.667	0.0175439	-0.0503252	0.211954	0.76	0.00495723	0	0
1560	T92	T25	0	0	1440	0	0	138	0	-0.278933	0.211987	0.57	0.00465411	0	0
1561	T92	T32	0	0	1464	0	0	138.5	0	-0.239665	0.211797	0.57	0.00560454	0	0
1562	T92	T37	0	0	1344	0	0	136	0	-0.30805	0.215633	0.57	0.0052665	0	0
1563	T92	T40	8	0.1	1536	1.95959	0.135296	140.167	0.0175439	-0.139971	0.208945	0.81	0.00605086	0	0
1564	T92	T58	0	0	1536	0	0	140	0	-0.23049	0.208626	0.57	0.00671212	0	0
1565	T92	T59	10	0.119048	1680	2.47512	0.176643	143.167	0.0175439	-0.085283	0.202787	0.79	0.00593854	0	0
1566	T92	T61	10	0.138889	1392	2.47512	0.176643	137.167	0.0175439	-0.11072	0.212547	0.74	0.0053761	0	0
1567	T92	T63	0	0	1344	0	0	136	0.0175439	-0.29512	0.21345	0.73	0.00530437	0	0
1568	T92	T65	0	0	1296	0	0	135	0.0175439	-0.317309	0.216616	0.58	0.00497586	0	0
1569	T92	T68	6	0.08	1368	1.44956	0.0956575	136.667	0.0175439	-0.142514	0.215747	0.65	0.00623434	0	0
1570	T92	T69	6	0.0697674	1632	1.44956	0.0956575	142.167	0.0175439	-0.0800627	0.205171	0.61	0.00583873	0	0
1571	T92	T80	10	0.131579	1488	2.47512	0.176643	139.167	0.0175439	-0.0999309	0.210772	0.66	0.00589238	0	0
1572	T92	T81	0	0	1584	0	0	141	0	-0.207137	0.207028	0.57	0.00639187	0	0
1573	T92	T82	5	0.0568182	1656	1.2063	0.079264	142.667	0	-0.167044	0.205167	0.57	0.0065189	0	0
1574	T92	T90	6	0.0631579	1848	1.44956	0.0956575	146.667	0	-0.113627	0.197993	0.57	0.00634027	0	0
1575	T92	T101	0	0	1464	0	0	138.5	0	-0.266268	0.211164	0.57	0.00656687	0	0
1576	T92	T14	0	0	960	0	0	125.667	0.0175439	-0.465884	0.230662	0.58	0.00368091	0	0
1577	T92	T34	0	0	1176	0	0	132.333	0.0175439	-0.380914	0.222723	0.58	0.00510937	0	0
1578	T92	T35	0	0	1488	0	0	138.833	0	-0.253688	0.210588	0.57	0.00620553	0	0
1579	T92	T39	0	0	1080	0	0	129	0.0175439	-0.363013	0.223867	0.6	0.00473146	0	0
1580	T92	T43	0	0	1392	0	0	136.667	0	-0.298561	0.21422	0.57	0.00590667	0	0
1581	T92	T50	0	0	1464	0	0	138.333	0	-0.268318	0.211429	0.57	0.00613724	0	0
1582	T92	T51	0	0	1128	0	0	131	0	-0.256346	0.226132	0.57	0.00561972	0	0
1583	T92	T64	0	0	1344	0	0	135.833	0	-0.326078	0.215747	0.57	0.0054036	0	0
1584	T92	T75	0	0	1464	0	0	138.333	0	-0.268318	0.211429	0.57	0.00620228	0	0
1585	T92	T76	0	0	1296	0	0	134.5	0	-0.300074	0.217929	0.57	0.0056585	0	0
1586	T92	T84	0	0	864	0	0	123.833	0	-0.394211	0.235839	0.57	0.00467999	0	0
1587	T92	T96	0	0	1440	0	0	137.833	0	-0.271733	0.211954	0.57	0.00592638	0	0
1588	T93	T13	32	0.333333	4087	7.47215	0.444078	164	0.025641	0.147458	0.187961	0.56	0.0210309	0.000752645	0.00174901
1589	T93	T28	28	0.291667	3843	6.5163	0.382747	162	0.00961538	0.0619143	0.187146	0.95	0.0155802	0.00089696	0.00175733
1590	T93	T41	31	0.313131	4209	7.20392	0.420774	165	0	0.117564	0.187146	0.89	0.0217557	0.00032305	0.000639612
1591	T93	T49	21	0.221053	3355	4.83743	0.274186	158	0.00932401	0.0276489	0.19135	0.96	0.0205444	0.000335936	0.000837828
1592	T93	T52	34	0.361702	4087	7.95358	0.475615	164	0.0128205	0.153283	0.182255	1.04	0.0228374	0.00138762	0.00288459
1593	T93	T53	31	0.333333	3843	7.23985	0.430751	162	0.0118343	0.0767174	0.18307	0.98	0.0220061	0.00129845	0.00237269
1594	T93	T54	33	0.336735	4270	7.71222	0.459742	165.5	0.0042735	0.101357	0.18307	0.85	0.0238554	0.00129887	0.00225675
1595	T93	T55	30	0.30303	4148	6.97703	0.408816	164.5	0	0.105619	0.188776	0.88	0.0214569	0.000501037	0.000792603
1596	T93	T60	25	0.260417	3660	5.79152	0.334872	160.5	0.00769231	0.0438635	0.187961	0.93	0.0207061	0.000634459	0.00141469
1597	T93	T62	33	0.333333	4331	7.7038	0.457247	166	0	0.105861	0.185515	0.89	0.0232719	0.00102272	0.00173039
1598	T93	T79	32	0.333333	4087	7.47684	0.445457	164	0.00854701	0.0837735	0.18307	1.02	0.0199127	0.00131204	0.00222394
1599	T93	T91	24	0.244898	3721	5.54895	0.31849	161	0.00512821	0.0671845	0.191232	0.84	0.0213324	0.00038928	0.000837109
1600	T93	T94	31	0.316327	4148	7.22214	0.425806	164.5	0.0042735	0.0956428	0.1847	0.85	0.0228418	0.00115766	0.00198745
1601	T93	T4	16	0.164948	3172	3.75695	0.227547	156.333	0.025641	-0.0308731	0.202415	1.08	0.012243	0.000254307	0.000815612
1602	T93	T5	25	0.263158	3599	5.81286	0.340865	160	0.025641	0.0612469	0.196848	1.08	0.0127437	0.000291961	0.000899413
1603	T93	T6	19	0.2	3233	4.44491	0.265917	156.833	0.025641	0.00886388	0.200726	1.06	0.014485	0.000271277	0.000852519
1604	T93	T15	31	0.344444	3660	7.24899	0.43306	160.5	0.025641	0.174242	0.194127	1.03	0.0125258	0.00022729	0.00121286
1605	T93	T21	21	0.247059	2745	4.81125	0.267555	152.833	0.0136752	0.110331	0.198074	0.84	0.0143782	3.49223e-05	0.00105499
1606	T93	T25	22	0.222222	3660	5.1186	0.300862	160.333	0	0.0298172	0.196223	0.53	0.0154753	0.000382532	0.000776254
1607	T93	T32	25	0.257732	3721	5.80262	0.338227	160.833	0	0.0690859	0.196033	0.53	0.0189056	0.000286178	0.000945345
1608	T93	T37	19	0.193878	3416	4.44491	0.265917	158.333	0	0.000700481	0.199869	0.53	0.0180128	0.00026354	0.000936642
1609	T93	T58	26	0.262626	3904	6.06794	0.360165	162.333	0	0.0782604	0.192862	0.53	0.022841	0.000550459	0.00076941
1610	T93	T63	20	0.206186	3416	4.56895	0.251426	158.333	0.00641026	0.0136307	0.197685	0.69	0.0187519	5.71206e-05	0.000786668
1611	T93	T65	18	0.185567	3294	4.21329	0.252584	157.333	0.025641	-0.00855871	0.200852	0.54	0.0171525	0.000243802	0.000973647
1612	T93	T81	28	0.282828	4026	6.50655	0.380531	163.333	0	0.101614	0.191264	0.53	0.0218285	0.000554744	0.00079437
1613	T93	T82	33	0.340206	4209	7.72269	0.462446	165	0	0.141706	0.189403	0.53	0.0220449	0.00030424	0.000898803
1614	T93	T101	23	0.232323	3721	5.3449	0.31291	160.833	0	0.0424831	0.195399	0.53	0.0224564	0.000441703	0.00078418
1615	T93	T14	6	0.0631579	2440	1.40535	0.084325	148	0.025641	-0.157134	0.214897	0.54	0.0106835	1.09753e-05	0.000360646
1616	T93	T34	13	0.134021	2989	2.96287	0.161772	154.667	0.025641	-0.0721638	0.206958	0.54	0.0178737	4.88529e-05	0.000622459
1617	T93	T35	24	0.242424	3782	5.58976	0.329249	161.167	0	0.0550622	0.194824	0.53	0.0209397	0.000311484	0.000699531
1618	T93	T39	11	0.115789	2745	2.54772	0.146913	151.333	0.025641	-0.0542627	0.208103	0.56	0.0162516	3.74131e-05	0.000614691
1619	T93	T43	20	0.20202	3538	4.66149	0.275082	159	0	0.0101894	0.198456	0.53	0.0200433	0.000328234	0.00065752
1620	T93	T50	23	0.232323	3721	5.35742	0.315735	160.667	0	0.0404328	0.195665	0.53	0.0209422	0.000347264	0.000653694
1621	T93	T51	18	0.2	2867	4.18952	0.246237	153.333	0	0.0524051	0.210368	0.53	0.0198126	3.67477e-05	0.000588277
1622	T93	T64	18	0.181818	3416	4.18125	0.244267	158.167	0	-0.0173278	0.199983	0.53	0.0182166	0.000180023	0.000562909
1623	T93	T75	23	0.232323	3721	5.35742	0.315735	160.667	0	0.0404328	0.195665	0.53	0.0209988	0.00037762	0.00066287
1624	T93	T76	19	0.197917	3294	4.44139	0.265105	156.833	0	0.00867652	0.202164	0.53	0.019936	8.52493e-05	0.000539432
1625	T93	T84	10	0.114943	2196	2.3663	0.146687	146.167	0	-0.0854607	0.220074	0.53	0.0158438	4.31664e-05	0.000456784
1626	T93	T96	22	0.222222	3660	5.12563	0.302601	160.167	0	0.0370176	0.19619	0.53	0.0200579	0.000388635	0.000698573
1627	T95	T100	31	0.336957	3026	7.79425	0.58733	159.5	0.0178571	-0.112202	0.17489	1.24	0.0162032	0.00443218	0.00221043
1628	T95	T13	5	0.0520833	2278	1.1741	0.0709573	148.5	0.0178571	-0.14243	0.196296	0.59	0.0127413	0.000267005	0.000194125
1629	T95	T26	17	0.175258	2720	4.11541	0.274421	155	0.0178571	-0.0586908	0.186463	0.6	0.013315	0.00108723	0.000693274
1630	T95	T28	6	0.0659341	2142	1.44141	0.0936943	146.5	0.0178571	-0.227974	0.195481	0.98	0.00944334	0.000317164	0.000194412
1631	T95	T29	21	0.223404	2754	5.12456	0.350553	155.5	0.0178571	-0.0334746	0.183194	1.16	0.0146438	0.00136938	0.00123077
1632	T95	T41	6	0.0618557	2346	1.40402	0.0837625	149.5	0.0178571	-0.172324	0.195481	0.92	0.0131205	0.000123544	7.65292e-05
1633	T95	T48	17	0.171717	2788	4.099	0.269567	156	0	-0.096672	0.186488	0.56	0.0137735	0.000350772	0.000248252
1634	T95	T49	2	0.0229885	1870	0.467545	0.0278097	142.5	0.0178571	-0.262239	0.199685	0.99	0.0124116	0.000125134	9.76413e-05
1635	T95	T52	12	0.134831	2278	2.88376	0.187902	148.5	0.0178571	-0.136606	0.190589	1.07	0.0136306	0.000498199	0.000324023
1636	T95	T53	11	0.127907	2142	2.6424	0.172029	146.5	0.0178571	-0.213171	0.191404	1.01	0.0131811	0.000456849	0.000261184
1637	T95	T54	11	0.11828	2380	2.6424	0.172029	150	0.0178571	-0.188531	0.191404	0.88	0.0143273	0.000458494	0.000249237
1638	T95	T55	4	0.0408163	2312	0.930843	0.0545638	149	0.0178571	-0.184269	0.197111	0.91	0.0130199	0.000188042	9.30679e-05
1639	T95	T60	5	0.0561798	2040	1.19408	0.0761504	145	0.0178571	-0.246025	0.196296	0.96	0.0124972	0.000227317	0.000158581
1640	T95	T62	8	0.0824742	2414	1.90389	0.120235	150.5	0.0178571	-0.184027	0.19385	0.92	0.014084	0.000362465	0.000191874
1641	T95	T66	15	0.159574	2550	3.6272	0.241197	152.5	0.0178571	-0.063419	0.188144	0.65	0.0137086	0.000516251	0.000676786
1642	T95	T71	14	0.152174	2448	3.36747	0.219921	151	0.0178571	-0.122012	0.188959	1.07	0.0145841	0.000551727	0.000307623
1643	T95	T73	12	0.121212	2618	2.86183	0.181663	153.5	0	-0.0983239	0.190589	0.56	0.0140331	0.000242311	0.000113233
1644	T95	T77	12	0.121212	2618	2.86188	0.181682	153.5	0	-0.113259	0.190589	0.56	0.0146549	0.000597037	0.000217577
1645	T95	T79	11	0.122222	2278	2.6424	0.172029	148.5	0.0178571	-0.206115	0.191404	1.05	0.0119586	0.000462804	0.000245433
1646	T95	T87	22	0.226804	2890	5.37618	0.369321	157.5	0.0178571	-0.0708207	0.182387	0.6	0.0140956	0.00153085	0.000881218
1647	T95	T91	1	0.0106383	2074	0.238683	0.0151515	145.5	0.0178571	-0.222704	0.199566	0.87	0.0128806	0.000145894	9.81558e-05
1648	T95	T94	9	0.0967742	2312	2.15232	0.138092	149	0.0178571	-0.194245	0.193035	0.88	0.0137655	0.000408258	0.000219285
1649	T95	T4	1	0.0117647	1768	0.226304	0.0120482	140.833	0.0178571	-0.320761	0.21075	1.11	0.00834842	9.74024e-05	9.7736e-05
1650	T95	T5	3	0.0333333	2006	0.695615	0.0403314	144.5	0.0178571	-0.228641	0.205183	1.11	0.00840401	0.000113535	0.000109426
1651	T95	T6	1	0.0116279	1802	0.226304	0.0120482	141.333	0.0178571	-0.281024	0.209061	1.09	0.00948569	0.000104789	0.000103031
1652	T95	T15	8	0.0930233	2040	1.90153	0.119539	145	0.0178571	-0.115646	0.202462	1.06	0.00799715	8.9531e-05	0.000149473
1653	T95	T21	2	0.025974	1530	0.455166	0.0247064	137.333	0.0178571	-0.179557	0.206409	0.87	0.00868458	1.26093e-05	0.000119179
1654	T95	T24	16	0.225352	1802	3.90057	0.266365	141.5	0.0178571	-0.0314626	0.204525	0.75	0.0106429	0.000979217	0.00123935
1655	T95	T25	1	0.0107527	2040	0.226304	0.0120482	144.833	0	-0.260071	0.204558	0.56	0.00959671	0.000140571	8.92463e-05
1656	T95	T32	2	0.0215054	2074	0.455166	0.0247064	145.333	0	-0.220802	0.204367	0.56	0.011739	0.000111272	0.000115001
1657	T95	T37	1	0.011236	1904	0.226304	0.0120482	142.833	0	-0.289188	0.208204	0.56	0.0110934	0.000102048	0.000113473
1658	T95	T40	13	0.152941	2176	3.14805	0.210313	147	0.0178571	-0.121109	0.201515	0.8	0.0126103	0.000115097	0.000117298
1659	T95	T58	1	0.0103093	2176	0.226304	0.0120482	146.833	0	-0.211628	0.201197	0.56	0.0139075	0.000206099	9.01299e-05
1660	T95	T59	16	0.181818	2380	3.90057	0.266365	150	0.0178571	-0.0664204	0.195357	0.78	0.0128268	0.000970797	0.000967495
1661	T95	T61	15	0.194805	1972	3.66358	0.25166	144	0.0178571	-0.0918576	0.205117	0.73	0.0114675	0.000144311	0.000236219
1662	T95	T63	2	0.0227273	1904	0.455166	0.0247064	142.833	0.0178571	-0.276257	0.20602	0.72	0.0112478	2.09466e-05	9.02551e-05
1663	T95	T65	1	0.0114943	1836	0.226304	0.0120482	141.833	0.0178571	-0.298447	0.209187	0.57	0.0105354	9.46718e-05	0.000118289
1664	T95	T68	11	0.1375	1938	2.63802	0.170674	143.5	0.0178571	-0.123651	0.208317	0.64	0.0130035	0.000109696	0.000118165
1665	T95	T69	12	0.133333	2312	2.87501	0.18538	149	0.0178571	-0.0612001	0.197741	0.6	0.0123024	0.000104761	0.000144787
1666	T95	T80	15	0.185185	2108	3.66358	0.25166	146	0.0178571	-0.0810683	0.203343	0.65	0.0124738	0.000107661	0.000149856
1667	T95	T81	3	0.0309278	2244	0.69216	0.0394123	147.833	0	-0.188274	0.199598	0.56	0.0133437	0.000206827	9.2661e-05
1668	T95	T82	9	0.0957447	2346	2.14289	0.135412	149.5	0	-0.148182	0.197737	0.56	0.0136897	0.000118665	0.000109681
1669	T95	T90	12	0.121212	2618	2.87501	0.18538	153.5	0	-0.0947643	0.190564	0.56	0.0134734	0.000158742	0.000108926
1670	T95	T101	1	0.0106383	2074	0.226304	0.0120482	145.333	0	-0.247405	0.203734	0.56	0.0137731	0.000163018	9.05485e-05
1671	T95	T14	0	0	1360	0	0	132.5	0.0178571	-0.447022	0.223232	0.57	0.00696708	4.0085e-06	4.12102e-05
1672	T95	T34	0	0	1666	0	0	139.167	0.0178571	-0.362052	0.215293	0.57	0.0108323	1.80073e-05	7.17844e-05
1673	T95	T35	0	0	2108	0	0	145.667	0	-0.234826	0.203159	0.56	0.0127545	0.000118907	8.35484e-05
1674	T95	T39	0	0	1530	0	0	135.833	0.0178571	-0.344151	0.216437	0.59	0.00991427	1.42689e-05	7.33473e-05
1675	T95	T43	0	0	1972	0	0	143.5	0	-0.279699	0.206791	0.56	0.012231	0.00012483	7.82357e-05
1676	T95	T50	0	0	2074	0	0	145.167	0	-0.249455	0.203999	0.56	0.0127841	0.000131354	7.73603e-05
1677	T95	T51	0	0	1598	0	0	137.833	0	-0.237483	0.218702	0.56	0.0120389	1.40671e-05	7.04556e-05
1678	T95	T64	0	0	1904	0	0	142.667	0	-0.307216	0.208318	0.56	0.0112082	6.64004e-05	6.49593e-05
1679	T95	T75	0	0	2074	0	0	145.167	0	-0.249455	0.203999	0.56	0.0128198	0.000143516	7.88193e-05
1680	T95	T76	0	0	1836	0	0	141.333	0	-0.281212	0.210499	0.56	0.012119	3.24517e-05	6.42456e-05
1681	T95	T84	0	0	1224	0	0	130.667	0	-0.375349	0.228409	0.56	0.0099581	1.6162e-05	5.35082e-05
1682	T95	T96	0	0	2040	0	0	144.667	0	-0.252871	0.204525	0.56	0.012312	0.000142818	8.0318e-05
1683	T97	T13	22	0.229167	3417	5.13616	0.305325	158.833	0.0204082	0.0510336	0.187961	0.6	0.0171627	0.000328054	0.000519351
1684	T97	T26	34	0.350515	4080	8.07747	0.508788	165.333	0.0204082	0.134773	0.178128	0.61	0.0181499	0.00118658	0.00164752
1685	T97	T28	19	0.2	3213	4.42765	0.261538	156.833	0.0102041	-0.0345097	0.187146	0.99	0.0126962	0.000390498	0.000521208
1686	T97	T41	21	0.212121	3519	4.86793	0.282021	159.833	0	0.0211404	0.187146	0.93	0.0177544	0.000148387	0.000200149
1687	T97	T48	34	0.343434	4182	8.06106	0.503934	166.333	0	0.0967921	0.178153	0.57	0.0186421	0.000431013	0.000664217
1688	T97	T49	14	0.152174	2805	3.22622	0.183307	152.833	0.012987	-0.0687751	0.19135	1	0.0167062	0.00015079	0.000256203
1689	T97	T52	26	0.282609	3417	6.10537	0.370031	158.833	0.0142857	0.0568585	0.182255	1.08	0.0183982	0.00064783	0.000917459
1690	T97	T53	24	0.266667	3213	5.62863	0.339872	156.833	0.0141287	-0.0197066	0.18307	1.02	0.0177761	0.000575699	0.000716675
1691	T97	T54	25	0.260417	3570	5.86401	0.354158	160.333	0.0102041	0.00493326	0.18307	0.89	0.0193619	0.000576261	0.000682104
1692	T97	T55	20	0.20202	3468	4.64103	0.270063	159.333	0	0.00919504	0.188776	0.92	0.0175499	0.000223734	0.000241118
1693	T97	T60	18	0.193548	3060	4.18031	0.243994	155.333	0.0122449	-0.0525605	0.187961	0.97	0.0168188	0.000267317	0.000406067
1694	T97	T62	23	0.232323	3621	5.3678	0.318493	160.833	0	0.00943712	0.185515	0.93	0.0189899	0.00044586	0.000513927
1695	T97	T66	32	0.340426	3825	7.58926	0.475565	162.833	0.0204082	0.130045	0.179809	0.66	0.0185014	0.000658854	0.00188076
1696	T97	T71	28	0.294737	3672	6.58908	0.40205	161.333	0.0116618	0.0714521	0.180624	1.08	0.0197496	0.000715882	0.000869139
1697	T97	T73	29	0.292929	3927	6.82389	0.416031	163.833	0	0.0951401	0.182255	0.57	0.0190117	0.000269981	0.000274717
1698	T97	T77	29	0.292929	3927	6.82394	0.41605	163.833	0	0.0802051	0.182255	0.57	0.0198776	0.000724888	0.000575222
1699	T97	T79	24	0.255319	3417	5.62863	0.339872	158.833	0.0113379	-0.0126505	0.18307	1.06	0.0161275	0.000581983	0.000672045
1700	T97	T91	15	0.154639	3111	3.46029	0.197281	155.833	0.00816327	-0.0292396	0.191232	0.88	0.0173723	0.000175584	0.000257227
1701	T97	T94	23	0.239583	3468	5.37393	0.320222	159.333	0.0102041	-0.000781281	0.1847	0.89	0.0185454	0.000504056	0.000589529
1702	T97	T4	7	0.0729167	2652	1.65478	0.102683	151.167	0.0204082	-0.127297	0.202415	1.12	0.0107913	0.000102632	0.000224244
1703	T97	T5	15	0.157895	3009	3.47687	0.202112	154.833	0.0204082	-0.0351772	0.196848	1.12	0.0112576	0.000119562	0.000250922
1704	T97	T6	9	0.0947368	2703	2.10891	0.127164	151.667	0.0204082	-0.0875602	0.200726	1.1	0.0125092	0.000110747	0.000237102
1705	T97	T15	21	0.233333	3060	4.91299	0.294307	155.333	0.0204082	0.0778177	0.194127	1.07	0.0108464	9.27281e-05	0.000337097
1706	T97	T21	14	0.170732	2295	3.20004	0.176677	147.667	0.014966	0.0139067	0.198074	0.88	0.0116438	1.46707e-05	0.000301933
1707	T97	T25	12	0.121212	3060	2.7826	0.162109	155.167	0	-0.0666068	0.196223	0.57	0.0129278	0.000155622	0.00021514
1708	T97	T32	15	0.154639	3111	3.46663	0.199474	155.667	0	-0.0273381	0.196033	0.57	0.0159522	0.000117005	0.000263313
1709	T97	T37	9	0.0918367	2856	2.10891	0.127164	153.167	0	-0.0957236	0.199869	0.57	0.0150434	0.000107399	0.000260039
1710	T97	T40	26	0.292135	3264	6.16164	0.385607	157.333	0.0204082	0.0723554	0.193181	0.81	0.0171935	0.000120805	0.000268081
1711	T97	T58	16	0.161616	3264	3.73194	0.221412	157.167	0	-0.0181636	0.192862	0.57	0.018778	0.000238246	0.000226867
1712	T97	T63	13	0.138298	2856	2.95774	0.160548	153.167	0.0153061	-0.0827933	0.197685	0.73	0.0151836	2.5035e-05	0.000234887
1713	T97	T65	9	0.09375	2754	2.10891	0.127164	152.167	0.0204082	-0.104983	0.200852	0.58	0.014279	9.93484e-05	0.000270295
1714	T97	T68	23	0.270588	2907	5.41927	0.332454	153.833	0.0204082	0.0698127	0.199983	0.65	0.0177175	0.000115084	0.000269941
1715	T97	T69	27	0.293478	3468	6.35341	0.387745	159.333	0.0204082	0.132264	0.189406	0.61	0.0167862	0.000108697	0.000327116
1716	T97	T81	18	0.181818	3366	4.17056	0.241778	158.167	0	0.00518991	0.191264	0.57	0.0180457	0.000236528	0.000230742
1717	T97	T82	23	0.237113	3519	5.3867	0.323693	159.833	0	0.0452824	0.189403	0.57	0.0185673	0.000125199	0.000251978
1718	T97	T90	29	0.292929	3927	6.83707	0.419747	163.833	0	0.0986998	0.182229	0.57	0.018337	0.000172997	0.000258483
1719	T97	T101	13	0.131313	3111	3.00891	0.174157	155.667	0	-0.0539409	0.195399	0.57	0.0185818	0.000183386	0.000221801
1720	T97	T14	0	0	2040	0	0	142.833	0.0204082	-0.253558	0.214897	0.58	0.00903019	4.80542e-06	0.000107574
1721	T97	T34	6	0.0638298	2499	1.35166	0.0708938	149.5	0.0204082	-0.168588	0.206958	0.58	0.0145811	2.15258e-05	0.00018685
1722	T97	T35	14	0.141414	3162	3.25377	0.190496	156	0	-0.0413618	0.194824	0.57	0.0171593	0.000144317	0.000220802
1723	T97	T39	3	0.0322581	2295	0.690681	0.0390374	146.167	0.0204082	-0.150687	0.208103	0.6	0.0132263	1.722e-05	0.000192743
1724	T97	T43	10	0.10101	2958	2.3255	0.136329	153.833	0	-0.0862346	0.198456	0.57	0.0164503	0.000150363	0.000205201
1725	T97	T50	13	0.131313	3111	3.02143	0.176982	155.5	0	-0.0559913	0.195665	0.57	0.0171919	0.000156923	0.00020124
1726	T97	T51	8	0.0888889	2397	1.85352	0.107484	148.167	0	-0.0440189	0.210368	0.57	0.0161123	1.6095e-05	0.000175531
1727	T97	T64	9	0.0918367	2856	2.07687	0.118847	153	0	-0.113752	0.199983	0.57	0.0150616	7.86347e-05	0.000167509
1728	T97	T75	13	0.131313	3111	3.02143	0.176982	155.5	0	-0.0559913	0.195665	0.57	0.0172589	0.000171455	0.000205039
1729	T97	T76	9	0.09375	2754	2.10539	0.126352	151.667	0	-0.0877475	0.202164	0.57	0.0162644	3.68227e-05	0.000158735
1730	T97	T84	3	0.0357143	1836	0.723955	0.0476561	141	0	-0.181885	0.220074	0.57	0.0132721	1.79796e-05	0.000129616
1731	T97	T96	12	0.121212	3060	2.78964	0.163848	155	0	-0.0594064	0.19619	0.57	0.0165811	0.000165284	0.000202401
1732	T98	T13	27	0.28125	3752	6.2703	0.365433	161.5	0.0227273	0.0508728	0.187961	0.47	0.0219567	0.000674837	0.00135386
1733	T98	T28	28	0.307692	3528	6.53762	0.38817	159.5	0.0227273	-0.0346706	0.187146	0.86	0.01644	0.000804691	0.00136107
1734	T98	T41	28	0.28866	3864	6.50022	0.378239	162.5	0.0227273	0.0209796	0.187146	0.8	0.0226596	0.000266749	0.000455955
1735	T98	T49	23	0.261364	3080	5.33619	0.30994	155.5	0.0227273	-0.0689359	0.19135	0.87	0.0216992	0.000288007	0.000620116
1736	T98	T55	26	0.265306	3808	6.02705	0.34904	162	0.0227273	0.00903422	0.188776	0.79	0.0223557	0.00041653	0.000568859
1737	T98	T60	27	0.303371	3360	6.29028	0.370627	158	0.0227273	-0.0527214	0.187961	0.84	0.021889	0.000564081	0.00108586
1738	T98	T62	30	0.309278	3976	7.0001	0.414711	163.5	0.0227273	0.0092763	0.185515	0.8	0.0244024	0.000914612	0.00133598
1739	T98	T73	34	0.343434	4312	7.95803	0.476139	166.5	0	0.0949793	0.182255	0.44	0.0241242	0.000405245	0.000522552
1740	T98	T77	34	0.343434	4312	7.95808	0.476158	166.5	0	0.0800443	0.182255	0.44	0.0254149	0.00134163	0.00134914
1741	T98	T91	23	0.244681	3416	5.33489	0.309628	158.5	0.0227273	-0.0294004	0.191232	0.75	0.0225034	0.000332993	0.000618198
1742	T98	T4	10	0.102041	2912	2.31727	0.133977	153.833	0.0227273	-0.127458	0.202415	0.99	0.0116781	0.000129063	0.000357355
1743	T98	T5	17	0.173469	3304	3.89399	0.216497	157.5	0.0227273	-0.035338	0.196848	0.99	0.0121532	0.000149273	0.000396999
1744	T98	T6	12	0.123711	2968	2.76386	0.156474	154.333	0.0227273	-0.087721	0.200726	0.97	0.0141538	0.000140502	0.000381194
1745	T98	T15	24	0.26087	3360	5.56794	0.323617	158	0.0227273	0.0776568	0.194127	0.94	0.0122359	0.000108411	0.00049943
1746	T98	T21	23	0.294872	2520	5.31	0.30331	150.333	0.0227273	0.0137459	0.198074	0.75	0.0150234	2.89321e-05	0.000754569
1747	T98	T24	29	0.3625	2968	6.85968	0.427248	154.5	0.0227273	0.161841	0.19619	0.63	0.016555	0.00108585	0.00379226
1748	T98	T25	17	0.171717	3360	3.91675	0.222218	157.833	0	-0.0667676	0.196223	0.44	0.0157653	0.000234621	0.000411031
1749	T98	T32	20	0.206186	3416	4.60077	0.259582	158.333	0	-0.0274989	0.196033	0.44	0.0190199	0.000145344	0.000414499
1750	T98	T37	14	0.142857	3136	3.24305	0.187273	155.833	0	-0.0958844	0.199869	0.44	0.0183976	0.000134195	0.000411751
1751	T98	T40	26	0.276596	3584	6.10639	0.371	160	0.0227273	0.0721945	0.193181	0.68	0.0199063	0.000148571	0.000417808
1752	T98	T58	21	0.212121	3584	4.86608	0.28152	159.833	0	-0.0183245	0.192862	0.44	0.0237106	0.000395501	0.000477257
1753	T98	T59	34	0.369565	3920	8.03392	0.498041	163	0.0227273	0.126883	0.187022	0.66	0.0210342	0.00108698	0.00298919
1754	T98	T61	27	0.310345	3248	6.38809	0.398458	157	0.0227273	0.101446	0.196782	0.61	0.0183688	0.000155789	0.000703663
1755	T98	T63	22	0.244444	3136	5.06771	0.28718	155.833	0.0227273	-0.0829542	0.197685	0.6	0.019781	4.84011e-05	0.000575475
1756	T98	T65	13	0.134021	3024	3.01144	0.173939	154.833	0.0227273	-0.105144	0.200852	0.45	0.0176513	0.000122862	0.000423599
1757	T98	T68	22	0.241758	3192	5.13019	0.303958	156.5	0.0227273	0.0696519	0.199983	0.52	0.0204106	0.000141499	0.000420594
1758	T98	T69	31	0.333333	3808	7.24619	0.431981	162	0.0227273	0.132103	0.189406	0.48	0.0198466	0.000127326	0.00048558
1759	T98	T80	28	0.311111	3472	6.62268	0.412542	159	0.0227273	0.112235	0.195008	0.53	0.0198412	0.000133537	0.000512894
1760	T98	T81	23	0.232323	3696	5.3047	0.301886	160.833	0	0.00502908	0.191264	0.44	0.0225026	0.000383418	0.000473996
1761	T98	T82	27	0.27551	3864	6.27948	0.367929	162.5	0	0.0451216	0.189403	0.44	0.0221889	0.000157177	0.000400875
1762	T98	T90	34	0.343434	4312	7.97122	0.479856	166.5	0	0.0985389	0.182229	0.44	0.0228462	0.000240834	0.000456005
1763	T98	T101	18	0.181818	3416	4.14305	0.234266	158.333	0	-0.0541017	0.195399	0.44	0.0230984	0.000286388	0.000438947
1764	T98	T14	5	0.0549451	2240	1.17849	0.0719851	145.5	0.0227273	-0.253718	0.214897	0.45	0.010954	8.98213e-06	0.000254809
1765	T98	T34	15	0.166667	2744	3.46163	0.197526	152.167	0.0227273	-0.168749	0.206958	0.45	0.0188471	4.05835e-05	0.000446418
1766	T98	T35	20	0.204082	3472	4.63978	0.269472	158.667	0	-0.0415226	0.194824	0.44	0.0219035	0.000265882	0.000515505
1767	T98	T39	10	0.10989	2520	2.33366	0.138051	148.833	0.0227273	-0.150848	0.208103	0.47	0.0171287	3.17995e-05	0.000451051
1768	T98	T43	17	0.175258	3248	3.95779	0.232547	156.5	0	-0.0863955	0.198456	0.44	0.0210058	0.000272514	0.000471289
1769	T98	T50	19	0.193878	3416	4.40744	0.255959	158.167	0	-0.0561521	0.195665	0.44	0.021895	0.000279645	0.000454459
1770	T98	T51	13	0.144444	2632	2.99817	0.170587	150.833	0	-0.0441798	0.210368	0.44	0.0209776	2.55298e-05	0.000352835
1771	T98	T64	14	0.142857	3136	3.23127	0.184491	155.667	0	-0.113913	0.199983	0.44	0.0189121	0.000139134	0.000375592
1772	T98	T75	19	0.193878	3416	4.40744	0.255959	158.167	0	-0.0561521	0.195665	0.44	0.0218764	0.000305404	0.000462829
1773	T98	T76	14	0.145833	3024	3.23954	0.18646	154.333	0	-0.0879083	0.202164	0.44	0.0210781	5.78441e-05	0.000315993
1774	T98	T84	1	0.010989	2016	0.226926	0.0121951	143.667	0	-0.182046	0.220074	0.44	0.0162203	2.68908e-05	0.000245663
1775	T98	T96	17	0.171717	3360	3.92378	0.223957	157.667	0	-0.0595673	0.19619	0.44	0.0207599	0.00027726	0.000430258
1776	T99	T49	33	0.366667	3740	7.69671	0.454801	161.5	0.0234604	0.0244624	0.192323	0.8	0.0208317	0.000767071	0.00134008
1777	T99	T91	35	0.37234	4148	8.16778	0.48348	164.5	0.0258065	0.0639979	0.192205	0.68	0.0216718	0.000898597	0.00135357
1778	T99	T4	23	0.237113	3536	5.40203	0.326697	159.833	0.0322581	-0.0340597	0.203388	0.92	0.0129982	0.000299067	0.000671875
1779	T99	T5	30	0.309278	4012	6.97875	0.409217	163.5	0.0322581	0.0580603	0.197821	0.92	0.0132575	0.000354077	0.000764061
1780	T99	T6	25	0.260417	3604	5.84862	0.349194	160.333	0.0322581	0.00567732	0.201699	0.9	0.0151658	0.000333198	0.000733484
1781	T99	T15	35	0.376344	4080	8.1671	0.483798	164	0.0322581	0.171055	0.1951	0.87	0.0124368	0.000256462	0.000958628
1782	T99	T21	31	0.378049	3060	7.18492	0.415631	156.333	0.0258065	0.107144	0.199047	0.68	0.0145776	6.64405e-05	0.00140597
1783	T99	T25	30	0.306122	4080	7.00151	0.414938	163.833	0	0.0266307	0.197196	0.37	0.0155368	0.000575021	0.000817365
1784	T99	T32	33	0.34375	4148	7.68554	0.452303	164.333	0	0.0658994	0.197006	0.37	0.0183897	0.000345	0.000798306
1785	T99	T37	27	0.278351	3808	6.32782	0.379993	161.833	0	-0.00248608	0.200842	0.37	0.0175714	0.000319627	0.000795733
1786	T99	T40	38	0.404255	4352	8.94692	0.547053	166	0.0322581	0.165593	0.194153	0.61	0.0195797	0.000351857	0.000802846
1787	T99	T58	34	0.346939	4352	7.95085	0.474241	165.833	0	0.0750738	0.193835	0.37	0.0232336	0.00106408	0.00104185
1788	T99	T61	36	0.4	3944	8.51648	0.530061	163	0.0322581	0.194844	0.197755	0.54	0.0174271	0.00031377	0.00114991
1789	T99	T63	32	0.347826	3808	7.42823	0.432041	161.833	0.0241935	0.0104442	0.198658	0.53	0.0185269	0.000121074	0.00116801
1790	T99	T65	26	0.270833	3672	6.0962	0.366659	160.833	0.0322581	-0.0117453	0.201825	0.38	0.0166456	0.000293145	0.000820055
1791	T99	T68	33	0.358696	3876	7.72935	0.464139	162.5	0.0322581	0.16305	0.200956	0.45	0.0200056	0.000334346	0.000806365
1792	T99	T80	39	0.428571	4216	9.22184	0.572723	165	0.0322581	0.205633	0.195981	0.46	0.0190415	0.000311234	0.000969927
1793	T99	T82	40	0.412371	4692	9.36424	0.560649	168.5	0	0.13852	0.190376	0.37	0.0215163	0.000375685	0.000777442
1794	T99	T101	31	0.316327	4148	7.22781	0.426986	164.333	0	0.0392966	0.196372	0.37	0.0222695	0.000732141	0.000910492
1795	T99	T14	15	0.16129	2720	3.53901	0.216846	151.5	0.0322581	-0.16032	0.21587	0.38	0.0110242	2.10612e-05	0.000484778
1796	T99	T34	25	0.271739	3332	5.82215	0.342387	158.167	0.0322581	-0.0753503	0.207931	0.38	0.0176574	9.72004e-05	0.000867531
1797	T99	T35	32	0.326531	4216	7.47267	0.443325	164.667	0	0.0518757	0.195797	0.37	0.0213984	0.000744949	0.00117191
1798	T99	T39	22	0.241758	3060	5.16655	0.311903	154.833	0.0322581	-0.0574492	0.209075	0.4	0.0160822	8.49947e-05	0.000978185
1799	T99	T43	29	0.298969	3944	6.79068	0.406399	162.5	0	0.00700284	0.199429	0.37	0.0203126	0.000753869	0.00105783
1800	T99	T50	31	0.316327	4148	7.24033	0.429811	164.167	0	0.0372462	0.196638	0.37	0.0210799	0.000762169	0.00100499
1801	T99	T51	24	0.263736	3196	5.59323	0.329514	156.833	0	0.0492185	0.211341	0.37	0.0191821	6.94932e-05	0.000779274
1802	T99	T64	26	0.265306	3808	6.06416	0.358343	161.667	0	-0.0205143	0.200956	0.37	0.0181451	0.000352069	0.000771144
1803	T99	T75	31	0.316327	4148	7.24033	0.429811	164.167	0	0.0372462	0.196638	0.37	0.0213179	0.000838743	0.00103133
1804	T99	T76	26	0.270833	3672	6.08647	0.364255	160.333	0	0.00548996	0.203137	0.37	0.0192753	0.000148959	0.000660252
1805	T99	T84	10	0.106383	2448	2.33639	0.138582	149.667	0	-0.0886472	0.221047	0.37	0.0151098	6.38501e-05	0.000473284
1806	T99	T96	30	0.306122	4080	7.00854	0.416677	163.667	0	0.033831	0.197163	0.37	0.0200623	0.000712906	0.000897632
1807	T100	T4	46	0.484211	4628	11.0516	0.71974	170.333	0	-0.0302104	0.205925	1.23	0.0159771	0.000909796	0.0018305
1808	T100	T6	48	0.510638	4717	11.4982	0.742238	170.833	0.0714286	0.00952663	0.204237	1.21	0.0184897	0.000996536	0.00196465
1809	T100	T37	50	0.526316	4984	11.9774	0.773036	172.333	0	0.00136323	0.203379	0.68	0.0204873	0.000929208	0.00207176
1810	T100	T65	48	0.505263	4806	11.4861	0.738426	171.333	0	-0.00789596	0.204362	0.69	0.019283	0.000841661	0.00210864
1811	T100	T14	34	0.357895	3560	8.19605	0.538575	162	0	-0.156471	0.218407	0.69	0.013032	0.000100259	0.00206673
1812	T100	T39	41	0.44086	4005	9.83249	0.636459	165.333	0.047619	-0.0535999	0.211613	0.71	0.0189142	0.000338881	0.00349285
1813	T100	T84	31	0.329787	3204	7.49317	0.49705	160.167	0	-0.0847979	0.223584	0.68	0.0166304	0.000237834	0.00157884
1814	T13	T51	45	0.652174	3149	10.7309	0.682271	156.333	0	0.0228396	0.235283	0.03	0.020935	0.000818454	0.00563824
1815	T13	T76	52	0.753623	3618	12.5008	0.816978	159.833	0	-0.0208889	0.22708	0.03	0.0228239	0.00206329	0.00561827
1816	T13	T84	34	0.492754	2412	8.2579	0.55673	149.167	0	-0.115026	0.24499	0.03	0.017799	0.00109898	0.00500441
1817	T26	T14	39	0.481481	3200	9.46281	0.635272	157.5	0	-0.102959	0.22998	0.05	0.0148738	0.000246101	0.00396784
1818	T26	T84	35	0.432099	2880	8.49724	0.571525	155.667	0	-0.0312864	0.235157	0.04	0.0171492	0.0012433	0.00645533
1819	T28	T15	47	0.618421	3780	11.1885	0.709475	161.5	0.03125	0.0591329	0.218228	0.92	0.011446	0.00145081	0.00395148
1820	T28	T21	44	0.6875	2835	10.4152	0.648011	153.833	0.05	-0.00477803	0.222174	0.73	0.0126554	0.000573815	0.00884786
1821	T28	T24	34	0.414634	3339	8.02119	0.493796	158	0.0113636	0.143317	0.22029	0.61	0.012182	0.00161691	0.00333858
1822	T28	T59	50	0.60241	4410	11.8924	0.751778	166.5	0	0.108359	0.211123	0.64	0.0170447	0.00227411	0.00369736
1823	T28	T61	38	0.457831	3654	9.02356	0.567761	160.5	0	0.0829217	0.220883	0.59	0.015047	0.00142141	0.00379573
1824	T28	T68	41	0.518987	3591	9.77936	0.625066	160	0	0.051128	0.224083	0.5	0.0181877	0.00282845	0.00497059
1825	T28	T80	42	0.506024	3906	9.9752	0.627664	162.5	0	0.093711	0.219108	0.51	0.0167577	0.00178027	0.00404261
1826	T28	T84	31	0.455882	2268	7.55279	0.514658	147.167	0	-0.200569	0.244175	0.42	0.0133926	0.00114058	0.00616042
1827	T29	T49	52	0.619048	4455	12.383	0.785075	168	0.0181818	0.107039	0.203163	1.03	0.0240253	0.00258537	0.00224455
1828	T29	T14	36	0.423529	3240	8.69363	0.57446	158	0	-0.0777431	0.226711	0.61	0.0133119	0.000156372	0.00178867
1829	T29	T34	45	0.529412	3969	10.7517	0.689054	164.667	0	0.00722665	0.218772	0.61	0.0189932	0.000513516	0.00227763
1830	T29	T39	42	0.5	3645	10.0782	0.653476	161.333	0.0666667	0.0251277	0.219916	0.63	0.0176126	0.000378769	0.0021663
1831	T29	T84	34	0.409639	2916	8.24029	0.551117	156.167	0	-0.00607024	0.231888	0.6	0.0173571	0.00142022	0.00523155
1832	T41	T24	41	0.506173	3657	9.68991	0.599668	161	0	0.198967	0.22029	0.55	0.0168455	0.00227598	0.00465027
1833	T41	T61	46	0.567901	4002	10.9713	0.701411	163.5	0	0.138572	0.220883	0.53	0.0202406	0.00237855	0.00628521
1834	T49	T15	42	0.575342	3300	9.98048	0.629128	157.5	0	0.0248675	0.222432	0.93	0.0144292	0.00160313	0.00343005
1835	T49	T24	29	0.367089	2915	6.83593	0.42002	154	0.0165289	0.109051	0.224494	0.62	0.0154746	0.0015916	0.00258163
1836	T49	T32	49	0.731343	3355	11.7217	0.755731	157.833	0	-0.0802882	0.224337	0.43	0.0220357	0.00338661	0.00448562
1837	T49	T40	41	0.525641	3520	9.78485	0.62661	159.5	0	0.0194052	0.221485	0.67	0.0222289	0.00338321	0.00441877
1838	T49	T59	44	0.54321	3850	10.4474	0.656726	162.5	0	0.0740936	0.215327	0.65	0.0211127	0.00233806	0.0029862
1839	T49	T61	33	0.4125	3190	7.81557	0.487414	156.5	0	0.0486563	0.225087	0.6	0.0187266	0.00155702	0.00326626
1840	T49	T68	36	0.473684	3135	8.57137	0.544719	156	0	0.0168626	0.228287	0.51	0.022627	0.00318226	0.00439316
1841	T49	T69	46	0.597403	3740	10.9266	0.687524	161.5	0	0.0793138	0.217711	0.47	0.0217618	0.00205893	0.00364683
1842	T49	T80	37	0.4625	3410	8.76721	0.547317	158.5	0	0.0594457	0.223312	0.52	0.0208505	0.00196887	0.00351217
1843	T49	T51	37	0.569231	2585	8.81776	0.559853	150.333	0	-0.0969691	0.238672	0.43	0.020289	0.000953667	0.0061214
1844	T49	T84	27	0.421875	1980	6.57236	0.446657	143.167	0	-0.234835	0.248379	0.43	0.0171239	0.0013083	0.00555102
1845	T52	T4	43	0.565789	3484	10.3399	0.675982	159.333	0	-0.0546137	0.221624	1.06	0.0174564	0.00241358	0.0037237
1846	T52	T5	49	0.636364	3953	11.6762	0.742877	163	0	0.0375063	0.216057	1.06	0.0175753	0.00259606	0.00384712
1847	T52	T6	44	0.578947	3551	10.5238	0.676257	159.833	0	-0.0148767	0.219935	1.04	0.0203582	0.00258646	0.00391008
1848	T52	T24	36	0.428571	3551	8.45099	0.511195	160	0.0181818	0.234685	0.215399	0.7	0.016648	0.00163104	0.00317401
1849	T52	T40	47	0.559524	4288	11.1516	0.699356	165.5	0	0.145039	0.212389	0.75	0.0238198	0.00244856	0.00383679
1850	T52	T61	40	0.470588	3886	9.45337	0.58516	162.5	0.02	0.17429	0.215991	0.68	0.0202034	0.00122042	0.00307151
1851	T52	T68	42	0.512195	3819	9.93808	0.617465	162	0	0.142496	0.219192	0.59	0.0241117	0.00230495	0.00381757
1852	T52	T80	44	0.517647	4154	10.405	0.645063	164.5	0.0333333	0.185079	0.214217	0.6	0.0223852	0.00149516	0.00319986
1853	T52	T14	34	0.465753	2680	8.22483	0.547055	151	0	-0.180874	0.234106	0.52	0.015911	0.000379713	0.00600213
1854	T52	T84	28	0.373333	2412	6.77067	0.449938	149.167	0	-0.109201	0.239283	0.51	0.017511	0.000895557	0.00455874
1855	T53	T5	46	0.605263	3717	10.9879	0.70568	161	0	-0.0390588	0.216873	1	0.0175558	0.00290494	0.0048973
1856	T53	T6	41	0.546667	3339	9.83549	0.63906	157.833	0	-0.0914418	0.220751	0.98	0.020768	0.00289911	0.00498589
1857	T53	T15	44	0.556962	3780	10.4175	0.648804	161.5	0	0.073936	0.214152	0.95	0.0149026	0.00133737	0.00390541
1858	T53	T24	32	0.380952	3339	7.50992	0.454402	158	0.013986	0.15812	0.216214	0.64	0.0161506	0.00164381	0.0036391
1859	T53	T40	43	0.511905	4032	10.2218	0.646287	163.5	0	0.0684737	0.213205	0.69	0.0230124	0.00273468	0.00487487
1860	T53	T59	47	0.546512	4410	11.1214	0.691108	166.5	0	0.123162	0.207046	0.67	0.0221058	0.00223471	0.00389554
1861	T53	T61	35	0.406977	3654	8.25257	0.50709	160.5	0	0.0977248	0.216807	0.62	0.0195118	0.00132307	0.00378811
1862	T53	T68	38	0.463415	3591	9.00836	0.564396	160	0	0.0659311	0.220007	0.53	0.023392	0.0025738	0.00484954
1863	T53	T69	49	0.597561	4284	11.6006	0.721906	165.5	0	0.128382	0.209431	0.49	0.0226795	0.00170594	0.00412402
1864	T53	T80	39	0.453488	3906	9.20421	0.566994	162.5	0	0.108514	0.215032	0.54	0.021659	0.00164064	0.00399443
1865	T53	T82	52	0.65	4347	12.3992	0.79123	166	0	0.0414008	0.209427	0.45	0.027118	0.00313759	0.00507261
1866	T53	T51	36	0.486486	2961	8.55528	0.538282	154.333	0	-0.0479006	0.230392	0.45	0.0213062	0.000783318	0.0068624
1867	T53	T84	25	0.337838	2268	6.08232	0.412741	147.167	0	-0.185766	0.240099	0.45	0.0174417	0.00102299	0.00592407
1868	T54	T24	38	0.447059	3710	8.95983	0.55037	161.5	0.0151515	0.18276	0.216214	0.51	0.0182685	0.00168939	0.00393341
1869	T54	T40	50	0.595238	4480	11.9315	0.763531	167	0	0.0931136	0.213205	0.56	0.0267662	0.00288778	0.00541397
1870	T54	T61	42	0.488372	4060	9.9622	0.624335	164	0	0.122365	0.216807	0.49	0.0224707	0.0013955	0.00420208
1871	T54	T68	45	0.54878	3990	10.718	0.68164	163.5	0	0.090571	0.220007	0.4	0.0270052	0.0027192	0.00538841
1872	T54	T80	46	0.534884	4340	10.9138	0.684238	166	0	0.133154	0.215032	0.41	0.0249704	0.00173396	0.00443992
1873	T54	T84	32	0.432432	2520	7.79196	0.529985	150.667	0	-0.161126	0.240099	0.32	0.0194833	0.00108146	0.0065865
1874	T55	T24	40	0.493827	3604	9.46302	0.587711	160.5	0	0.187021	0.221921	0.54	0.017331	0.00226048	0.00578057
1875	T60	T15	45	0.6	3600	10.711	0.679144	160	0.025	0.0410821	0.219043	0.9	0.0147381	0.0015333	0.00366944
1876	T60	T21	44	0.721311	2700	10.4152	0.648011	152.333	0.0533333	-0.0228288	0.22299	0.71	0.0158574	0.000587125	0.0079546
1877	T60	T24	32	0.395062	3180	7.54374	0.463465	156.5	0.00909091	0.125266	0.221106	0.59	0.0158023	0.00163448	0.00296536
1878	T60	T40	44	0.55	3840	10.5154	0.676626	162	0	0.0356198	0.218096	0.64	0.0229993	0.00319571	0.00466851
1879	T60	T59	48	0.585366	4200	11.415	0.721448	165	0	0.0903081	0.211938	0.62	0.0215886	0.00234047	0.00334353
1880	T60	T61	36	0.439024	3480	8.54612	0.53743	159	0	0.0648709	0.221698	0.57	0.0191899	0.00150135	0.00352272
1881	T60	T68	39	0.5	3420	9.30191	0.594735	158.5	0	0.0330772	0.224898	0.48	0.0233352	0.00300799	0.00464469
1882	T60	T69	50	0.641026	4080	11.8941	0.752246	164	0	0.0955284	0.214322	0.44	0.0222683	0.00196518	0.00389328
1883	T60	T80	40	0.487805	3720	9.49776	0.597333	161	0	0.0756602	0.219923	0.49	0.0214215	0.00188569	0.00376242
1884	T60	T84	29	0.432836	2160	7.07535	0.484327	145.667	0	-0.21862	0.24499	0.4	0.0169565	0.00121897	0.00578495
1885	T62	T24	40	0.47619	3763	9.45292	0.584962	162	0	0.187264	0.21866	0.55	0.018383	0.0016762	0.00400767
1886	T62	T61	45	0.535714	4118	10.7344	0.686705	164.5	0	0.126869	0.219252	0.53	0.0227582	0.00148816	0.00460166
1887	T66	T65	50	0.632911	4050	11.991	0.776525	164.333	0	0.0408873	0.217615	0.1	0.0177622	0.00155616	0.00148317
1888	T66	T14	36	0.455696	3000	8.701	0.576674	155	0	-0.107688	0.231661	0.1	0.0127799	0.000222323	0.00174348
1889	T66	T39	42	0.538462	3375	10.0856	0.65569	158.333	0.0666667	-0.00481673	0.224866	0.12	0.0168869	0.000688103	0.00269809
1890	T66	T64	52	0.658228	4200	12.4814	0.811707	165.167	0	0.0321182	0.216746	0.09	0.0208328	0.00322859	0.00240931
1891	T66	T84	33	0.423077	2700	7.99812	0.535149	153.167	0	-0.0360147	0.236838	0.09	0.0155615	0.000653753	0.001651
1892	T71	T4	46	0.589744	3744	11.0775	0.727424	161.833	0	-0.0400201	0.219994	1.06	0.0191599	0.0027086	0.00487455
1893	T71	T24	41	0.488095	3816	9.67226	0.594656	162.5	0.025974	0.249279	0.213769	0.7	0.018268	0.00174461	0.00396023
1894	T71	T61	45	0.529412	4176	10.6746	0.668621	165	0.0285714	0.188884	0.214361	0.68	0.0223157	0.00136943	0.00402031
1895	T71	T68	47	0.573171	4104	11.1593	0.700926	164.5	0	0.15709	0.217561	0.59	0.0267801	0.00258895	0.00500181
1896	T71	T80	49	0.576471	4464	11.6263	0.728524	167	0.047619	0.199673	0.212586	0.6	0.0247841	0.00168172	0.0041983
1897	T71	T14	37	0.493333	2880	8.96239	0.598497	153.5	0	-0.166281	0.232476	0.52	0.0166767	0.000390549	0.00720118
1898	T71	T84	31	0.402597	2592	7.50824	0.50138	151.667	0	-0.0946076	0.237653	0.51	0.0190616	0.00100409	0.00596217
1899	T79	T5	50	0.657895	3953	11.9726	0.775023	163	0	-0.0320027	0.216873	1.04	0.0160877	0.00302266	0.00549348
1900	T79	T15	48	0.607595	4020	11.4022	0.718147	163.5	0	0.0809921	0.214152	0.99	0.0138485	0.00139318	0.00438594
1901	T79	T24	35	0.411765	3551	8.23497	0.502468	160	0.010101	0.165176	0.216214	0.68	0.0150173	0.00166583	0.00397567
1902	T79	T40	47	0.559524	4288	11.2066	0.71563	165.5	0	0.0755298	0.213205	0.73	0.0217657	0.00284571	0.0054687
1903	T79	T59	51	0.593023	4690	12.1062	0.760451	168.5	0	0.130218	0.207046	0.71	0.0211211	0.00228289	0.00429013
1904	T79	T61	39	0.453488	3886	9.23734	0.576434	162.5	0	0.104781	0.216807	0.66	0.0184673	0.00137537	0.00424522
1905	T79	T68	42	0.512195	3819	9.99314	0.633739	162	0	0.0729872	0.220007	0.57	0.0220237	0.00267892	0.00544155
1906	T79	T80	43	0.5	4154	10.189	0.636337	164.5	0	0.11557	0.215032	0.58	0.0204608	0.00170755	0.00448182
1907	T79	T84	29	0.391892	2412	7.0671	0.482084	149.167	0	-0.17871	0.240099	0.49	0.0163633	0.00106418	0.0066436
1908	T87	T14	39	0.453488	3400	9.46281	0.635272	160	0	-0.115089	0.225904	0.05	0.0136408	0.000231096	0.0041273
1909	T87	T84	35	0.406977	3060	8.49724	0.571525	158.167	0	-0.0434163	0.231081	0.04	0.0163693	0.000818808	0.0047093
1910	T91	T24	34	0.425	3233	8.03495	0.497384	157	0.0181818	0.148587	0.224376	0.5	0.0165551	0.00166355	0.00312949
1911	T91	T61	39	0.4875	3538	9.27432	0.586055	159.5	0	0.0881918	0.224969	0.48	0.0202036	0.00163505	0.00397802
1912	T91	T68	42	0.552632	3477	10.0301	0.64336	159	0	0.0563981	0.228169	0.39	0.0246635	0.00330645	0.00529397
1913	T91	T80	43	0.5375	3782	10.226	0.645958	161.5	0	0.0989812	0.223194	0.4	0.0225812	0.00206102	0.00426402
1914	T91	T84	33	0.515625	2196	8.03241	0.54561	146.167	0	-0.195299	0.248261	0.31	0.0177094	0.00134737	0.00663029
1915	T94	T24	37	0.440476	3604	8.72283	0.535664	160.5	0.0151515	0.177045	0.217845	0.51	0.0175158	0.00166658	0.00392708
1916	T94	T40	49	0.590361	4352	11.6945	0.748825	166	0	0.0873991	0.214835	0.56	0.0255198	0.00298794	0.00566929
1917	T94	T61	41	0.482353	3944	9.72521	0.609629	163	0	0.11665	0.218437	0.49	0.0214637	0.00142524	0.00434339
1918	T94	T68	44	0.54321	3876	10.481	0.666934	162.5	0	0.0848564	0.221637	0.4	0.0258598	0.00281287	0.00564126
1919	T94	T80	45	0.529412	4216	10.6769	0.669532	165	0	0.127439	0.216663	0.41	0.023874	0.00178119	0.00461587
1920	T94	T84	32	0.444444	2448	7.79196	0.529985	149.667	0	-0.166841	0.241729	0.32	0.0190393	0.00112811	0.0069535
1921	T4	T21	32	0.492308	2340	7.64876	0.490727	148.167	0	-0.0975655	0.237444	0.86	0.0114921	0.000354068	0.00333509
1922	T5	T21	38	0.575758	2655	8.98503	0.557622	151.833	0	-0.00544545	0.231877	0.86	0.0101818	0.00035796	0.00351032
1923	T6	T21	33	0.507692	2385	7.83266	0.491002	148.667	0	-0.0578284	0.235755	0.84	0.0121346	0.000364857	0.00350734
1924	T6	T39	42	0.75	2385	10.1139	0.664045	147.167	0	-0.222422	0.245783	0.56	0.0161785	0.000712527	0.00372514
1925	T15	T21	37	0.544118	2700	8.69816	0.529087	152.333	0.0166667	0.107549	0.229156	0.81	0.00862265	0.000275329	0.00155872
1926	T15	T63	46	0.657143	3360	10.9567	0.697693	157.833	0	0.0108493	0.228767	0.66	0.0118566	0.000588814	0.00151966
1927	T15	T14	33	0.492537	2400	8.02216	0.543265	147.5	0	-0.159915	0.245979	0.51	0.00868376	0.000257762	0.00158727
1928	T15	T34	41	0.602941	2940	9.81751	0.635637	154.167	0	-0.0749452	0.23804	0.51	0.0120284	0.00075319	0.00179843
1929	T21	T24	24	0.324324	2385	5.55361	0.319979	148.833	0.0181818	0.191733	0.231219	0.5	0.00996278	0.00163815	0.000219364
1930	T21	T32	41	0.630769	2745	9.68272	0.598151	152.667	0	0.00239361	0.231061	0.31	0.0131827	0.00329751	0.000360574
1931	T21	T37	36	0.553846	2520	8.57455	0.544023	150.167	0	-0.0659918	0.234898	0.31	0.0130134	0.00305037	0.000358867
1932	T21	T40	34	0.453333	2880	7.99008	0.485697	154.333	0	0.102087	0.228209	0.55	0.0133613	0.00329914	0.000355733
1933	T21	T59	39	0.513158	3150	9.16509	0.556685	157.333	0.0222222	0.156775	0.222051	0.53	0.0130924	0.0023801	0.000250963
1934	T21	T61	28	0.373333	2610	6.53325	0.387373	151.333	0.0133333	0.131338	0.231811	0.48	0.011527	0.00152486	0.000264081
1935	T21	T65	35	0.546875	2430	8.34293	0.530689	149.167	0.0666667	-0.075251	0.235881	0.32	0.0121678	0.00275745	0.000364524
1936	T21	T68	30	0.416667	2565	7.01796	0.419678	150.833	0	0.0995444	0.235011	0.39	0.0136767	0.00310351	0.000353709
1937	T21	T69	40	0.547945	3060	9.40292	0.57161	156.333	0.0333333	0.161996	0.224435	0.35	0.0131136	0.00200932	0.000293815
1938	T21	T80	32	0.426667	2790	7.48489	0.447277	153.333	0.0222222	0.142128	0.230036	0.4	0.0127589	0.00193674	0.000285221
1939	T21	T82	42	0.583333	3105	9.92324	0.613973	156.833	0	0.0750141	0.224431	0.31	0.0156371	0.00378413	0.000370057
1940	T21	T14	27	0.465517	1800	6.50998	0.428735	139.833	0.0666667	-0.223826	0.249926	0.32	0.009891	0.000550911	0.000599237
1941	T21	T51	30	0.483871	2115	7.07422	0.433743	145.167	0	-0.0142872	0.245396	0.31	0.0128367	0.000884605	0.000468765
1942	T21	T76	34	0.523077	2430	8.0705	0.506063	148.667	0	-0.0580158	0.237193	0.31	0.0136413	0.00226893	0.000475248
1943	T21	T84	19	0.306452	1620	4.56509	0.297222	138	0	-0.152153	0.255103	0.31	0.0114269	0.00128186	0.000449014
1944	T24	T63	32	0.415584	2968	7.53305	0.460807	154.333	0.0227273	0.0950331	0.23083	0.35	0.0131999	0.000439842	0.0014974
1945	T24	T14	20	0.273973	2120	4.83349	0.320582	144	0.0909091	-0.0757312	0.248042	0.2	0.00935036	0.000176098	0.00143041
1946	T24	T34	25	0.324675	2597	5.92697	0.371153	150.667	0.0909091	0.00923859	0.240103	0.2	0.0129853	0.000537318	0.00169237
1947	T24	T35	35	0.4375	3286	8.31444	0.523294	157.167	0	0.136465	0.227969	0.19	0.0167245	0.00312398	0.0017343
1948	T24	T39	22	0.289474	2385	5.2535	0.335575	147.333	0.0606061	0.0271397	0.241247	0.22	0.0121439	0.000396274	0.00160943
1949	T24	T43	31	0.3875	3074	7.38617	0.469128	155	0	0.0915918	0.2316	0.19	0.0159684	0.00450617	0.0022314
1950	T24	T50	34	0.425	3233	8.0821	0.509781	156.667	0	0.121835	0.228809	0.19	0.0166672	0.00537025	0.00249892
1951	T24	T51	29	0.408451	2491	6.90934	0.438841	149.333	0	0.133807	0.243512	0.19	0.014144	0.000932026	0.00368827
1952	T24	T64	31	0.397436	2968	7.38959	0.470315	154.167	0	0.0640746	0.233127	0.19	0.0151503	0.00358697	0.00277256
1953	T24	T75	34	0.425	3233	8.0821	0.509781	156.667	0	0.121835	0.228809	0.19	0.0170349	0.00564782	0.00245074
1954	T24	T84	24	0.369231	1908	5.80085	0.384685	142.167	0	-0.0040583	0.253219	0.19	0.0134732	0.00166802	0.00436324
1955	T40	T63	45	0.6	3584	10.761	0.695176	159.833	0	0.00538701	0.22782	0.4	0.0181407	0.000782036	0.0033064
1956	T40	T34	39	0.527027	3136	9.38954	0.619606	156.167	0	-0.0804075	0.237093	0.25	0.0181776	0.00098191	0.00384081
1957	T59	T63	48	0.615385	3920	11.4236	0.725291	162.833	0	0.0600754	0.221662	0.38	0.0172624	0.000516877	0.00223473
1958	T59	T14	33	0.428571	2800	8.02216	0.543265	152.5	0	-0.110689	0.238874	0.23	0.0124577	0.00020587	0.00212371
1959	T59	T34	41	0.525641	3430	9.81751	0.635637	159.167	0	-0.0257191	0.230935	0.23	0.0170229	0.000637646	0.00255058
1960	T61	T63	37	0.480519	3248	8.79175	0.555979	156.833	0	0.0346381	0.231422	0.33	0.0153772	0.000558176	0.00146932
1961	T61	T14	26	0.361111	2320	6.32678	0.429839	146.5	0	-0.136126	0.248634	0.18	0.0114422	0.000241862	0.00151907
1962	T61	T34	31	0.407895	2842	7.42026	0.48041	153.167	0	-0.0511564	0.240695	0.18	0.0152472	0.000711329	0.00173235
1963	T61	T39	27	0.355263	2610	6.46773	0.417054	149.833	0	-0.0332553	0.241839	0.2	0.0142247	0.000516723	0.00162269
1964	T61	T43	37	0.468354	3364	8.9046	0.585576	157.5	0	0.0311968	0.232193	0.17	0.0196009	0.00608121	0.00232842
1965	T63	T68	40	0.547945	3192	9.54754	0.613284	156.333	0	0.00284438	0.234622	0.24	0.0185394	0.0031067	0.000776674
1966	T63	T69	50	0.675676	3808	11.9028	0.756089	161.833	0	0.0652956	0.224046	0.2	0.0175632	0.0019688	0.000631502
1967	T63	T80	41	0.532468	3472	9.74339	0.615883	158.833	0	0.0454275	0.229648	0.25	0.017111	0.00188386	0.000608564
1968	T63	T51	40	0.634921	2632	9.56763	0.61637	150.667	0	-0.110987	0.245007	0.16	0.0164015	0.000914143	0.00106259
1969	T65	T51	45	0.803571	2538	10.8062	0.703998	149.667	0	-0.133177	0.248174	0.01	0.0157984	0.00145255	0.0058226
1970	T68	T34	35	0.492958	2793	8.4084	0.551228	152.667	0	-0.0829501	0.243896	0.09	0.0185495	0.000976805	0.00361484
1971	T68	T39	31	0.43662	2565	7.45587	0.487872	149.333	0	-0.065049	0.24504	0.11	0.0172747	0.000691757	0.00330101
1972	T69	T14	35	0.479452	2720	8.50135	0.574063	151.5	0	-0.105469	0.241258	0.05	0.0132621	0.000268093	0.00199424
1973	T69	T34	43	0.581081	3332	10.2967	0.666435	158.167	0	-0.0204989	0.233319	0.05	0.0174777	0.000800755	0.00230966
1974	T80	T14	29	0.39726	2480	7.04383	0.475657	148.5	0	-0.125337	0.24686	0.1	0.0126447	0.000258124	0.0019065
1975	T80	T34	34	0.441558	3038	8.13731	0.526228	155.167	0	-0.040367	0.238921	0.1	0.0170169	0.000772893	0.00221352
1976	T80	T39	30	0.38961	2790	7.18478	0.462872	151.833	0	-0.0224659	0.240065	0.12	0.015844	0.000553371	0.00204359
1977	T14	T51	33	0.611111	1880	7.99437	0.535063	140.333	0	-0.281752	0.26222	0.01	0.0119166	0.000765158	0.000372769
1978	T34	T51	39	0.684211	2303	9.34007	0.604024	147	0	-0.196782	0.254281	0.01	0.0160165	0.00101042	0.0012695
1979	T39	T51	37	0.672727	2115	8.83719	0.56408	143.667	0	-0.178881	0.255425	0.03	0.0145723	0.000916201	0.000892709
1980	T39	T76	43	0.767857	2430	10.3553	0.679918	147.167	0	-0.222609	0.247221	0.03	0.0154311	0.00239324	0.00092172
1981	T39	T84	30	0.588235	1620	7.27012	0.486947	136.5	0	-0.316746	0.265131	0.03	0.0130077	0.00134974	0.000869327
